# Supplementary material for: Horizontal gene transfer in human-associated microorganisms inferred by phylogenetic reconstruction and reconciliation
Source: Sci Rep. 2019 Apr 11;9:5953. doi: 10.1038/s41598-019-42227-5 (PMC6459891; doi:10.1038/s41598-019-42227-5)
Supplement: Supplementary file 2 — Table S1 [file 41598_2019_42227_MOESM2_ESM.xlsx]

## Sheet: TableS2
Organism name	Taxonomy	Total genes	HGT-genes	HGT index
Acidilobus saccharovorans 345-15	Archaea; Crenarchaeota; Thermoprotei; Acidilobales; Acidilobaceae; Acidilobus.	1499	371	0.25
Caldisphaera lagunensis DSM 15908	Archaea; Crenarchaeota; Thermoprotei; Acidilobales; Caldisphaeraceae; Caldisphaera.	1478	376	0.25
Aeropyrum camini SY1 = JCM 12091	Archaea; Crenarchaeota; Thermoprotei; Desulfurococcales; Desulfurococcaceae; Aeropyrum.	1645	333	0.2
Aeropyrum pernix K1	Archaea; Crenarchaeota; Thermoprotei; Desulfurococcales; Desulfurococcaceae; Aeropyrum.	1701	346	0.2
Desulfurococcus fermentans DSM 16532	Archaea; Crenarchaeota; Thermoprotei; Desulfurococcales; Desulfurococcaceae; Desulfurococcus.	1421	419	0.29
Desulfurococcus kamchatkensis 1221n	Archaea; Crenarchaeota; Thermoprotei; Desulfurococcales; Desulfurococcaceae; Desulfurococcus.	1471	406	0.28
Desulfurococcus mucosus DSM 2162	Archaea; Crenarchaeota; Thermoprotei; Desulfurococcales; Desulfurococcaceae; Desulfurococcus.	1345	406	0.3
Ignicoccus hospitalis KIN4/I	Archaea; Crenarchaeota; Thermoprotei; Desulfurococcales; Desulfurococcaceae; Ignicoccus.	1434	309	0.22
Ignisphaera aggregans DSM 17230	Archaea; Crenarchaeota; Thermoprotei; Desulfurococcales; Desulfurococcaceae; Ignisphaera.	1930	409	0.21
Staphylothermus hellenicus DSM 12710	Archaea; Crenarchaeota; Thermoprotei; Desulfurococcales; Desulfurococcaceae; Staphylothermus.	1599	386	0.24
Staphylothermus marinus F1	Archaea; Crenarchaeota; Thermoprotei; Desulfurococcales; Desulfurococcaceae; Staphylothermus.	1570	396	0.25
Thermogladius cellulolyticus 1633	Archaea; Crenarchaeota; Thermoprotei; Desulfurococcales; Desulfurococcaceae; Thermogladius.	1414	417	0.29
Thermosphaera aggregans DSM 11486	Archaea; Crenarchaeota; Thermoprotei; Desulfurococcales; Desulfurococcaceae; Thermosphaera.	1387	406	0.29
Hyperthermus butylicus DSM 5456	Archaea; Crenarchaeota; Thermoprotei; Desulfurococcales; Pyrodictiaceae; Hyperthermus.	1602	358	0.22
Fervidicoccus fontis Kam940	Archaea; Crenarchaeota; Thermoprotei; Fervidicoccales; Fervidicoccaceae; Fervidicoccus.	1385	346	0.25
Acidianus hospitalis W1	Archaea; Crenarchaeota; Thermoprotei; Sulfolobales; Sulfolobaceae; Acidianus.	2329	756	0.32
Metallosphaera cuprina Ar-4	Archaea; Crenarchaeota; Thermoprotei; Sulfolobales; Sulfolobaceae; Metallosphaera.	2029	679	0.33
Metallosphaera sedula DSM 5348	Archaea; Crenarchaeota; Thermoprotei; Sulfolobales; Sulfolobaceae; Metallosphaera.	2256	769	0.34
Sulfolobus acidocaldarius DSM 639	Archaea; Crenarchaeota; Thermoprotei; Sulfolobales; Sulfolobaceae; Sulfolobus.	2223	778	0.35
Sulfolobus acidocaldarius N8	Archaea; Crenarchaeota; Thermoprotei; Sulfolobales; Sulfolobaceae; Sulfolobus.	2275	779	0.34
Sulfolobus acidocaldarius Ron12/I	Archaea; Crenarchaeota; Thermoprotei; Sulfolobales; Sulfolobaceae; Sulfolobus.	2317	780	0.34
Sulfolobus acidocaldarius SUSAZ	Archaea; Crenarchaeota; Thermoprotei; Sulfolobales; Sulfolobaceae; Sulfolobus.	2146	767	0.36
Sulfolobus islandicus HVE10/4	Archaea; Crenarchaeota; Thermoprotei; Sulfolobales; Sulfolobaceae; Sulfolobus.	2723	787	0.29
Sulfolobus islandicus L.S.2.15	Archaea; Crenarchaeota; Thermoprotei; Sulfolobales; Sulfolobaceae; Sulfolobus.	2739	719	0.26
Sulfolobus islandicus LAL14/1	Archaea; Crenarchaeota; Thermoprotei; Sulfolobales; Sulfolobaceae; Sulfolobus.	2601	781	0.3
Sulfolobus islandicus M.14.25	Archaea; Crenarchaeota; Thermoprotei; Sulfolobales; Sulfolobaceae; Sulfolobus.	2609	710	0.27
Sulfolobus islandicus M.16.27	Archaea; Crenarchaeota; Thermoprotei; Sulfolobales; Sulfolobaceae; Sulfolobus.	2657	771	0.29
Sulfolobus islandicus M.16.4	Archaea; Crenarchaeota; Thermoprotei; Sulfolobales; Sulfolobaceae; Sulfolobus.	2736	650	0.24
Sulfolobus islandicus REY15A	Archaea; Crenarchaeota; Thermoprotei; Sulfolobales; Sulfolobaceae; Sulfolobus.	2644	765	0.29
Sulfolobus islandicus Y.G.57.14	Archaea; Crenarchaeota; Thermoprotei; Sulfolobales; Sulfolobaceae; Sulfolobus.	2905	812	0.28
Sulfolobus islandicus Y.N.15.51	Archaea; Crenarchaeota; Thermoprotei; Sulfolobales; Sulfolobaceae; Sulfolobus.	2850	589	0.21
Sulfolobus solfataricus 98/2	Archaea; Crenarchaeota; Thermoprotei; Sulfolobales; Sulfolobaceae; Sulfolobus.	2679	1094	0.41
Sulfolobus solfataricus P2	Archaea; Crenarchaeota; Thermoprotei; Sulfolobales; Sulfolobaceae; Sulfolobus.	2994	1151	0.38
Sulfolobus tokodaii str. 7	Archaea; Crenarchaeota; Thermoprotei; Sulfolobales; Sulfolobaceae; Sulfolobus.	2816	881	0.31
Thermofilum pendens Hrk 5	Archaea; Crenarchaeota; Thermoprotei; Thermoproteales; Thermofilaceae; Thermofilum.	1824	348	0.19
Thermofilum sp. 1910b	Archaea; Crenarchaeota; Thermoprotei; Thermoproteales; Thermofilaceae; Thermofilum.	1896	350	0.18
Caldivirga maquilingensis IC-167	Archaea; Crenarchaeota; Thermoprotei; Thermoproteales; Thermoproteaceae; Caldivirga.	1963	511	0.26
Pyrobaculum aerophilum str. IM2	Archaea; Crenarchaeota; Thermoprotei; Thermoproteales; Thermoproteaceae; Pyrobaculum.	2605	1048	0.4
Pyrobaculum arsenaticum DSM 13514	Archaea; Crenarchaeota; Thermoprotei; Thermoproteales; Thermoproteaceae; Pyrobaculum.	2298	1311	0.57
Pyrobaculum calidifontis JCM 11548	Archaea; Crenarchaeota; Thermoprotei; Thermoproteales; Thermoproteaceae; Pyrobaculum.	2149	647	0.3
Pyrobaculum islandicum DSM 4184	Archaea; Crenarchaeota; Thermoprotei; Thermoproteales; Thermoproteaceae; Pyrobaculum.	1978	678	0.34
Pyrobaculum neutrophilum V24Sta	Archaea; Crenarchaeota; Thermoprotei; Thermoproteales; Thermoproteaceae; Pyrobaculum.	1966	710	0.36
Pyrobaculum oguniense TE7	Archaea; Crenarchaeota; Thermoprotei; Thermoproteales; Thermoproteaceae; Pyrobaculum.	2800	1331	0.48
Pyrobaculum sp. 1860	Archaea; Crenarchaeota; Thermoprotei; Thermoproteales; Thermoproteaceae; Pyrobaculum.	2827	1029	0.36
Thermoproteus tenax Kra 1	Archaea; Crenarchaeota; Thermoprotei; Thermoproteales; Thermoproteaceae; Thermoproteus.	2049	629	0.31
Thermoproteus uzoniensis 768-20	Archaea; Crenarchaeota; Thermoprotei; Thermoproteales; Thermoproteaceae; Thermoproteus.	2185	632	0.29
Vulcanisaeta distributa DSM 14429	Archaea; Crenarchaeota; Thermoprotei; Thermoproteales; Thermoproteaceae; Vulcanisaeta.	2493	564	0.23
Vulcanisaeta moutnovskia 768-28	Archaea; Crenarchaeota; Thermoprotei; Thermoproteales; Thermoproteaceae; Vulcanisaeta.	2320	547	0.24
Aciduliprofundum boonei T469	Archaea; Euryarchaeota; Aciduliprofundum.	1544	393	0.25
Aciduliprofundum sp. MAR08-339	Archaea; Euryarchaeota; Aciduliprofundum.	1525	377	0.25
Archaeoglobus fulgidus DSM 4304	Archaea; Euryarchaeota; Archaeoglobi; Archaeoglobales; Archaeoglobaceae; Archaeoglobus.	2407	616	0.26
Archaeoglobus profundus DSM 5631	Archaea; Euryarchaeota; Archaeoglobi; Archaeoglobales; Archaeoglobaceae; Archaeoglobus.	1819	550	0.3
Archaeoglobus sulfaticallidus PM70-1	Archaea; Euryarchaeota; Archaeoglobi; Archaeoglobales; Archaeoglobaceae; Archaeoglobus.	2216	629	0.28
Archaeoglobus veneficus SNP6	Archaea; Euryarchaeota; Archaeoglobi; Archaeoglobales; Archaeoglobaceae; Archaeoglobus.	2090	592	0.28
Ferroglobus placidus DSM 10642	Archaea; Euryarchaeota; Archaeoglobi; Archaeoglobales; Archaeoglobaceae; Ferroglobus.	2480	652	0.26
Halalkalicoccus jeotgali B3	Archaea; Euryarchaeota; Halobacteria; Halobacteriales; Halobacteriaceae; Halalkalicoccus.	3035	1094	0.36
Haloarcula hispanica ATCC 33960 CGMCC 1.2049	Archaea; Euryarchaeota; Halobacteria; Halobacteriales; Halobacteriaceae; Haloarcula.	3497	1054	0.3
Haloarcula hispanica N601	Archaea; Euryarchaeota; Halobacteria; Halobacteriales; Halobacteriaceae; Haloarcula.	3439	891	0.26
Haloarcula marismortui ATCC 43049	Archaea; Euryarchaeota; Halobacteria; Halobacteriales; Halobacteriaceae; Haloarcula.	3412	1124	0.33
Halobacterium salinarum R1 DSM 671 = R1	Archaea; Euryarchaeota; Halobacteria; Halobacteriales; Halobacteriaceae; Halobacterium.	2100	859	0.41
Halobacterium sp. NRC-1	Archaea; Euryarchaeota; Halobacteria; Halobacteriales; Halobacteriaceae; Halobacterium.	2058	786	0.38
Haloferax mediterranei ATCC 33500 CGMCC 1.2087	Archaea; Euryarchaeota; Halobacteria; Halobacteriales; Halobacteriaceae; Haloferax.	2942	982	0.33
Haloferax volcanii DS2	Archaea; Euryarchaeota; Halobacteria; Halobacteriales; Halobacteriaceae; Haloferax.	2945	981	0.33
Halogeometricum borinquense DSM 11551 PR 3	Archaea; Euryarchaeota; Halobacteria; Halobacteriales; Halobacteriaceae; Halogeometricum.	2893	981	0.34
Halomicrobium mukohataei DSM 12286	Archaea; Euryarchaeota; Halobacteria; Halobacteriales; Halobacteriaceae; Halomicrobium.	3173	1055	0.33
Halopiger xanaduensis SH-6	Archaea; Euryarchaeota; Halobacteria; Halobacteriales; Halobacteriaceae; Halopiger.	3588	1459	0.41
Haloquadratum walsbyi C23 DSM 16854 = C23	Archaea; Euryarchaeota; Halobacteria; Halobacteriales; Halobacteriaceae; Haloquadratum.	2571	907	0.35
Haloquadratum walsbyi DSM 16790 DSM 16790 = HBSQ001	Archaea; Euryarchaeota; Halobacteria; Halobacteriales; Halobacteriaceae; Haloquadratum.	2513	905	0.36
Halorhabdus tiamatea SARL4B type strain: SARL4B	Archaea; Euryarchaeota; Halobacteria; Halobacteriales; Halobacteriaceae; Halorhabdus.	2743	924	0.34
Halorhabdus utahensis DSM 12940	Archaea; Euryarchaeota; Halobacteria; Halobacteriales; Halobacteriaceae; Halorhabdus.	2998	1023	0.34
Halorubrum lacusprofundi ATCC 49239	Archaea; Euryarchaeota; Halobacteria; Halobacteriales; Halobacteriaceae; Halorubrum.	3184	1036	0.33
Haloterrigena turkmenica DSM 5511	Archaea; Euryarchaeota; Halobacteria; Halobacteriales; Halobacteriaceae; Haloterrigena.	3739	1510	0.4
Halovivax ruber XH-70	Archaea; Euryarchaeota; Halobacteria; Halobacteriales; Halobacteriaceae; Halovivax.	3099	1201	0.39
Natrialba magadii ATCC 43099	Archaea; Euryarchaeota; Halobacteria; Halobacteriales; Halobacteriaceae; Natrialba.	3559	1292	0.36
Natrinema pellirubrum DSM 15624	Archaea; Euryarchaeota; Halobacteria; Halobacteriales; Halobacteriaceae; Natrinema.	3688	1456	0.39
Natrinema sp. J7-2	Archaea; Euryarchaeota; Halobacteria; Halobacteriales; Halobacteriaceae; Natrinema.	4239	1431	0.34
Natronobacterium gregoryi SP2	Archaea; Euryarchaeota; Halobacteria; Halobacteriales; Halobacteriaceae; Natronobacterium.	3656	1291	0.35
Natronococcus occultus SP4	Archaea; Euryarchaeota; Halobacteria; Halobacteriales; Halobacteriaceae; Natronococcus.	3889	1466	0.38
Natronomonas moolapensis 8.8.11	Archaea; Euryarchaeota; Halobacteria; Halobacteriales; Halobacteriaceae; Natronomonas.	2749	949	0.35
Natronomonas pharaonis DSM 2160 Gabara	Archaea; Euryarchaeota; Halobacteria; Halobacteriales; Halobacteriaceae; Natronomonas.	2655	960	0.36
Salinarchaeum sp. Harcht-Bsk1	Archaea; Euryarchaeota; Halobacteria; Halobacteriales; Halobacteriaceae; Salinarchaeum.	3013	1043	0.35
Methanobacterium lacus AL-21	Archaea; Euryarchaeota; Methanobacteria; Methanobacteriales; Methanobacteriaceae; Methanobacterium.	2493	696	0.28
Methanobacterium paludis SWAN1	Archaea; Euryarchaeota; Methanobacteria; Methanobacteriales; Methanobacteriaceae; Methanobacterium.	2397	694	0.29
Methanobacterium sp. MB1	Archaea; Euryarchaeota; Methanobacteria; Methanobacteriales; Methanobacteriaceae; Methanobacterium.	2021	664	0.33
Methanobrevibacter ruminantium M1	Archaea; Euryarchaeota; Methanobacteria; Methanobacteriales; Methanobacteriaceae; Methanobrevibacter.	2217	588	0.27
Methanobrevibacter smithii ATCC 35061	Archaea; Euryarchaeota; Methanobacteria; Methanobacteriales; Methanobacteriaceae; Methanobrevibacter.	1795	574	0.32
Methanobrevibacter sp. AbM4	Archaea; Euryarchaeota; Methanobacteria; Methanobacteriales; Methanobacteriaceae; Methanobrevibacter.	1671	516	0.31
Methanosphaera stadtmanae DSM 3091	Archaea; Euryarchaeota; Methanobacteria; Methanobacteriales; Methanobacteriaceae; Methanosphaera.	1534	546	0.36
Methanothermobacter marburgensis str. Marburg	Archaea; Euryarchaeota; Methanobacteria; Methanobacteriales; Methanobacteriaceae; Methanothermobacter.	1753	566	0.32
Methanothermus fervidus DSM 2088	Archaea; Euryarchaeota; Methanobacteria; Methanobacteriales; Methanothermaceae; Methanothermus.	1283	497	0.39
Methanocaldococcus fervens AG86	Archaea; Euryarchaeota; Methanococci; Methanococcales; Methanocaldococcaceae; Methanocaldococcus.	1546	720	0.47
Methanocaldococcus infernus ME	Archaea; Euryarchaeota; Methanococci; Methanococcales; Methanocaldococcaceae; Methanocaldococcus.	1441	628	0.44
Methanocaldococcus jannaschii DSM 2661	Archaea; Euryarchaeota; Methanococci; Methanococcales; Methanocaldococcaceae; Methanocaldococcus.	1716	707	0.41
Methanocaldococcus sp. FS406-22	Archaea; Euryarchaeota; Methanococci; Methanococcales; Methanocaldococcaceae; Methanocaldococcus.	1804	755	0.42
Methanocaldococcus vulcanius M7	Archaea; Euryarchaeota; Methanococci; Methanococcales; Methanocaldococcaceae; Methanocaldococcus.	1727	729	0.42
Methanotorris igneus Kol 5	Archaea; Euryarchaeota; Methanococci; Methanococcales; Methanocaldococcaceae; Methanotorris.	1772	594	0.34
Methanococcus aeolicus Nankai-3	Archaea; Euryarchaeota; Methanococci; Methanococcales; Methanococcaceae; Methanococcus.	1490	579	0.39
Methanococcus maripaludis C5	Archaea; Euryarchaeota; Methanococci; Methanococcales; Methanococcaceae; Methanococcus.	1813	773	0.43
Methanococcus maripaludis C6	Archaea; Euryarchaeota; Methanococci; Methanococcales; Methanococcaceae; Methanococcus.	1826	715	0.39
Methanococcus maripaludis C7	Archaea; Euryarchaeota; Methanococci; Methanococcales; Methanococcaceae; Methanococcus.	1788	767	0.43
Methanococcus maripaludis S2	Archaea; Euryarchaeota; Methanococci; Methanococcales; Methanococcaceae; Methanococcus.	1722	726	0.42
Methanococcus maripaludis X1	Archaea; Euryarchaeota; Methanococci; Methanococcales; Methanococcaceae; Methanococcus.	1850	746	0.4
Methanococcus vannielii SB	Archaea; Euryarchaeota; Methanococci; Methanococcales; Methanococcaceae; Methanococcus.	1678	838	0.5
Methanococcus voltae A3	Archaea; Euryarchaeota; Methanococci; Methanococcales; Methanococcaceae; Methanococcus.	1717	634	0.37
Methanothermococcus okinawensis IH1	Archaea; Euryarchaeota; Methanococci; Methanococcales; Methanococcaceae; Methanothermococcus.	1585	584	0.37
Methanocella arvoryzae MRE50	Archaea; Euryarchaeota; Methanomicrobia; Methanocellales; Methanocellaceae; Methanocella.	3085	748	0.24
Methanocella conradii HZ254	Archaea; Euryarchaeota; Methanomicrobia; Methanocellales; Methanocellaceae; Methanocella.	2455	678	0.28
Methanocella paludicola SANAE	Archaea; Euryarchaeota; Methanomicrobia; Methanocellales; Methanocellaceae; Methanocella.	3004	748	0.25
Methanocorpusculum labreanum Z	Archaea; Euryarchaeota; Methanomicrobia; Methanomicrobiales; Methanocorpusculaceae; Methanocorpusculum.	1739	631	0.36
Methanoculleus marisnigri JR1	Archaea; Euryarchaeota; Methanomicrobia; Methanomicrobiales; Methanomicrobiaceae; Methanoculleus.	2489	796	0.32
Methanolacinia petrolearia DSM 11571	Archaea; Euryarchaeota; Methanomicrobia; Methanomicrobiales; Methanomicrobiaceae; Methanolacinia.	2785	789	0.28
Methanoregula boonei 6A8	Archaea; Euryarchaeota; Methanomicrobia; Methanomicrobiales; Methanoregulaceae; Methanoregula.	2450	716	0.29
Methanoregula formicica SMSP	Archaea; Euryarchaeota; Methanomicrobia; Methanomicrobiales; Methanoregulaceae; Methanoregula.	2816	776	0.28
Methanosphaerula palustris E1-9c	Archaea; Euryarchaeota; Methanomicrobia; Methanomicrobiales; Methanoregulaceae; Methanosphaerula.	2655	760	0.29
Methanospirillum hungatei JF-1	Archaea; Euryarchaeota; Methanomicrobia; Methanomicrobiales; Methanospirillaceae; Methanospirillum.	3139	802	0.26
Methanosaeta concilii GP6	Archaea; Euryarchaeota; Methanomicrobia; Methanosarcinales; Methanosaetaceae; Methanosaeta.	2829	767	0.27
Methanosaeta harundinacea 6Ac	Archaea; Euryarchaeota; Methanomicrobia; Methanosarcinales; Methanosaetaceae; Methanosaeta.	2353	723	0.31
Methanosaeta thermophila PT	Archaea; Euryarchaeota; Methanomicrobia; Methanosarcinales; Methanosaetaceae; Methanosaeta.	1696	617	0.36
Methanococcoides burtonii DSM 6242	Archaea; Euryarchaeota; Methanomicrobia; Methanosarcinales; Methanosarcinaceae; Methanococcoides.	2272	804	0.35
Methanohalobium evestigatum Z-7303	Archaea; Euryarchaeota; Methanomicrobia; Methanosarcinales; Methanosarcinaceae; Methanohalobium.	2148	779	0.36
Methanohalophilus mahii DSM 5219	Archaea; Euryarchaeota; Methanomicrobia; Methanosarcinales; Methanosarcinaceae; Methanohalophilus.	1987	765	0.39
Methanolobus psychrophilus R15	Archaea; Euryarchaeota; Methanomicrobia; Methanosarcinales; Methanosarcinaceae; Methanolobus.	3167	884	0.28
Methanomethylovorans hollandica DSM 15978	Archaea; Euryarchaeota; Methanomicrobia; Methanosarcinales; Methanosarcinaceae; Methanomethylovorans.	2303	818	0.36
Methanosalsum zhilinae DSM 4017	Archaea; Euryarchaeota; Methanomicrobia; Methanosarcinales; Methanosarcinaceae; Methanosalsum.	1976	799	0.4
Methanosarcina acetivorans C2A	Archaea; Euryarchaeota; Methanomicrobia; Methanosarcinales; Methanosarcinaceae; Methanosarcina.	4540	1192	0.26
Methanosarcina barkeri str. Fusaro	Archaea; Euryarchaeota; Methanomicrobia; Methanosarcinales; Methanosarcinaceae; Methanosarcina.	3607	1065	0.3
Methanosarcina mazei Go1	Archaea; Euryarchaeota; Methanomicrobia; Methanosarcinales; Methanosarcinaceae; Methanosarcina.	3371	1085	0.32
Methanosarcina mazei Tuc01	Archaea; Euryarchaeota; Methanomicrobia; Methanosarcinales; Methanosarcinaceae; Methanosarcina.	3252	945	0.29
Methanopyrus kandleri AV19	Archaea; Euryarchaeota; Methanopyri; Methanopyrales; Methanopyraceae; Methanopyrus.	1687	379	0.22
Pyrococcus furiosus COM1	Archaea; Euryarchaeota; Thermococci; Thermococcales; Thermococcaceae; Pyrococcus.	2064	912	0.44
Pyrococcus furiosus DSM 3638	Archaea; Euryarchaeota; Thermococci; Thermococcales; Thermococcaceae; Pyrococcus.	2065	910	0.44
Pyrococcus horikoshii OT3	Archaea; Euryarchaeota; Thermococci; Thermococcales; Thermococcaceae; Pyrococcus.	2061	848	0.41
Pyrococcus sp. NA2	Archaea; Euryarchaeota; Thermococci; Thermococcales; Thermococcaceae; Pyrococcus.	1980	875	0.44
Pyrococcus sp. ST04	Archaea; Euryarchaeota; Thermococci; Thermococcales; Thermococcaceae; Pyrococcus.	1748	846	0.48
Pyrococcus yayanosii CH1	Archaea; Euryarchaeota; Thermococci; Thermococcales; Thermococcaceae; Pyrococcus.	1865	891	0.48
Thermococcus barophilus MP	Archaea; Euryarchaeota; Thermococci; Thermococcales; Thermococcaceae; Thermococcus.	2207	830	0.38
Thermococcus gammatolerans EJ3	Archaea; Euryarchaeota; Thermococci; Thermococcales; Thermococcaceae; Thermococcus.	128	49	0.38
Thermococcus kodakarensis KOD1	Archaea; Euryarchaeota; Thermococci; Thermococcales; Thermococcaceae; Thermococcus.	2306	966	0.42
Thermococcus litoralis DSM 5473	Archaea; Euryarchaeota; Thermococci; Thermococcales; Thermococcaceae; Thermococcus.	2516	872	0.35
Thermococcus onnurineus NA1	Archaea; Euryarchaeota; Thermococci; Thermococcales; Thermococcaceae; Thermococcus.	1976	907	0.46
Thermococcus sibiricus MM 739	Archaea; Euryarchaeota; Thermococci; Thermococcales; Thermococcaceae; Thermococcus.	2036	801	0.39
Thermococcus sp. 4557	Archaea; Euryarchaeota; Thermococci; Thermococcales; Thermococcaceae; Thermococcus.	2133	825	0.39
Thermococcus sp. AM4	Archaea; Euryarchaeota; Thermococci; Thermococcales; Thermococcaceae; Thermococcus.	2222	897	0.4
Thermococcus sp. CL1	Archaea; Euryarchaeota; Thermococci; Thermococcales; Thermococcaceae; Thermococcus.	2017	856	0.42
Candidatus Methanomethylophilus alvus Mx1201	Archaea; Euryarchaeota; Thermoplasmata; Methanomassiliicoccales; Methanomassiliicoccaceae; Candidatus Methanomethylophilus.	1646	352	0.21
Candidatus Methanomassiliicoccus intestinalis Issoire-Mx1	Archaea; Euryarchaeota; Thermoplasmata; Methanomassiliicoccales; Methanomassiliicoccaceae; Methanomassiliicoccus.	1826	412	0.23
Thermoplasmatales archaeon BRNA1	Archaea; Euryarchaeota; Thermoplasmata; Thermoplasmatales.	1527	333	0.22
Picrophilus torridus DSM 9790	Archaea; Euryarchaeota; Thermoplasmata; Thermoplasmatales; Picrophilaceae; Picrophilus.	1535	331	0.22
Thermoplasma volcanium GSS1	Archaea; Euryarchaeota; Thermoplasmata; Thermoplasmatales; Thermoplasmataceae; Thermoplasma.	1526	309	0.2
Candidatus Korarchaeum cryptofilum OPF8	Archaea; Korarchaeota; Candidatus Korarchaeum.	1602	340	0.21
Nanoarchaeum equitans Kin4-M	Archaea; Nanoarchaeota; Nanoarchaeum.	537	78	0.15
Candidatus Nitrosopumilus koreensis AR1	Archaea; Thaumarchaeota; Nitrosopumilales; Nitrosopumilaceae; Nitrosopumilus.	1890	226	0.12
Candidatus Nitrosopumilus sp. AR2	Archaea; Thaumarchaeota; Nitrosopumilales; Nitrosopumilaceae; Nitrosopumilus.	1974	244	0.12
Nitrosopumilus maritimus SCM1	Archaea; Thaumarchaeota; Nitrosopumilales; Nitrosopumilaceae; Nitrosopumilus.	1795	257	0.14
Candidatus Nitrososphaera gargensis Ga9.2	Archaea; Thaumarchaeota; Nitrososphaerales; Nitrososphaeraceae; Nitrososphaera.	3565	289	0.08
halophilic archaeon DL31	Archaea; unclassified Archaea.	2816	922	0.33
Candidatus Chloracidobacterium thermophilum B	Bacteria; Acidobacteria; Acidobacteria subdivision 4; Candidatus Chloracidobacterium.	3054	524	0.17
Acidobacterium capsulatum ATCC 51196	Bacteria; Acidobacteria; Acidobacteriales; Acidobacteriaceae; Acidobacterium.	3382	658	0.19
Candidatus Koribacter versatilis Ellin345	Bacteria; Acidobacteria; Acidobacteriales; Acidobacteriaceae; Candidatus Koribacter.	4777	841	0.18
Granulicella mallensis MP5ACTX8	Bacteria; Acidobacteria; Acidobacteriales; Acidobacteriaceae; Granulicella.	4815	1093	0.23
Granulicella tundricola MP5ACTX9	Bacteria; Acidobacteria; Acidobacteriales; Acidobacteriaceae; Granulicella.	3698	788	0.21
Terriglobus roseus DSM 18391	Bacteria; Acidobacteria; Acidobacteriales; Acidobacteriaceae; Terriglobus.	4245	853	0.2
Terriglobus saanensis SP1PR4	Bacteria; Acidobacteria; Acidobacteriales; Acidobacteriaceae; Terriglobus.	4180	889	0.21
Candidatus Solibacter usitatus Ellin6076	Bacteria; Acidobacteria; Solibacteres; Solibacterales; Solibacteraceae; Candidatus Solibacter.	7826	1167	0.15
Acidimicrobium ferrooxidans DSM 10331	Bacteria; Actinobacteria; Acidimicrobidae; Acidimicrobiales; Acidimicrobineae; Acidimicrobiaceae; Acidimicrobium.	1964	306	0.16
Ilumatobacter coccineus YM16-304	Bacteria; Actinobacteria; Acidimicrobidae; Acidimicrobiales; Acidimicrobineae; Acidimicrobiaceae; Ilumatobacter.	4291	765	0.18
Arcanobacterium haemolyticum DSM 20595	Bacteria; Actinobacteria; Actinobacteridae; Actinomycetales; Actinomycineae; Actinomycetaceae; Arcanobacterium.	1731	476	0.27
Mobiluncus curtisii ATCC 43063	Bacteria; Actinobacteria; Actinobacteridae; Actinomycetales; Actinomycineae; Actinomycetaceae; Mobiluncus/Falcivibrio group; Mobiluncus.	1909	448	0.23
Catenulispora acidiphila DSM 44928	Bacteria; Actinobacteria; Actinobacteridae; Actinomycetales; Catenulisporineae; Catenulisporaceae; Catenulispora.	8915	2235	0.25
Corynebacterium argentoratense DSM 44202	Bacteria; Actinobacteria; Actinobacteridae; Actinomycetales; Corynebacterineae; Corynebacteriaceae; Corynebacterium.	1875	657	0.35
Corynebacterium aurimucosum ATCC 700975 DSM 44827	Bacteria; Actinobacteria; Actinobacteridae; Actinomycetales; Corynebacterineae; Corynebacteriaceae; Corynebacterium.	2531	810	0.32
Corynebacterium callunae DSM 20147	Bacteria; Actinobacteria; Actinobacteridae; Actinomycetales; Corynebacterineae; Corynebacteriaceae; Corynebacterium.	2559	997	0.39
Corynebacterium diphtheriae 241	Bacteria; Actinobacteria; Actinobacteridae; Actinomycetales; Corynebacterineae; Corynebacteriaceae; Corynebacterium.	2245	718	0.32
Corynebacterium diphtheriae 31A	Bacteria; Actinobacteria; Actinobacteridae; Actinomycetales; Corynebacterineae; Corynebacteriaceae; Corynebacterium.	2381	727	0.31
Corynebacterium diphtheriae BH8	Bacteria; Actinobacteria; Actinobacteridae; Actinomycetales; Corynebacterineae; Corynebacteriaceae; Corynebacterium.	2362	719	0.3
Corynebacterium diphtheriae C7 (beta)	Bacteria; Actinobacteria; Actinobacteridae; Actinomycetales; Corynebacterineae; Corynebacteriaceae; Corynebacterium.	2337	732	0.31
Corynebacterium diphtheriae CDCE 8392	Bacteria; Actinobacteria; Actinobacteridae; Actinomycetales; Corynebacterineae; Corynebacteriaceae; Corynebacterium.	2249	770	0.34
Corynebacterium diphtheriae HC01	Bacteria; Actinobacteria; Actinobacteridae; Actinomycetales; Corynebacterineae; Corynebacteriaceae; Corynebacterium.	2248	712	0.32
Corynebacterium diphtheriae HC02	Bacteria; Actinobacteria; Actinobacteridae; Actinomycetales; Corynebacterineae; Corynebacteriaceae; Corynebacterium.	2230	780	0.35
Corynebacterium diphtheriae HC03	Bacteria; Actinobacteria; Actinobacteridae; Actinomycetales; Corynebacterineae; Corynebacteriaceae; Corynebacterium.	2262	724	0.32
Corynebacterium diphtheriae HC04	Bacteria; Actinobacteria; Actinobacteridae; Actinomycetales; Corynebacterineae; Corynebacteriaceae; Corynebacterium.	2276	715	0.31
Corynebacterium diphtheriae INCA 402	Bacteria; Actinobacteria; Actinobacteridae; Actinomycetales; Corynebacterineae; Corynebacteriaceae; Corynebacterium.	2215	743	0.34
Corynebacterium diphtheriae PW8	Bacteria; Actinobacteria; Actinobacteridae; Actinomycetales; Corynebacterineae; Corynebacteriaceae; Corynebacterium.	2322	732	0.32
Corynebacterium diphtheriae VA01	Bacteria; Actinobacteria; Actinobacteridae; Actinomycetales; Corynebacterineae; Corynebacteriaceae; Corynebacterium.	2191	719	0.33
Corynebacterium efficiens YS-314	Bacteria; Actinobacteria; Actinobacteridae; Actinomycetales; Corynebacterineae; Corynebacteriaceae; Corynebacterium.	2939	979	0.33
Corynebacterium glutamicum ATCC 13032	Bacteria; Actinobacteria; Actinobacteridae; Actinomycetales; Corynebacterineae; Corynebacteriaceae; Corynebacterium.	3099	986	0.32
Corynebacterium glutamicum MB001	Bacteria; Actinobacteria; Actinobacteridae; Actinomycetales; Corynebacterineae; Corynebacteriaceae; Corynebacterium.	2786	994	0.36
Corynebacterium glutamicum SCgG1	Bacteria; Actinobacteria; Actinobacteridae; Actinomycetales; Corynebacterineae; Corynebacteriaceae; Corynebacterium.	3023	1109	0.37
Corynebacterium glutamicum SCgG2	Bacteria; Actinobacteria; Actinobacteridae; Actinomycetales; Corynebacterineae; Corynebacteriaceae; Corynebacterium.	3025	1112	0.37
Corynebacterium halotolerans YIM 70093 = DSM 44683	Bacteria; Actinobacteria; Actinobacteridae; Actinomycetales; Corynebacterineae; Corynebacteriaceae; Corynebacterium.	2791	943	0.34
Corynebacterium jeikeium K411 K411 = NCTC 11915	Bacteria; Actinobacteria; Actinobacteridae; Actinomycetales; Corynebacterineae; Corynebacteriaceae; Corynebacterium.	2104	766	0.36
Corynebacterium kroppenstedtii DSM 44385	Bacteria; Actinobacteria; Actinobacteridae; Actinomycetales; Corynebacterineae; Corynebacteriaceae; Corynebacterium.	2018	677	0.34
Corynebacterium maris DSM 45190	Bacteria; Actinobacteria; Actinobacteridae; Actinomycetales; Corynebacterineae; Corynebacteriaceae; Corynebacterium.	2545	896	0.35
Corynebacterium pseudotuberculosis 1/06-A	Bacteria; Actinobacteria; Actinobacteridae; Actinomycetales; Corynebacterineae; Corynebacteriaceae; Corynebacterium.	1963	828	0.42
Corynebacterium pseudotuberculosis 1002	Bacteria; Actinobacteria; Actinobacteridae; Actinomycetales; Corynebacterineae; Corynebacteriaceae; Corynebacterium.	2090	869	0.42
Corynebacterium pseudotuberculosis 258	Bacteria; Actinobacteria; Actinobacteridae; Actinomycetales; Corynebacterineae; Corynebacteriaceae; Corynebacterium.	2129	797	0.37
Corynebacterium pseudotuberculosis 267	Bacteria; Actinobacteria; Actinobacteridae; Actinomycetales; Corynebacterineae; Corynebacteriaceae; Corynebacterium.	2148	870	0.41
Corynebacterium pseudotuberculosis 3/99-5	Bacteria; Actinobacteria; Actinobacteridae; Actinomycetales; Corynebacterineae; Corynebacteriaceae; Corynebacterium.	2141	852	0.4
Corynebacterium pseudotuberculosis 31	Bacteria; Actinobacteria; Actinobacteridae; Actinomycetales; Corynebacterineae; Corynebacteriaceae; Corynebacterium.	2063	776	0.38
Corynebacterium pseudotuberculosis 316	Bacteria; Actinobacteria; Actinobacteridae; Actinomycetales; Corynebacterineae; Corynebacteriaceae; Corynebacterium.	2106	812	0.39
Corynebacterium pseudotuberculosis 42/02-A	Bacteria; Actinobacteria; Actinobacteridae; Actinomycetales; Corynebacterineae; Corynebacteriaceae; Corynebacterium.	2051	869	0.42
Corynebacterium pseudotuberculosis C231	Bacteria; Actinobacteria; Actinobacteridae; Actinomycetales; Corynebacterineae; Corynebacteriaceae; Corynebacterium.	2091	862	0.41
Corynebacterium pseudotuberculosis CIP 52.97	Bacteria; Actinobacteria; Actinobacteridae; Actinomycetales; Corynebacterineae; Corynebacteriaceae; Corynebacterium.	2060	763	0.37
Corynebacterium pseudotuberculosis Cp162	Bacteria; Actinobacteria; Actinobacteridae; Actinomycetales; Corynebacterineae; Corynebacteriaceae; Corynebacterium.	2002	812	0.41
Corynebacterium pseudotuberculosis FRC41	Bacteria; Actinobacteria; Actinobacteridae; Actinomycetales; Corynebacterineae; Corynebacteriaceae; Corynebacterium.	2110	881	0.42
Corynebacterium pseudotuberculosis I19	Bacteria; Actinobacteria; Actinobacteridae; Actinomycetales; Corynebacterineae; Corynebacteriaceae; Corynebacterium.	2095	859	0.41
Corynebacterium pseudotuberculosis P54B96	Bacteria; Actinobacteria; Actinobacteridae; Actinomycetales; Corynebacterineae; Corynebacteriaceae; Corynebacterium.	2084	855	0.41
Corynebacterium pseudotuberculosis PAT10	Bacteria; Actinobacteria; Actinobacteridae; Actinomycetales; Corynebacterineae; Corynebacteriaceae; Corynebacterium.	2079	852	0.41
Corynebacterium resistens DSM 45100	Bacteria; Actinobacteria; Actinobacteridae; Actinomycetales; Corynebacterineae; Corynebacteriaceae; Corynebacterium.	2171	780	0.36
Corynebacterium terpenotabidum Y-11	Bacteria; Actinobacteria; Actinobacteridae; Actinomycetales; Corynebacterineae; Corynebacteriaceae; Corynebacterium.	2369	802	0.34
Corynebacterium ulcerans 0102	Bacteria; Actinobacteria; Actinobacteridae; Actinomycetales; Corynebacterineae; Corynebacteriaceae; Corynebacterium.	2349	965	0.41
Corynebacterium ulcerans 809	Bacteria; Actinobacteria; Actinobacteridae; Actinomycetales; Corynebacterineae; Corynebacteriaceae; Corynebacterium.	2180	967	0.44
Corynebacterium ulcerans BR-AD22	Bacteria; Actinobacteria; Actinobacteridae; Actinomycetales; Corynebacterineae; Corynebacteriaceae; Corynebacterium.	2334	855	0.37
Corynebacterium urealyticum DSM 7109	Bacteria; Actinobacteria; Actinobacteridae; Actinomycetales; Corynebacterineae; Corynebacteriaceae; Corynebacterium.	2024	704	0.35
Corynebacterium urealyticum DSM 7111	Bacteria; Actinobacteria; Actinobacteridae; Actinomycetales; Corynebacterineae; Corynebacteriaceae; Corynebacterium.	1935	710	0.37
Corynebacterium variabile DSM 44702	Bacteria; Actinobacteria; Actinobacteridae; Actinomycetales; Corynebacterineae; Corynebacteriaceae; Corynebacterium.	3039	849	0.28
Gordonia bronchialis DSM 43247	Bacteria; Actinobacteria; Actinobacteridae; Actinomycetales; Corynebacterineae; Gordoniaceae; Gordonia.	4616	1619	0.35
Gordonia polyisoprenivorans VH2	Bacteria; Actinobacteria; Actinobacteridae; Actinomycetales; Corynebacterineae; Gordoniaceae; Gordonia.	4945	1734	0.35
Gordonia sp. KTR9	Bacteria; Actinobacteria; Actinobacteridae; Actinomycetales; Corynebacterineae; Gordoniaceae; Gordonia.	4741	1712	0.36
Amycolicicoccus subflavus DQS3-9A1	Bacteria; Actinobacteria; Actinobacteridae; Actinomycetales; Corynebacterineae; Mycobacteriaceae; Amycolicicoccus.	4557	1582	0.35
Mycobacterium chubuense NBB4	Bacteria; Actinobacteria; Actinobacteridae; Actinomycetales; Corynebacterineae; Mycobacteriaceae; Mycobacterium.	5181	2324	0.45
Mycobacterium gilvum PYR-GCK	Bacteria; Actinobacteria; Actinobacteridae; Actinomycetales; Corynebacterineae; Mycobacteriaceae; Mycobacterium.	5241	2453	0.47
Mycobacterium gilvum Spyr1	Bacteria; Actinobacteria; Actinobacteridae; Actinomycetales; Corynebacterineae; Mycobacteriaceae; Mycobacterium.	5130	2435	0.47
Mycobacterium kansasii ATCC 12478	Bacteria; Actinobacteria; Actinobacteridae; Actinomycetales; Corynebacterineae; Mycobacteriaceae; Mycobacterium.	5712	2276	0.4
Mycobacterium leprae Br4923	Bacteria; Actinobacteria; Actinobacteridae; Actinomycetales; Corynebacterineae; Mycobacteriaceae; Mycobacterium.	1604	791	0.49
Mycobacterium liflandii 128FXT	Bacteria; Actinobacteria; Actinobacteridae; Actinomycetales; Corynebacterineae; Mycobacteriaceae; Mycobacterium.	4994	2124	0.43
Mycobacterium marinum M	Bacteria; Actinobacteria; Actinobacteridae; Actinomycetales; Corynebacterineae; Mycobacteriaceae; Mycobacterium.	5423	2298	0.42
Mycobacterium neoaurum VKM Ac-1815D	Bacteria; Actinobacteria; Actinobacteridae; Actinomycetales; Corynebacterineae; Mycobacteriaceae; Mycobacterium.	4664	2072	0.44
Mycobacterium rhodesiae NBB3	Bacteria; Actinobacteria; Actinobacteridae; Actinomycetales; Corynebacterineae; Mycobacteriaceae; Mycobacterium.	6147	2546	0.41
Mycobacterium smegmatis JS623	Bacteria; Actinobacteria; Actinobacteridae; Actinomycetales; Corynebacterineae; Mycobacteriaceae; Mycobacterium.	6186	2536	0.41
Mycobacterium smegmatis str. MC2 155	Bacteria; Actinobacteria; Actinobacteridae; Actinomycetales; Corynebacterineae; Mycobacteriaceae; Mycobacterium.	6693	2558	0.38
Mycobacterium sp. JDM601	Bacteria; Actinobacteria; Actinobacteridae; Actinomycetales; Corynebacterineae; Mycobacteriaceae; Mycobacterium.	4346	1496	0.34
Mycobacterium sp. JLS	Bacteria; Actinobacteria; Actinobacteridae; Actinomycetales; Corynebacterineae; Mycobacteriaceae; Mycobacterium.	5739	2334	0.41
Mycobacterium sp. KMS	Bacteria; Actinobacteria; Actinobacteridae; Actinomycetales; Corynebacterineae; Mycobacteriaceae; Mycobacterium.	5460	2120	0.39
Mycobacterium sp. MCS	Bacteria; Actinobacteria; Actinobacteridae; Actinomycetales; Corynebacterineae; Mycobacteriaceae; Mycobacterium.	5391	2251	0.42
Mycobacterium sp. MOTT36Y	Bacteria; Actinobacteria; Actinobacteridae; Actinomycetales; Corynebacterineae; Mycobacteriaceae; Mycobacterium.	5128	2675	0.52
Mycobacterium ulcerans Agy99	Bacteria; Actinobacteria; Actinobacteridae; Actinomycetales; Corynebacterineae; Mycobacteriaceae; Mycobacterium.	4160	1882	0.45
Mycobacterium vanbaalenii PYR-1	Bacteria; Actinobacteria; Actinobacteridae; Actinomycetales; Corynebacterineae; Mycobacteriaceae; Mycobacterium.	5979	2722	0.46
Mycobacterium abscessus ATCC 19977	Bacteria; Actinobacteria; Actinobacteridae; Actinomycetales; Corynebacterineae; Mycobacteriaceae; Mycobacterium; Mycobacterium abscessus.	4920	1821	0.37
Mycobacterium abscessus subsp. bolletii 50594	Bacteria; Actinobacteria; Actinobacteridae; Actinomycetales; Corynebacterineae; Mycobacteriaceae; Mycobacterium; Mycobacterium abscessus.	4958	1718	0.35
Mycobacterium abscessus subsp. bolletii str. GO 06	Bacteria; Actinobacteria; Actinobacteridae; Actinomycetales; Corynebacterineae; Mycobacteriaceae; Mycobacterium; Mycobacterium abscessus.	4558	1478	0.32
Mycobacterium avium 104	Bacteria; Actinobacteria; Actinobacteridae; Actinomycetales; Corynebacterineae; Mycobacteriaceae; Mycobacterium; Mycobacterium avium complex (MAC).	5120	2066	0.4
Mycobacterium avium subsp. paratuberculosis MAP4	Bacteria; Actinobacteria; Actinobacteridae; Actinomycetales; Corynebacterineae; Mycobacteriaceae; Mycobacterium; Mycobacterium avium complex (MAC).	4327	1986	0.46
Mycobacterium indicus pranii MTCC 9506	Bacteria; Actinobacteria; Actinobacteridae; Actinomycetales; Corynebacterineae; Mycobacteriaceae; Mycobacterium; Mycobacterium avium complex (MAC).	5254	2524	0.48
Mycobacterium intracellulare ATCC 13950	Bacteria; Actinobacteria; Actinobacteridae; Actinomycetales; Corynebacterineae; Mycobacteriaceae; Mycobacterium; Mycobacterium avium complex (MAC).	5144	2235	0.43
Mycobacterium intracellulare MOTT-02	Bacteria; Actinobacteria; Actinobacteridae; Actinomycetales; Corynebacterineae; Mycobacteriaceae; Mycobacterium; Mycobacterium avium complex (MAC).	5149	2253	0.44
Mycobacterium intracellulare MOTT-64	Bacteria; Actinobacteria; Actinobacteridae; Actinomycetales; Corynebacterineae; Mycobacteriaceae; Mycobacterium; Mycobacterium avium complex (MAC).	5249	2423	0.46
Mycobacterium yongonense 05-1390	Bacteria; Actinobacteria; Actinobacteridae; Actinomycetales; Corynebacterineae; Mycobacteriaceae; Mycobacterium; Mycobacterium avium complex (MAC).	5221	2686	0.51
Mycobacterium africanum GM041182	Bacteria; Actinobacteria; Actinobacteridae; Actinomycetales; Corynebacterineae; Mycobacteriaceae; Mycobacterium; Mycobacterium tuberculosis complex.	3830	2090	0.55
Mycobacterium bovis BCG str. Korea 1168P	Bacteria; Actinobacteria; Actinobacteridae; Actinomycetales; Corynebacterineae; Mycobacteriaceae; Mycobacterium; Mycobacterium tuberculosis complex.	4139	1840	0.44
Mycobacterium bovis BCG str. Mexico	Bacteria; Actinobacteria; Actinobacteridae; Actinomycetales; Corynebacterineae; Mycobacteriaceae; Mycobacterium; Mycobacterium tuberculosis complex.	3952	1872	0.47
Mycobacterium bovis BCG str. Pasteur 1173P2 BCG Pasteur 1173P2	Bacteria; Actinobacteria; Actinobacteridae; Actinomycetales; Corynebacterineae; Mycobacteriaceae; Mycobacterium; Mycobacterium tuberculosis complex.	3953	1856	0.47
Mycobacterium bovis BCG str. Tokyo 172	Bacteria; Actinobacteria; Actinobacteridae; Actinomycetales; Corynebacterineae; Mycobacteriaceae; Mycobacterium; Mycobacterium tuberculosis complex.	3950	1856	0.47
Mycobacterium canettii CIPT 140010059	Bacteria; Actinobacteria; Actinobacteridae; Actinomycetales; Corynebacterineae; Mycobacteriaceae; Mycobacterium; Mycobacterium tuberculosis complex.	3861	2113	0.55
Mycobacterium tuberculosis 7199-99	Bacteria; Actinobacteria; Actinobacteridae; Actinomycetales; Corynebacterineae; Mycobacteriaceae; Mycobacterium; Mycobacterium tuberculosis complex.	3994	1596	0.4
Mycobacterium tuberculosis CAS/NITR204	Bacteria; Actinobacteria; Actinobacteridae; Actinomycetales; Corynebacterineae; Mycobacteriaceae; Mycobacterium; Mycobacterium tuberculosis complex.	3960	1001	0.25
Mycobacterium tuberculosis CCDC5079	Bacteria; Actinobacteria; Actinobacteridae; Actinomycetales; Corynebacterineae; Mycobacteriaceae; Mycobacterium; Mycobacterium tuberculosis complex.	3647	1486	0.41
Mycobacterium tuberculosis CCDC5180	Bacteria; Actinobacteria; Actinobacteridae; Actinomycetales; Corynebacterineae; Mycobacteriaceae; Mycobacterium; Mycobacterium tuberculosis complex.	3591	1523	0.42
Mycobacterium tuberculosis CTRI-2	Bacteria; Actinobacteria; Actinobacteridae; Actinomycetales; Corynebacterineae; Mycobacteriaceae; Mycobacterium; Mycobacterium tuberculosis complex.	3947	1579	0.4
Mycobacterium tuberculosis EAI5	Bacteria; Actinobacteria; Actinobacteridae; Actinomycetales; Corynebacterineae; Mycobacteriaceae; Mycobacterium; Mycobacterium tuberculosis complex.	3902	1601	0.41
Mycobacterium tuberculosis EAI5/NITR206	Bacteria; Actinobacteria; Actinobacteridae; Actinomycetales; Corynebacterineae; Mycobacteriaceae; Mycobacterium; Mycobacterium tuberculosis complex.	4019	1567	0.39
Mycobacterium tuberculosis F11	Bacteria; Actinobacteria; Actinobacteridae; Actinomycetales; Corynebacterineae; Mycobacteriaceae; Mycobacterium; Mycobacterium tuberculosis complex.	3941	1477	0.37
Mycobacterium tuberculosis H37Ra	Bacteria; Actinobacteria; Actinobacteridae; Actinomycetales; Corynebacterineae; Mycobacteriaceae; Mycobacterium; Mycobacterium tuberculosis complex.	4034	1575	0.39
Mycobacterium tuberculosis H37Rv	Bacteria; Actinobacteria; Actinobacteridae; Actinomycetales; Corynebacterineae; Mycobacteriaceae; Mycobacterium; Mycobacterium tuberculosis complex.	4036	1582	0.39
Mycobacterium tuberculosis KZN 1435	Bacteria; Actinobacteria; Actinobacteridae; Actinomycetales; Corynebacterineae; Mycobacteriaceae; Mycobacterium; Mycobacterium tuberculosis complex.	4060	1550	0.38
Mycobacterium tuberculosis KZN 4207	Bacteria; Actinobacteria; Actinobacteridae; Actinomycetales; Corynebacterineae; Mycobacteriaceae; Mycobacterium; Mycobacterium tuberculosis complex.	3996	1554	0.39
Mycobacterium tuberculosis KZN 605	Bacteria; Actinobacteria; Actinobacteridae; Actinomycetales; Corynebacterineae; Mycobacteriaceae; Mycobacterium; Mycobacterium tuberculosis complex.	4002	1431	0.36
Mycobacterium tuberculosis RGTB327	Bacteria; Actinobacteria; Actinobacteridae; Actinomycetales; Corynebacterineae; Mycobacteriaceae; Mycobacterium; Mycobacterium tuberculosis complex.	3691	1194	0.32
Mycobacterium tuberculosis RGTB423	Bacteria; Actinobacteria; Actinobacteridae; Actinomycetales; Corynebacterineae; Mycobacteriaceae; Mycobacterium; Mycobacterium tuberculosis complex.	3622	1252	0.35
Mycobacterium tuberculosis str. Beijing/NITR203	Bacteria; Actinobacteria; Actinobacteridae; Actinomycetales; Corynebacterineae; Mycobacteriaceae; Mycobacterium; Mycobacterium tuberculosis complex.	4110	1571	0.38
Mycobacterium tuberculosis str. Erdman = ATCC 35801 Erdman (ATCC35801)	Bacteria; Actinobacteria; Actinobacteridae; Actinomycetales; Corynebacterineae; Mycobacteriaceae; Mycobacterium; Mycobacterium tuberculosis complex.	4246	1564	0.37
Mycobacterium tuberculosis str. Haarlem	Bacteria; Actinobacteria; Actinobacteridae; Actinomycetales; Corynebacterineae; Mycobacteriaceae; Mycobacterium; Mycobacterium tuberculosis complex.	4036	1564	0.39
Mycobacterium tuberculosis str. Haarlem/NITR202	Bacteria; Actinobacteria; Actinobacteridae; Actinomycetales; Corynebacterineae; Mycobacteriaceae; Mycobacterium; Mycobacterium tuberculosis complex.	3681	885	0.24
Nocardia brasiliensis ATCC 700358 HUJEG-1	Bacteria; Actinobacteria; Actinobacteridae; Actinomycetales; Corynebacterineae; Nocardiaceae; Nocardia.	8414	2553	0.3
Nocardia cyriacigeorgica GUH-2	Bacteria; Actinobacteria; Actinobacteridae; Actinomycetales; Corynebacterineae; Nocardiaceae; Nocardia.	5477	1829	0.33
Nocardia farcinica IFM 10152	Bacteria; Actinobacteria; Actinobacteridae; Actinomycetales; Corynebacterineae; Nocardiaceae; Nocardia.	5693	2004	0.35
Rhodococcus erythropolis CCM2595	Bacteria; Actinobacteria; Actinobacteridae; Actinomycetales; Corynebacterineae; Nocardiaceae; Rhodococcus.	5723	2250	0.39
Rhodococcus erythropolis PR4 PR4 (= NBRC 100887)	Bacteria; Actinobacteria; Actinobacteridae; Actinomycetales; Corynebacterineae; Nocardiaceae; Rhodococcus.	6034	2283	0.38
Rhodococcus jostii RHA1	Bacteria; Actinobacteria; Actinobacteridae; Actinomycetales; Corynebacterineae; Nocardiaceae; Rhodococcus.	7211	2417	0.34
Rhodococcus opacus B4	Bacteria; Actinobacteria; Actinobacteridae; Actinomycetales; Corynebacterineae; Nocardiaceae; Rhodococcus.	7252	2471	0.34
Rhodococcus pyridinivorans SB3094	Bacteria; Actinobacteria; Actinobacteridae; Actinomycetales; Corynebacterineae; Nocardiaceae; Rhodococcus.	4796	1732	0.36
Segniliparus rotundus DSM 44985	Bacteria; Actinobacteria; Actinobacteridae; Actinomycetales; Corynebacterineae; Segniliparaceae; Segniliparus.	3006	858	0.29
Tsukamurella paurometabola DSM 20162	Bacteria; Actinobacteria; Actinobacteridae; Actinomycetales; Corynebacterineae; Tsukamurellaceae; Tsukamurella.	4157	1425	0.34
Acidothermus cellulolyticus 11B	Bacteria; Actinobacteria; Actinobacteridae; Actinomycetales; Frankineae; Acidothermaceae; Acidothermus.	2157	693	0.32
Frankia alni ACN14a ACN14A	Bacteria; Actinobacteria; Actinobacteridae; Actinomycetales; Frankineae; Frankiaceae; Frankia.	6711	1426	0.21
Frankia sp. CcI3	Bacteria; Actinobacteria; Actinobacteridae; Actinomycetales; Frankineae; Frankiaceae; Frankia.	4499	1059	0.24
Frankia sp. EAN1pec EAN1.pec	Bacteria; Actinobacteria; Actinobacteridae; Actinomycetales; Frankineae; Frankiaceae; Frankia.	7191	1531	0.21
Frankia sp. EuI1c	Bacteria; Actinobacteria; Actinobacteridae; Actinomycetales; Frankineae; Frankiaceae; Frankia.	7083	1745	0.25
Frankia symbiont of Datisca glomerata 4085684	Bacteria; Actinobacteria; Actinobacteridae; Actinomycetales; Frankineae; Frankiaceae; Frankia.	4202	1130	0.27
Blastococcus saxobsidens DD2	Bacteria; Actinobacteria; Actinobacteridae; Actinomycetales; Frankineae; Geodermatophilaceae; Blastococcus.	4821	1294	0.27
Geodermatophilus obscurus DSM 43160	Bacteria; Actinobacteria; Actinobacteridae; Actinomycetales; Frankineae; Geodermatophilaceae; Geodermatophilus.	4811	1410	0.29
Modestobacter marinus BC501	Bacteria; Actinobacteria; Actinobacteridae; Actinomycetales; Frankineae; Geodermatophilaceae; Modestobacter.	5446	1529	0.28
Nakamurella multipartita DSM 44233	Bacteria; Actinobacteria; Actinobacteridae; Actinomycetales; Frankineae; Nakamurellaceae; Nakamurella.	5240	1544	0.29
Stackebrandtia nassauensis DSM 44728	Bacteria; Actinobacteria; Actinobacteridae; Actinomycetales; Glycomycineae; Glycomycetaceae; Stackebrandtia.	6379	1758	0.28
Kineococcus radiotolerans SRS30216 = ATCC BAA-149	Bacteria; Actinobacteria; Actinobacteridae; Actinomycetales; Kineosporiineae; Kineosporiaceae; Kineococcus.	4480	1304	0.29
Beutenbergia cavernae DSM 12333	Bacteria; Actinobacteria; Actinobacteridae; Actinomycetales; Micrococcineae; Beutenbergiaceae; Beutenbergia.	4197	1268	0.3
Cellulomonas fimi ATCC 484	Bacteria; Actinobacteria; Actinobacteridae; Actinomycetales; Micrococcineae; Cellulomonadaceae; Cellulomonas.	3762	1361	0.36
Cellulomonas flavigena DSM 20109	Bacteria; Actinobacteria; Actinobacteridae; Actinomycetales; Micrococcineae; Cellulomonadaceae; Cellulomonas.	3678	1200	0.33
Cellvibrio gilvus ATCC 13127	Bacteria; Actinobacteria; Actinobacteridae; Actinomycetales; Micrococcineae; Cellulomonadaceae; Cellulomonas.	3164	1108	0.35
Brachybacterium faecium DSM 4810	Bacteria; Actinobacteria; Actinobacteridae; Actinomycetales; Micrococcineae; Dermabacteraceae; Brachybacterium.	3068	968	0.32
Kytococcus sedentarius DSM 20547	Bacteria; Actinobacteria; Actinobacteridae; Actinomycetales; Micrococcineae; Dermacoccaceae; Kytococcus.	2554	717	0.28
Intrasporangium calvum DSM 43043	Bacteria; Actinobacteria; Actinobacteridae; Actinomycetales; Micrococcineae; Intrasporangiaceae; Intrasporangium.	3563	1155	0.32
Jonesia denitrificans DSM 20603	Bacteria; Actinobacteria; Actinobacteridae; Actinomycetales; Micrococcineae; Jonesiaceae; Jonesia.	2511	802	0.32
Clavibacter michiganensis subsp. nebraskensis NCPPB 2581 type strain: NCPPB 2581	Bacteria; Actinobacteria; Actinobacteridae; Actinomycetales; Micrococcineae; Microbacteriaceae; Clavibacter.	2817	863	0.31
Leifsonia xyli subsp. cynodontis DSM 46306	Bacteria; Actinobacteria; Actinobacteridae; Actinomycetales; Micrococcineae; Microbacteriaceae; Leifsonia.	2470	537	0.22
Leifsonia xyli subsp. xyli str. CTCB07	Bacteria; Actinobacteria; Actinobacteridae; Actinomycetales; Micrococcineae; Microbacteriaceae; Leifsonia.	2030	544	0.27
Microbacterium testaceum StLB037	Bacteria; Actinobacteria; Actinobacteridae; Actinomycetales; Micrococcineae; Microbacteriaceae; Microbacterium.	3676	1049	0.29
Arthrobacter arilaitensis Re117	Bacteria; Actinobacteria; Actinobacteridae; Actinomycetales; Micrococcineae; Micrococcaceae; Arthrobacter.	3376	999	0.3
Arthrobacter aurescens TC1	Bacteria; Actinobacteria; Actinobacteridae; Actinomycetales; Micrococcineae; Micrococcaceae; Arthrobacter.	4041	1308	0.32
Arthrobacter chlorophenolicus A6	Bacteria; Actinobacteria; Actinobacteridae; Actinomycetales; Micrococcineae; Micrococcaceae; Arthrobacter.	3885	1377	0.35
Arthrobacter phenanthrenivorans Sphe3	Bacteria; Actinobacteria; Actinobacteridae; Actinomycetales; Micrococcineae; Micrococcaceae; Arthrobacter.	3843	1337	0.35
Arthrobacter sp. FB24	Bacteria; Actinobacteria; Actinobacteridae; Actinomycetales; Micrococcineae; Micrococcaceae; Arthrobacter.	4146	1318	0.32
Arthrobacter sp. Rue61a	Bacteria; Actinobacteria; Actinobacteridae; Actinomycetales; Micrococcineae; Micrococcaceae; Arthrobacter.	4258	1381	0.32
Kocuria rhizophila DC2201 DC2201 (= NBRC 103217)	Bacteria; Actinobacteria; Actinobacteridae; Actinomycetales; Micrococcineae; Micrococcaceae; Kocuria.	2356	690	0.29
Micrococcus luteus NCTC 2665	Bacteria; Actinobacteria; Actinobacteridae; Actinomycetales; Micrococcineae; Micrococcaceae; Micrococcus.	2236	699	0.31
Renibacterium salmoninarum ATCC 33209	Bacteria; Actinobacteria; Actinobacteridae; Actinomycetales; Micrococcineae; Micrococcaceae; Renibacterium.	3507	844	0.24
Rothia dentocariosa ATCC 17931	Bacteria; Actinobacteria; Actinobacteridae; Actinomycetales; Micrococcineae; Micrococcaceae; Rothia.	2217	495	0.22
Rothia mucilaginosa DY-18	Bacteria; Actinobacteria; Actinobacteridae; Actinomycetales; Micrococcineae; Micrococcaceae; Rothia.	1992	463	0.23
Isoptericola variabilis 225	Bacteria; Actinobacteria; Actinobacteridae; Actinomycetales; Micrococcineae; Promicromonosporaceae; Isoptericola.	2881	1049	0.36
Xylanimonas cellulosilytica DSM 15894	Bacteria; Actinobacteria; Actinobacteridae; Actinomycetales; Micrococcineae; Promicromonosporaceae; Xylanimonas.	3337	1045	0.31
Sanguibacter keddieii DSM 10542	Bacteria; Actinobacteria; Actinobacteridae; Actinomycetales; Micrococcineae; Sanguibacteraceae; Sanguibacter.	3710	1207	0.33
Tropheryma whipplei str. Twist	Bacteria; Actinobacteria; Actinobacteridae; Actinomycetales; Micrococcineae; Tropheryma.	808	187	0.23
Actinoplanes friuliensis DSM 7358	Bacteria; Actinobacteria; Actinobacteridae; Actinomycetales; Micromonosporineae; Micromonosporaceae; Actinoplanes.	8565	2561	0.3
Actinoplanes missouriensis 431	Bacteria; Actinobacteria; Actinobacteridae; Actinomycetales; Micromonosporineae; Micromonosporaceae; Actinoplanes.	8125	2290	0.28
Actinoplanes sp. N902-109	Bacteria; Actinobacteria; Actinobacteridae; Actinomycetales; Micromonosporineae; Micromonosporaceae; Actinoplanes.	8212	2193	0.27
Actinoplanes sp. SE50/110	Bacteria; Actinobacteria; Actinobacteridae; Actinomycetales; Micromonosporineae; Micromonosporaceae; Actinoplanes.	8256	2101	0.25
Micromonospora aurantiaca ATCC 27029	Bacteria; Actinobacteria; Actinobacteridae; Actinomycetales; Micromonosporineae; Micromonosporaceae; Micromonospora.	6222	2110	0.34
Micromonospora sp. L5	Bacteria; Actinobacteria; Actinobacteridae; Actinomycetales; Micromonosporineae; Micromonosporaceae; Micromonospora.	6151	2117	0.34
Salinispora arenicola CNS-205	Bacteria; Actinobacteria; Actinobacteridae; Actinomycetales; Micromonosporineae; Micromonosporaceae; Salinispora.	4917	1752	0.36
Salinispora tropica CNB-440	Bacteria; Actinobacteria; Actinobacteridae; Actinomycetales; Micromonosporineae; Micromonosporaceae; Salinispora.	4536	1645	0.36
Verrucosispora maris AB-18-032	Bacteria; Actinobacteria; Actinobacteridae; Actinomycetales; Micromonosporineae; Micromonosporaceae; Verrucosispora.	5956	2098	0.35
Kribbella flavida DSM 17836	Bacteria; Actinobacteria; Actinobacteridae; Actinomycetales; Propionibacterineae; Nocardioidaceae; Kribbella.	6943	2065	0.3
Nocardioides sp. JS614	Bacteria; Actinobacteria; Actinobacteridae; Actinomycetales; Propionibacterineae; Nocardioidaceae; Nocardioides.	4645	1288	0.28
Microlunatus phosphovorus NM-1	Bacteria; Actinobacteria; Actinobacteridae; Actinomycetales; Propionibacterineae; Propionibacteriaceae; Microlunatus.	5359	1403	0.26
Propionibacterium acidipropionici ATCC 4875	Bacteria; Actinobacteria; Actinobacteridae; Actinomycetales; Propionibacterineae; Propionibacteriaceae; Propionibacterium.	3336	911	0.27
Propionibacterium acnes 266	Bacteria; Actinobacteria; Actinobacteridae; Actinomycetales; Propionibacterineae; Propionibacteriaceae; Propionibacterium.	2348	620	0.26
Propionibacterium acnes 6609	Bacteria; Actinobacteria; Actinobacteridae; Actinomycetales; Propionibacterineae; Propionibacteriaceae; Propionibacterium.	2348	643	0.27
Propionibacterium acnes ATCC 11828	Bacteria; Actinobacteria; Actinobacteridae; Actinomycetales; Propionibacterineae; Propionibacteriaceae; Propionibacterium.	2259	651	0.29
Propionibacterium acnes C1	Bacteria; Actinobacteria; Actinobacteridae; Actinomycetales; Propionibacterineae; Propionibacteriaceae; Propionibacterium.	2359	625	0.26
Propionibacterium acnes HL096PA1	Bacteria; Actinobacteria; Actinobacteridae; Actinomycetales; Propionibacterineae; Propionibacteriaceae; Propionibacterium.	2175	612	0.28
Propionibacterium acnes KPA171202	Bacteria; Actinobacteria; Actinobacteridae; Actinomycetales; Propionibacterineae; Propionibacteriaceae; Propionibacterium.	2297	633	0.28
Propionibacterium acnes SK137	Bacteria; Actinobacteria; Actinobacteridae; Actinomycetales; Propionibacterineae; Propionibacteriaceae; Propionibacterium.	2352	615	0.26
Propionibacterium acnes TypeIA2 P.acn17	Bacteria; Actinobacteria; Actinobacteridae; Actinomycetales; Propionibacterineae; Propionibacteriaceae; Propionibacterium.	2263	589	0.26
Propionibacterium acnes TypeIA2 P.acn31	Bacteria; Actinobacteria; Actinobacteridae; Actinomycetales; Propionibacterineae; Propionibacteriaceae; Propionibacterium.	2244	577	0.26
Propionibacterium acnes TypeIA2 P.acn33	Bacteria; Actinobacteria; Actinobacteridae; Actinomycetales; Propionibacterineae; Propionibacteriaceae; Propionibacterium.	2233	585	0.26
Propionibacterium avidum 44067	Bacteria; Actinobacteria; Actinobacteridae; Actinomycetales; Propionibacterineae; Propionibacteriaceae; Propionibacterium.	2242	765	0.34
Propionibacterium freudenreichii subsp. shermanii CIRM-BIA1 CIRM-B1AI	Bacteria; Actinobacteria; Actinobacteridae; Actinomycetales; Propionibacterineae; Propionibacteriaceae; Propionibacterium.	2375	616	0.26
Propionibacterium propionicum F0230a	Bacteria; Actinobacteria; Actinobacteridae; Actinomycetales; Propionibacterineae; Propionibacteriaceae; Propionibacterium.	2938	740	0.25
Actinosynnema mirum DSM 43827	Bacteria; Actinobacteria; Actinobacteridae; Actinomycetales; Pseudonocardineae; Pseudonocardiaceae; Actinosynnema.	6916	1993	0.29
Amycolatopsis mediterranei RB	Bacteria; Actinobacteria; Actinobacteridae; Actinomycetales; Pseudonocardineae; Pseudonocardiaceae; Amycolatopsis.	9224	2595	0.28
Amycolatopsis mediterranei S699	Bacteria; Actinobacteria; Actinobacteridae; Actinomycetales; Pseudonocardineae; Pseudonocardiaceae; Amycolatopsis.	9222	2590	0.28
Amycolatopsis mediterranei U32	Bacteria; Actinobacteria; Actinobacteridae; Actinomycetales; Pseudonocardineae; Pseudonocardiaceae; Amycolatopsis.	9228	2608	0.28
Amycolatopsis orientalis HCCB10007	Bacteria; Actinobacteria; Actinobacteridae; Actinomycetales; Pseudonocardineae; Pseudonocardiaceae; Amycolatopsis.	8113	2438	0.3
Pseudonocardia dioxanivorans CB1190	Bacteria; Actinobacteria; Actinobacteridae; Actinomycetales; Pseudonocardineae; Pseudonocardiaceae; Pseudonocardia.	6495	1804	0.28
Saccharomonospora viridis DSM 43017	Bacteria; Actinobacteria; Actinobacteridae; Actinomycetales; Pseudonocardineae; Pseudonocardiaceae; Saccharomonospora.	3828	1288	0.34
Saccharopolyspora erythraea NRRL 2338	Bacteria; Actinobacteria; Actinobacteridae; Actinomycetales; Pseudonocardineae; Pseudonocardiaceae; Saccharopolyspora.	7197	2185	0.3
Saccharothrix espanaensis DSM 44229 type strain: DSM 44229	Bacteria; Actinobacteria; Actinobacteridae; Actinomycetales; Pseudonocardineae; Pseudonocardiaceae; Saccharothrix.	8427	2223	0.26
Thermobispora bispora DSM 43833	Bacteria; Actinobacteria; Actinobacteridae; Actinomycetales; Pseudonocardineae; Pseudonocardiaceae; Thermobispora.	3546	1178	0.33
Kitasatospora setae KM-6054	Bacteria; Actinobacteria; Actinobacteridae; Actinomycetales; Streptomycineae; Streptomycetaceae; Kitasatospora.	7569	2138	0.28
Streptomyces albus J1074	Bacteria; Actinobacteria; Actinobacteridae; Actinomycetales; Streptomycineae; Streptomycetaceae; Streptomyces.	5832	2369	0.41
Streptomyces avermitilis MA-4680 = NBRC 14893	Bacteria; Actinobacteria; Actinobacteridae; Actinomycetales; Streptomycineae; Streptomycetaceae; Streptomyces.	7580	2836	0.37
Streptomyces bingchenggensis BCW-1	Bacteria; Actinobacteria; Actinobacteridae; Actinomycetales; Streptomycineae; Streptomycetaceae; Streptomyces.	10022	2686	0.27
Streptomyces cattleya NRRL 8057 = DSM 46488	Bacteria; Actinobacteria; Actinobacteridae; Actinomycetales; Streptomycineae; Streptomycetaceae; Streptomyces.	5767	1690	0.29
Streptomyces collinus Tu 365	Bacteria; Actinobacteria; Actinobacteridae; Actinomycetales; Streptomycineae; Streptomycetaceae; Streptomyces.	7005	2714	0.39
Streptomyces fulvissimus DSM 40593	Bacteria; Actinobacteria; Actinobacteridae; Actinomycetales; Streptomycineae; Streptomycetaceae; Streptomyces.	6925	2835	0.41
Streptomyces griseus subsp. griseus NBRC 13350	Bacteria; Actinobacteria; Actinobacteridae; Actinomycetales; Streptomycineae; Streptomycetaceae; Streptomyces.	7136	2898	0.41
Streptomyces hygroscopicus subsp. jinggangensis 5008	Bacteria; Actinobacteria; Actinobacteridae; Actinomycetales; Streptomycineae; Streptomycetaceae; Streptomyces.	8849	3083	0.35
Streptomyces hygroscopicus subsp. jinggangensis TL01	Bacteria; Actinobacteria; Actinobacteridae; Actinomycetales; Streptomycineae; Streptomycetaceae; Streptomyces.	8619	3073	0.36
Streptomyces pratensis ATCC 33331	Bacteria; Actinobacteria; Actinobacteridae; Actinomycetales; Streptomycineae; Streptomycetaceae; Streptomyces.	6298	2687	0.43
Streptomyces scabiei 87.22	Bacteria; Actinobacteria; Actinobacteridae; Actinomycetales; Streptomycineae; Streptomycetaceae; Streptomyces.	8746	2993	0.34
Streptomyces sp. PAMC26508	Bacteria; Actinobacteria; Actinobacteridae; Actinomycetales; Streptomycineae; Streptomycetaceae; Streptomyces.	6968	2646	0.38
Streptomyces sp. SirexAA-E	Bacteria; Actinobacteria; Actinobacteridae; Actinomycetales; Streptomycineae; Streptomycetaceae; Streptomyces.	6357	2736	0.43
Streptomyces violaceusniger Tu 4113	Bacteria; Actinobacteria; Actinobacteridae; Actinomycetales; Streptomycineae; Streptomycetaceae; Streptomyces.	8482	2576	0.3
Nocardiopsis alba ATCC BAA-2165	Bacteria; Actinobacteria; Actinobacteridae; Actinomycetales; Streptosporangineae; Nocardiopsaceae; Nocardiopsis.	5508	1446	0.26
Nocardiopsis dassonvillei subsp. dassonvillei DSM 43111	Bacteria; Actinobacteria; Actinobacteridae; Actinomycetales; Streptosporangineae; Nocardiopsaceae; Nocardiopsis.	5497	1656	0.3
Thermobifida fusca YX	Bacteria; Actinobacteria; Actinobacteridae; Actinomycetales; Streptosporangineae; Nocardiopsaceae; Thermobifida.	3110	995	0.32
Streptosporangium roseum DSM 43021	Bacteria; Actinobacteria; Actinobacteridae; Actinomycetales; Streptosporangineae; Streptosporangiaceae; Streptosporangium.	8945	2430	0.27
Thermomonospora curvata DSM 43183	Bacteria; Actinobacteria; Actinobacteridae; Actinomycetales; Streptosporangineae; Thermomonosporaceae; Thermomonospora.	4890	1418	0.29
Bifidobacterium adolescentis ATCC 15703	Bacteria; Actinobacteria; Actinobacteridae; Bifidobacteriales; Bifidobacteriaceae; Bifidobacterium.	1631	625	0.38
Bifidobacterium animalis subsp. animalis ATCC 25527	Bacteria; Actinobacteria; Actinobacteridae; Bifidobacteriales; Bifidobacteriaceae; Bifidobacterium.	1539	505	0.33
Bifidobacterium animalis subsp. lactis AD011	Bacteria; Actinobacteria; Actinobacteridae; Bifidobacteriales; Bifidobacteriaceae; Bifidobacterium.	1528	415	0.27
Bifidobacterium animalis subsp. lactis ATCC 27673	Bacteria; Actinobacteria; Actinobacteridae; Bifidobacteriales; Bifidobacteriaceae; Bifidobacterium.	1556	527	0.34
Bifidobacterium animalis subsp. lactis B420	Bacteria; Actinobacteria; Actinobacteridae; Bifidobacteriales; Bifidobacteriaceae; Bifidobacterium.	1561	481	0.31
Bifidobacterium animalis subsp. lactis BB-12	Bacteria; Actinobacteria; Actinobacteridae; Bifidobacteriales; Bifidobacteriaceae; Bifidobacterium.	1642	466	0.28
Bifidobacterium animalis subsp. lactis Bi-07	Bacteria; Actinobacteria; Actinobacteridae; Bifidobacteriales; Bifidobacteriaceae; Bifidobacterium.	1597	482	0.3
Bifidobacterium animalis subsp. lactis Bl-04	Bacteria; Actinobacteria; Actinobacteridae; Bifidobacteriales; Bifidobacteriaceae; Bifidobacterium.	1567	436	0.28
Bifidobacterium animalis subsp. lactis Bl12	Bacteria; Actinobacteria; Actinobacteridae; Bifidobacteriales; Bifidobacteriaceae; Bifidobacterium.	1518	466	0.31
Bifidobacterium animalis subsp. lactis BLC1	Bacteria; Actinobacteria; Actinobacteridae; Bifidobacteriales; Bifidobacteriaceae; Bifidobacterium.	1518	469	0.31
Bifidobacterium animalis subsp. lactis CNCM I-2494	Bacteria; Actinobacteria; Actinobacteridae; Bifidobacteriales; Bifidobacteriaceae; Bifidobacterium.	1660	471	0.28
Bifidobacterium animalis subsp. lactis DSM 10140	Bacteria; Actinobacteria; Actinobacteridae; Bifidobacteriales; Bifidobacteriaceae; Bifidobacterium.	1566	435	0.28
Bifidobacterium animalis subsp. lactis V9	Bacteria; Actinobacteria; Actinobacteridae; Bifidobacteriales; Bifidobacteriaceae; Bifidobacterium.	1572	466	0.3
Bifidobacterium asteroides PRL2011	Bacteria; Actinobacteria; Actinobacteridae; Bifidobacteriales; Bifidobacteriaceae; Bifidobacterium.	1658	602	0.36
Bifidobacterium bifidum BGN4	Bacteria; Actinobacteria; Actinobacteridae; Bifidobacteriales; Bifidobacteriaceae; Bifidobacterium.	1835	583	0.32
Bifidobacterium bifidum PRL2010	Bacteria; Actinobacteria; Actinobacteridae; Bifidobacteriales; Bifidobacteriaceae; Bifidobacterium.	1707	522	0.31
Bifidobacterium bifidum S17	Bacteria; Actinobacteria; Actinobacteridae; Bifidobacteriales; Bifidobacteriaceae; Bifidobacterium.	1784	606	0.34
Bifidobacterium breve ACS-071-V-Sch8b	Bacteria; Actinobacteria; Actinobacteridae; Bifidobacteriales; Bifidobacteriaceae; Bifidobacterium.	1826	713	0.39
Bifidobacterium dentium Bd1	Bacteria; Actinobacteria; Actinobacteridae; Bifidobacteriales; Bifidobacteriaceae; Bifidobacterium.	2129	716	0.34
Bifidobacterium longum DJO10A	Bacteria; Actinobacteria; Actinobacteridae; Bifidobacteriales; Bifidobacteriaceae; Bifidobacterium.	1990	669	0.34
Bifidobacterium longum NCC2705	Bacteria; Actinobacteria; Actinobacteridae; Bifidobacteriales; Bifidobacteriaceae; Bifidobacterium.	1727	658	0.38
Bifidobacterium longum subsp. infantis 157F	Bacteria; Actinobacteria; Actinobacteridae; Bifidobacteriales; Bifidobacteriaceae; Bifidobacterium.	1991	628	0.32
Bifidobacterium longum subsp. infantis ATCC 15697 = JCM 1222 = DSM 20088	Bacteria; Actinobacteria; Actinobacteridae; Bifidobacteriales; Bifidobacteriaceae; Bifidobacterium.	2552	686	0.27
Bifidobacterium longum subsp. longum BBMN68	Bacteria; Actinobacteria; Actinobacteridae; Bifidobacteriales; Bifidobacteriaceae; Bifidobacterium.	1806	663	0.37
Bifidobacterium longum subsp. longum JCM 1217	Bacteria; Actinobacteria; Actinobacteridae; Bifidobacteriales; Bifidobacteriaceae; Bifidobacterium.	1925	628	0.33
Bifidobacterium longum subsp. longum JDM301	Bacteria; Actinobacteria; Actinobacteridae; Bifidobacteriales; Bifidobacteriaceae; Bifidobacterium.	1959	662	0.34
Bifidobacterium longum subsp. longum KACC 91563	Bacteria; Actinobacteria; Actinobacteridae; Bifidobacteriales; Bifidobacteriaceae; Bifidobacterium.	1971	617	0.31
Bifidobacterium thermophilum RBL67	Bacteria; Actinobacteria; Actinobacteridae; Bifidobacteriales; Bifidobacteriaceae; Bifidobacterium.	1845	576	0.31
Gardnerella vaginalis 409-05	Bacteria; Actinobacteria; Actinobacteridae; Bifidobacteriales; Bifidobacteriaceae; Gardnerella.	1258	453	0.36
Gardnerella vaginalis ATCC 14019	Bacteria; Actinobacteria; Actinobacteridae; Bifidobacteriales; Bifidobacteriaceae; Gardnerella.	1365	479	0.35
Gardnerella vaginalis HMP9231	Bacteria; Actinobacteria; Actinobacteridae; Bifidobacteriales; Bifidobacteriaceae; Gardnerella.	1317	492	0.37
Adlercreutzia equolifaciens DSM 19450	Bacteria; Actinobacteria; Coriobacteridae; Coriobacteriales; Coriobacterineae; Coriobacteriaceae; Adlercreutzia.	2281	472	0.21
Atopobium parvulum DSM 20469	Bacteria; Actinobacteria; Coriobacteridae; Coriobacteriales; Coriobacterineae; Coriobacteriaceae; Atopobium.	1353	304	0.22
Coriobacterium glomerans PW2	Bacteria; Actinobacteria; Coriobacteridae; Coriobacteriales; Coriobacterineae; Coriobacteriaceae; Coriobacterium.	1768	384	0.22
Cryptobacterium curtum DSM 15641	Bacteria; Actinobacteria; Coriobacteridae; Coriobacteriales; Coriobacterineae; Coriobacteriaceae; Cryptobacterium.	1357	335	0.25
Eggerthella lenta DSM 2243	Bacteria; Actinobacteria; Coriobacteridae; Coriobacteriales; Coriobacterineae; Coriobacteriaceae; Eggerthella.	3070	625	0.2
Eggerthella sp. YY7918	Bacteria; Actinobacteria; Coriobacteridae; Coriobacteriales; Coriobacterineae; Coriobacteriaceae; Eggerthella.	2680	566	0.21
Olsenella uli DSM 7084	Bacteria; Actinobacteria; Coriobacteridae; Coriobacteriales; Coriobacterineae; Coriobacteriaceae; Olsenella.	1739	363	0.21
Slackia heliotrinireducens DSM 20476	Bacteria; Actinobacteria; Coriobacteridae; Coriobacteriales; Coriobacterineae; Coriobacteriaceae; Slackia.	2765	548	0.2
Rubrobacter xylanophilus DSM 9941	Bacteria; Actinobacteria; Rubrobacteridae; Rubrobacterales; Rubrobacterineae; Rubrobacteraceae; Rubrobacter.	3140	645	0.21
Conexibacter woesei DSM 14684	Bacteria; Actinobacteria; Rubrobacteridae; Solirubrobacterales; Conexibacteraceae; Conexibacter.	5914	953	0.16
Aquifex aeolicus VF5	Bacteria; Aquificae; Aquificales; Aquificaceae; Aquifex.	1522	393	0.26
Hydrogenobacter thermophilus TK-6	Bacteria; Aquificae; Aquificales; Aquificaceae; Hydrogenobacter.	1869	425	0.23
Hydrogenobaculum sp. 3684	Bacteria; Aquificae; Aquificales; Aquificaceae; Hydrogenobaculum.	1578	333	0.21
Hydrogenobaculum sp. HO	Bacteria; Aquificae; Aquificales; Aquificaceae; Hydrogenobaculum.	1579	353	0.22
Hydrogenobaculum sp. SHO	Bacteria; Aquificae; Aquificales; Aquificaceae; Hydrogenobaculum.	1573	332	0.21
Hydrogenobaculum sp. SN	Bacteria; Aquificae; Aquificales; Aquificaceae; Hydrogenobaculum.	1575	355	0.23
Hydrogenobaculum sp. Y04AAS1	Bacteria; Aquificae; Aquificales; Aquificaceae; Hydrogenobaculum.	1629	395	0.24
Thermocrinis albus DSM 14484	Bacteria; Aquificae; Aquificales; Aquificaceae; Thermocrinis.	1593	380	0.24
Persephonella marina EX-H1	Bacteria; Aquificae; Aquificales; Hydrogenothermaceae; Persephonella.	1981	411	0.21
Sulfurihydrogenibium azorense Az-Fu1	Bacteria; Aquificae; Aquificales; Hydrogenothermaceae; Sulfurihydrogenibium.	1725	376	0.22
Sulfurihydrogenibium sp. YO3AOP1	Bacteria; Aquificae; Aquificales; Hydrogenothermaceae; Sulfurihydrogenibium.	1721	388	0.23
Desulfurobacterium thermolithotrophum DSM 11699	Bacteria; Aquificae; Desulfurobacteriales; Desulfurobacteriaceae; Desulfurobacterium.	1509	304	0.2
Thermovibrio ammonificans HB-1	Bacteria; Aquificae; Desulfurobacteriales; Desulfurobacteriaceae; Thermovibrio.	1711	319	0.19
Rhodothermus marinus DSM 4252	Bacteria; Bacteroidetes; Bacteroidetes Order II. Incertae sedis; Rhodothermaceae; Rhodothermus.	2766	637	0.23
Rhodothermus marinus SG0.5JP17-172	Bacteria; Bacteroidetes; Bacteroidetes Order II. Incertae sedis; Rhodothermaceae; Rhodothermus.	2751	621	0.23
Salinibacter ruber DSM 13855	Bacteria; Bacteroidetes; Bacteroidetes Order II. Incertae sedis; Rhodothermaceae; Salinibacter.	2801	577	0.21
Bacteroides fragilis 638R	Bacteria; Bacteroidetes; Bacteroidia; Bacteroidales; Bacteroidaceae; Bacteroides.	4291	1214	0.28
Bacteroides fragilis NCTC 9343	Bacteria; Bacteroidetes; Bacteroidia; Bacteroidales; Bacteroidaceae; Bacteroides.	4189	1279	0.31
Bacteroides fragilis YCH46	Bacteria; Bacteroidetes; Bacteroidia; Bacteroidales; Bacteroidaceae; Bacteroides.	4578	1270	0.28
Bacteroides helcogenes P 36-108	Bacteria; Bacteroidetes; Bacteroidia; Bacteroidales; Bacteroidaceae; Bacteroides.	3244	1227	0.38
Bacteroides salanitronis DSM 18170	Bacteria; Bacteroidetes; Bacteroidia; Bacteroidales; Bacteroidaceae; Bacteroides.	3553	988	0.28
Bacteroides thetaiotaomicron VPI-5482	Bacteria; Bacteroidetes; Bacteroidia; Bacteroidales; Bacteroidaceae; Bacteroides.	4787	1315	0.27
Bacteroides vulgatus ATCC 8482	Bacteria; Bacteroidetes; Bacteroidia; Bacteroidales; Bacteroidaceae; Bacteroides.	4065	1198	0.29
Candidatus Azobacteroides pseudotrichonymphae genomovar. CFP2	Bacteria; Bacteroidetes; Bacteroidia; Bacteroidales; Candidatus Azobacteroides.	758	299	0.39
Odoribacter splanchnicus DSM 20712 DSM 220712	Bacteria; Bacteroidetes; Bacteroidia; Bacteroidales; Porphyromonadaceae; Odoribacter.	3497	834	0.24
Paludibacter propionicigenes WB4	Bacteria; Bacteroidetes; Bacteroidia; Bacteroidales; Porphyromonadaceae; Paludibacter.	3020	929	0.31
Parabacteroides distasonis ATCC 8503	Bacteria; Bacteroidetes; Bacteroidia; Bacteroidales; Porphyromonadaceae; Parabacteroides.	3850	1180	0.31
Porphyromonas asaccharolytica DSM 20707	Bacteria; Bacteroidetes; Bacteroidia; Bacteroidales; Porphyromonadaceae; Porphyromonas.	1699	499	0.29
Porphyromonas gingivalis ATCC 33277	Bacteria; Bacteroidetes; Bacteroidia; Bacteroidales; Porphyromonadaceae; Porphyromonas.	2090	591	0.28
Porphyromonas gingivalis TDC60	Bacteria; Bacteroidetes; Bacteroidia; Bacteroidales; Porphyromonadaceae; Porphyromonas.	2220	634	0.29
Porphyromonas gingivalis W83	Bacteria; Bacteroidetes; Bacteroidia; Bacteroidales; Porphyromonadaceae; Porphyromonas.	1909	614	0.32
Tannerella forsythia ATCC 43037	Bacteria; Bacteroidetes; Bacteroidia; Bacteroidales; Porphyromonadaceae; Tannerella.	3001	864	0.29
Prevotella dentalis DSM 3688	Bacteria; Bacteroidetes; Bacteroidia; Bacteroidales; Prevotellaceae; Prevotella.	2533	759	0.3
Prevotella denticola F0289	Bacteria; Bacteroidetes; Bacteroidia; Bacteroidales; Prevotellaceae; Prevotella.	2386	714	0.3
Prevotella intermedia 17	Bacteria; Bacteroidetes; Bacteroidia; Bacteroidales; Prevotellaceae; Prevotella.	2266	681	0.3
Prevotella melaninogenica ATCC 25845	Bacteria; Bacteroidetes; Bacteroidia; Bacteroidales; Prevotellaceae; Prevotella.	2296	723	0.31
Prevotella ruminicola 23 Bryant 23	Bacteria; Bacteroidetes; Bacteroidia; Bacteroidales; Prevotellaceae; Prevotella.	2763	804	0.29
Prevotella sp. oral taxon 299 str. F0039	Bacteria; Bacteroidetes; Bacteroidia; Bacteroidales; Prevotellaceae; Prevotella.	559	180	0.32
Alistipes finegoldii DSM 17242	Bacteria; Bacteroidetes; Bacteroidia; Bacteroidales; Rikenellaceae; Alistipes.	3110	713	0.23
Candidatus Amoebophilus asiaticus 5a2	Bacteria; Bacteroidetes; Cytophagia; Cytophagales; Amoebophilaceae; Candidatus Amoebophilus.	1335	243	0.18
Cardinium endosymbiont cEper1 of Encarsia pergandiella	Bacteria; Bacteroidetes; Cytophagia; Cytophagales; Amoebophilaceae; Candidatus Cardinium.	839	167	0.2
Belliella baltica DSM 15883	Bacteria; Bacteroidetes; Cytophagia; Cytophagales; Cyclobacteriaceae; Belliella.	3680	1129	0.31
Cyclobacterium marinum DSM 745	Bacteria; Bacteroidetes; Cytophagia; Cytophagales; Cyclobacteriaceae; Cyclobacterium.	5000	1405	0.28
Echinicola vietnamensis DSM 17526	Bacteria; Bacteroidetes; Cytophagia; Cytophagales; Cyclobacteriaceae; Echinicola.	4547	1394	0.31
Cytophaga hutchinsonii ATCC 33406	Bacteria; Bacteroidetes; Cytophagia; Cytophagales; Cytophagaceae; Cytophaga.	3785	982	0.26
Dyadobacter fermentans DSM 18053	Bacteria; Bacteroidetes; Cytophagia; Cytophagales; Cytophagaceae; Dyadobacter.	5719	1670	0.29
Emticicia oligotrophica DSM 17448	Bacteria; Bacteroidetes; Cytophagia; Cytophagales; Cytophagaceae; Emticicia.	3950	1331	0.34
Flexibacter litoralis DSM 6794	Bacteria; Bacteroidetes; Cytophagia; Cytophagales; Cytophagaceae; Flexibacter.	3878	958	0.25
Leadbetterella byssophila DSM 17132	Bacteria; Bacteroidetes; Cytophagia; Cytophagales; Cytophagaceae; Leadbetterella.	3465	1134	0.33
Runella slithyformis DSM 19594	Bacteria; Bacteroidetes; Cytophagia; Cytophagales; Cytophagaceae; Runella.	5476	1632	0.3
Spirosoma linguale DSM 74	Bacteria; Bacteroidetes; Cytophagia; Cytophagales; Cytophagaceae; Spirosoma.	6524	1807	0.28
Marivirga tractuosa DSM 4126	Bacteria; Bacteroidetes; Cytophagia; Cytophagales; Flammeovirgaceae; Marivirga.	3749	1065	0.28
Blattabacterium sp. (Blaberus giganteus) BGIGA	Bacteria; Bacteroidetes; Flavobacteriia; Flavobacteriales; Blattabacteriaceae; Blattabacterium.	573	203	0.35
Blattabacterium sp. (Blatta orientalis) str. Tarazona	Bacteria; Bacteroidetes; Flavobacteriia; Flavobacteriales; Blattabacteriaceae; Blattabacterium.	572	170	0.3
Blattabacterium sp. (Blattella germanica) str. Bge Alboraia	Bacteria; Bacteroidetes; Flavobacteriia; Flavobacteriales; Blattabacteriaceae; Blattabacterium.	586	204	0.35
Blattabacterium sp. (Cryptocercus punctulatus) str. Cpu	Bacteria; Bacteroidetes; Flavobacteriia; Flavobacteriales; Blattabacteriaceae; Blattabacterium.	545	174	0.32
Blattabacterium sp. (Mastotermes darwiniensis) str. MADAR	Bacteria; Bacteroidetes; Flavobacteriia; Flavobacteriales; Blattabacteriaceae; Blattabacterium.	540	159	0.29
Blattabacterium sp. (Nauphoeta cinerea)	Bacteria; Bacteroidetes; Flavobacteriia; Flavobacteriales; Blattabacteriaceae; Blattabacterium.	581	193	0.33
Blattabacterium sp. (Panesthia angustipennis spadica) str. BPAA	Bacteria; Bacteroidetes; Flavobacteriia; Flavobacteriales; Blattabacteriaceae; Blattabacterium.	575	199	0.35
Blattabacterium sp. (Periplaneta americana) str. BPLAN	Bacteria; Bacteroidetes; Flavobacteriia; Flavobacteriales; Blattabacteriaceae; Blattabacterium.	578	172	0.3
Candidatus Sulcia muelleri CARI	Bacteria; Bacteroidetes; Flavobacteriia; Flavobacteriales; Candidatus Sulcia.	246	68	0.28
Candidatus Sulcia muelleri DMIN	Bacteria; Bacteroidetes; Flavobacteriia; Flavobacteriales; Candidatus Sulcia.	226	56	0.25
Candidatus Sulcia muelleri GWSS	Bacteria; Bacteroidetes; Flavobacteriia; Flavobacteriales; Candidatus Sulcia.	227	58	0.26
Candidatus Sulcia muelleri SMDSEM	Bacteria; Bacteroidetes; Flavobacteriia; Flavobacteriales; Candidatus Sulcia.	242	67	0.28
Candidatus Sulcia muelleri str. Sulcia-ALF	Bacteria; Bacteroidetes; Flavobacteriia; Flavobacteriales; Candidatus Sulcia.	188	45	0.24
Candidatus Uzinura diaspidicola str. ASNER	Bacteria; Bacteroidetes; Flavobacteriia; Flavobacteriales; Candidatus Uzinura.	227	67	0.3
Fluviicola taffensis DSM 16823	Bacteria; Bacteroidetes; Flavobacteriia; Flavobacteriales; Cryomorphaceae; Fluviicola.	4033	885	0.22
Owenweeksia hongkongensis DSM 17368	Bacteria; Bacteroidetes; Flavobacteriia; Flavobacteriales; Cryomorphaceae; Owenweeksia.	3485	1011	0.29
Flavobacteriaceae bacterium 3519-10	Bacteria; Bacteroidetes; Flavobacteriia; Flavobacteriales; Flavobacteriaceae.	2534	815	0.32
Aequorivita sublithincola DSM 14238	Bacteria; Bacteroidetes; Flavobacteriia; Flavobacteriales; Flavobacteriaceae; Aequorivita.	3140	1211	0.39
Capnocytophaga canimorsus Cc5	Bacteria; Bacteroidetes; Flavobacteriia; Flavobacteriales; Flavobacteriaceae; Capnocytophaga.	2405	816	0.34
Capnocytophaga ochracea DSM 7271	Bacteria; Bacteroidetes; Flavobacteriia; Flavobacteriales; Flavobacteriaceae; Capnocytophaga.	2171	796	0.37
Cellulophaga algicola DSM 14237	Bacteria; Bacteroidetes; Flavobacteriia; Flavobacteriales; Flavobacteriaceae; Cellulophaga.	4163	1486	0.36
Cellulophaga lytica DSM 7489	Bacteria; Bacteroidetes; Flavobacteriia; Flavobacteriales; Flavobacteriaceae; Cellulophaga.	3284	1382	0.42
Croceibacter atlanticus HTCC2559	Bacteria; Bacteroidetes; Flavobacteriia; Flavobacteriales; Flavobacteriaceae; Croceibacter.	2702	1200	0.44
Dokdonia sp. 4H-3-7-5	Bacteria; Bacteroidetes; Flavobacteriia; Flavobacteriales; Flavobacteriaceae; Dokdonia.	2978	1297	0.44
Flavobacterium branchiophilum FL-15	Bacteria; Bacteroidetes; Flavobacteriia; Flavobacteriales; Flavobacteriaceae; Flavobacterium.	2867	1095	0.38
Flavobacterium columnare ATCC 49512	Bacteria; Bacteroidetes; Flavobacteriia; Flavobacteriales; Flavobacteriaceae; Flavobacterium.	2642	1088	0.41
Flavobacterium indicum GPTSA100-9 = DSM 17447	Bacteria; Bacteroidetes; Flavobacteriia; Flavobacteriales; Flavobacteriaceae; Flavobacterium.	2671	1066	0.4
Flavobacterium johnsoniae UW101	Bacteria; Bacteroidetes; Flavobacteriia; Flavobacteriales; Flavobacteriaceae; Flavobacterium.	5017	1669	0.33
Flavobacterium psychrophilum JIP02/86	Bacteria; Bacteroidetes; Flavobacteriia; Flavobacteriales; Flavobacteriaceae; Flavobacterium.	2446	1064	0.43
Gramella forsetii KT0803	Bacteria; Bacteroidetes; Flavobacteriia; Flavobacteriales; Flavobacteriaceae; Gramella.	3584	1318	0.37
Lacinutrix sp. 5H-3-7-4	Bacteria; Bacteroidetes; Flavobacteriia; Flavobacteriales; Flavobacteriaceae; Lacinutrix.	2967	1257	0.42
Maribacter sp. HTCC2170	Bacteria; Bacteroidetes; Flavobacteriia; Flavobacteriales; Flavobacteriaceae; Maribacter.	3411	1358	0.4
Muricauda ruestringensis DSM 13258	Bacteria; Bacteroidetes; Flavobacteriia; Flavobacteriales; Flavobacteriaceae; Muricauda.	3432	1377	0.4
Nonlabens dokdonensis DSW-6	Bacteria; Bacteroidetes; Flavobacteriia; Flavobacteriales; Flavobacteriaceae; Nonlabens.	3618	1188	0.33
Ornithobacterium rhinotracheale DSM 15997	Bacteria; Bacteroidetes; Flavobacteriia; Flavobacteriales; Flavobacteriaceae; Ornithobacterium.	2267	660	0.29
Polaribacter sp. MED152	Bacteria; Bacteroidetes; Flavobacteriia; Flavobacteriales; Flavobacteriaceae; Polaribacter.	2635	1132	0.43
Riemerella anatipestifer ATCC 11845 = DSM 15868	Bacteria; Bacteroidetes; Flavobacteriia; Flavobacteriales; Flavobacteriaceae; Riemerella.	1941	635	0.33
Riemerella anatipestifer RA-CH-1	Bacteria; Bacteroidetes; Flavobacteriia; Flavobacteriales; Flavobacteriaceae; Riemerella.	2187	644	0.29
Riemerella anatipestifer RA-CH-2	Bacteria; Bacteroidetes; Flavobacteriia; Flavobacteriales; Flavobacteriaceae; Riemerella.	2044	634	0.31
Riemerella anatipestifer RA-GD	Bacteria; Bacteroidetes; Flavobacteriia; Flavobacteriales; Flavobacteriaceae; Riemerella.	1985	630	0.32
Robiginitalea biformata HTCC2501	Bacteria; Bacteroidetes; Flavobacteriia; Flavobacteriales; Flavobacteriaceae; Robiginitalea.	3211	1290	0.4
Weeksella virosa DSM 16922	Bacteria; Bacteroidetes; Flavobacteriia; Flavobacteriales; Flavobacteriaceae; Weeksella.	2049	703	0.34
Zunongwangia profunda SM-A87 SMA-87	Bacteria; Bacteroidetes; Flavobacteriia; Flavobacteriales; Flavobacteriaceae; Zunongwangia.	4653	1505	0.32
Chitinophaga pinensis DSM 2588	Bacteria; Bacteroidetes; Sphingobacteriia; Sphingobacteriales; Chitinophagaceae; Chitinophaga.	7191	1647	0.23
Niastella koreensis GR20-10	Bacteria; Bacteroidetes; Sphingobacteriia; Sphingobacteriales; Chitinophagaceae; Niastella.	7174	1617	0.23
Haliscomenobacter hydrossis DSM 1100	Bacteria; Bacteroidetes; Sphingobacteriia; Sphingobacteriales; Saprospiraceae; Haliscomenobacter.	6451	1482	0.23
Saprospira grandis str. Lewin	Bacteria; Bacteroidetes; Sphingobacteriia; Sphingobacteriales; Saprospiraceae; Saprospira.	4195	678	0.16
Pedobacter heparinus DSM 2366	Bacteria; Bacteroidetes; Sphingobacteriia; Sphingobacteriales; Sphingobacteriaceae; Pedobacter.	4252	1253	0.29
Pedobacter saltans DSM 12145	Bacteria; Bacteroidetes; Sphingobacteriia; Sphingobacteriales; Sphingobacteriaceae; Pedobacter.	3792	1220	0.32
Solitalea canadensis DSM 3403	Bacteria; Bacteroidetes; Sphingobacteriia; Sphingobacteriales; Sphingobacteriaceae; Solitalea.	4310	1239	0.29
Sphingobacterium sp. 21	Bacteria; Bacteroidetes; Sphingobacteriia; Sphingobacteriales; Sphingobacteriaceae; Sphingobacterium.	5169	1476	0.29
Caldisericum exile AZM16c01	Bacteria; Caldiserica; Caldisericia; Caldisericales; Caldisericaceae; Caldisericum.	1582	274	0.17
Candidatus Methylomirabilis oxyfera	Bacteria; candidate division NC10; Candidatus Methylomirabilis.	3072	474	0.15
candidate division SR1 bacterium RAAC1_SR1_1	Bacteria; candidate division SR1.	1059	71	0.07
candidate division WWE3 bacterium RAAC2_WWE3_1	Bacteria; candidate division WWE3.	871	74	0.08
Candidatus Saccharibacteria bacterium RAAC3_TM7_1	Bacteria; Candidatus Saccharibacteria.	920	91	0.1
Candidatus Saccharimonas aalborgensis	Bacteria; Candidatus Saccharibacteria; Candidatus Saccharimonas.	1034	99	0.1
Chlamydia muridarum str. Nigg	Bacteria; Chlamydiae; Chlamydiales; Chlamydiaceae; Chlamydia/Chlamydophila group; Chlamydia.	904	344	0.38
Chlamydia pecorum P787	Bacteria; Chlamydiae; Chlamydiales; Chlamydiaceae; Chlamydia/Chlamydophila group; Chlamydia.	925	390	0.42
Chlamydia pecorum PV3056/3	Bacteria; Chlamydiae; Chlamydiales; Chlamydiaceae; Chlamydia/Chlamydophila group; Chlamydia.	921	329	0.36
Chlamydia pecorum W73	Bacteria; Chlamydiae; Chlamydiales; Chlamydiaceae; Chlamydia/Chlamydophila group; Chlamydia.	925	382	0.41
Chlamydia psittaci 01DC11	Bacteria; Chlamydiae; Chlamydiales; Chlamydiaceae; Chlamydia/Chlamydophila group; Chlamydia.	975	327	0.34
Chlamydia psittaci 02DC15	Bacteria; Chlamydiae; Chlamydiales; Chlamydiaceae; Chlamydia/Chlamydophila group; Chlamydia.	978	325	0.33
Chlamydia psittaci 08DC60	Bacteria; Chlamydiae; Chlamydiales; Chlamydiaceae; Chlamydia/Chlamydophila group; Chlamydia.	973	333	0.34
Chlamydia psittaci 6BC	Bacteria; Chlamydiae; Chlamydiales; Chlamydiaceae; Chlamydia/Chlamydophila group; Chlamydia.	967	325	0.34
Chlamydia psittaci 84/55	Bacteria; Chlamydiae; Chlamydiales; Chlamydiaceae; Chlamydia/Chlamydophila group; Chlamydia.	1120	298	0.27
Chlamydia psittaci C19/98	Bacteria; Chlamydiae; Chlamydiales; Chlamydiaceae; Chlamydia/Chlamydophila group; Chlamydia.	978	330	0.34
Chlamydia psittaci CP3	Bacteria; Chlamydiae; Chlamydiales; Chlamydiaceae; Chlamydia/Chlamydophila group; Chlamydia.	1116	315	0.28
Chlamydia psittaci GR9	Bacteria; Chlamydiae; Chlamydiales; Chlamydiaceae; Chlamydia/Chlamydophila group; Chlamydia.	1042	290	0.28
Chlamydia psittaci M56	Bacteria; Chlamydiae; Chlamydiales; Chlamydiaceae; Chlamydia/Chlamydophila group; Chlamydia.	1041	361	0.35
Chlamydia psittaci Mat116	Bacteria; Chlamydiae; Chlamydiales; Chlamydiaceae; Chlamydia/Chlamydophila group; Chlamydia.	1017	286	0.28
Chlamydia psittaci MN	Bacteria; Chlamydiae; Chlamydiales; Chlamydiaceae; Chlamydia/Chlamydophila group; Chlamydia.	1034	331	0.32
Chlamydia psittaci NJ1	Bacteria; Chlamydiae; Chlamydiales; Chlamydiaceae; Chlamydia/Chlamydophila group; Chlamydia.	1044	286	0.27
Chlamydia psittaci VS225	Bacteria; Chlamydiae; Chlamydiales; Chlamydiaceae; Chlamydia/Chlamydophila group; Chlamydia.	1108	305	0.28
Chlamydia psittaci WC	Bacteria; Chlamydiae; Chlamydiales; Chlamydiaceae; Chlamydia/Chlamydophila group; Chlamydia.	1046	250	0.24
Chlamydia psittaci WS/RT/E30	Bacteria; Chlamydiae; Chlamydiales; Chlamydiaceae; Chlamydia/Chlamydophila group; Chlamydia.	1044	279	0.27
Chlamydia trachomatis 434/Bu	Bacteria; Chlamydiae; Chlamydiales; Chlamydiaceae; Chlamydia/Chlamydophila group; Chlamydia.	874	172	0.2
Chlamydia trachomatis A/363	Bacteria; Chlamydiae; Chlamydiales; Chlamydiaceae; Chlamydia/Chlamydophila group; Chlamydia.	900	180	0.2
Chlamydia trachomatis A/7249	Bacteria; Chlamydiae; Chlamydiales; Chlamydiaceae; Chlamydia/Chlamydophila group; Chlamydia.	898	181	0.2
Chlamydia trachomatis A/HAR-13	Bacteria; Chlamydiae; Chlamydiales; Chlamydiaceae; Chlamydia/Chlamydophila group; Chlamydia.	911	176	0.19
Chlamydia trachomatis A2497	Bacteria; Chlamydiae; Chlamydiales; Chlamydiaceae; Chlamydia/Chlamydophila group; Chlamydia.	981	170	0.17
Chlamydia trachomatis C/TW-3	Bacteria; Chlamydiae; Chlamydiales; Chlamydiaceae; Chlamydia/Chlamydophila group; Chlamydia.	920	188	0.2
Chlamydia trachomatis D/13-96	Bacteria; Chlamydiae; Chlamydiales; Chlamydiaceae; Chlamydia/Chlamydophila group; Chlamydia.	931	160	0.17
Chlamydia trachomatis D/14-96	Bacteria; Chlamydiae; Chlamydiales; Chlamydiaceae; Chlamydia/Chlamydophila group; Chlamydia.	917	204	0.22
Chlamydia trachomatis D/UW-3/CX	Bacteria; Chlamydiae; Chlamydiales; Chlamydiaceae; Chlamydia/Chlamydophila group; Chlamydia.	894	202	0.23
Chlamydia trachomatis D-EC	Bacteria; Chlamydiae; Chlamydiales; Chlamydiaceae; Chlamydia/Chlamydophila group; Chlamydia.	870	201	0.23
Chlamydia trachomatis D-LC	Bacteria; Chlamydiae; Chlamydiales; Chlamydiaceae; Chlamydia/Chlamydophila group; Chlamydia.	870	206	0.24
Chlamydia trachomatis E/11023	Bacteria; Chlamydiae; Chlamydiales; Chlamydiaceae; Chlamydia/Chlamydophila group; Chlamydia.	926	162	0.17
Chlamydia trachomatis E/12-94	Bacteria; Chlamydiae; Chlamydiales; Chlamydiaceae; Chlamydia/Chlamydophila group; Chlamydia.	923	172	0.19
Chlamydia trachomatis E/150	Bacteria; Chlamydiae; Chlamydiales; Chlamydiaceae; Chlamydia/Chlamydophila group; Chlamydia.	927	163	0.18
Chlamydia trachomatis E/Bour	Bacteria; Chlamydiae; Chlamydiales; Chlamydiaceae; Chlamydia/Chlamydophila group; Chlamydia.	896	165	0.18
Chlamydia trachomatis E/SW3	Bacteria; Chlamydiae; Chlamydiales; Chlamydiaceae; Chlamydia/Chlamydophila group; Chlamydia.	876	160	0.18
Chlamydia trachomatis F/11-96	Bacteria; Chlamydiae; Chlamydiales; Chlamydiaceae; Chlamydia/Chlamydophila group; Chlamydia.	928	160	0.17
Chlamydia trachomatis F/1-93	Bacteria; Chlamydiae; Chlamydiales; Chlamydiaceae; Chlamydia/Chlamydophila group; Chlamydia.	923	162	0.18
Chlamydia trachomatis F/2-93	Bacteria; Chlamydiae; Chlamydiales; Chlamydiaceae; Chlamydia/Chlamydophila group; Chlamydia.	926	162	0.17
Chlamydia trachomatis F/6-94	Bacteria; Chlamydiae; Chlamydiales; Chlamydiaceae; Chlamydia/Chlamydophila group; Chlamydia.	930	167	0.18
Chlamydia trachomatis F/SW4	Bacteria; Chlamydiae; Chlamydiales; Chlamydiaceae; Chlamydia/Chlamydophila group; Chlamydia.	873	170	0.19
Chlamydia trachomatis G/11074	Bacteria; Chlamydiae; Chlamydiales; Chlamydiaceae; Chlamydia/Chlamydophila group; Chlamydia.	919	198	0.22
Chlamydia trachomatis G/11222	Bacteria; Chlamydiae; Chlamydiales; Chlamydiaceae; Chlamydia/Chlamydophila group; Chlamydia.	927	205	0.22
Chlamydia trachomatis G/9301	Bacteria; Chlamydiae; Chlamydiales; Chlamydiaceae; Chlamydia/Chlamydophila group; Chlamydia.	921	207	0.22
Chlamydia trachomatis G/9768	Bacteria; Chlamydiae; Chlamydiales; Chlamydiaceae; Chlamydia/Chlamydophila group; Chlamydia.	920	201	0.22
Chlamydia trachomatis Ia/SotonIa1	Bacteria; Chlamydiae; Chlamydiales; Chlamydiaceae; Chlamydia/Chlamydophila group; Chlamydia.	894	206	0.23
Chlamydia trachomatis Ia/SotonIa3	Bacteria; Chlamydiae; Chlamydiales; Chlamydiaceae; Chlamydia/Chlamydophila group; Chlamydia.	894	205	0.23
Chlamydia trachomatis Ia20-97	Bacteria; Chlamydiae; Chlamydiales; Chlamydiaceae; Chlamydia/Chlamydophila group; Chlamydia.	927	208	0.22
Chlamydia trachomatis J/31-98	Bacteria; Chlamydiae; Chlamydiales; Chlamydiaceae; Chlamydia/Chlamydophila group; Chlamydia.	924	149	0.16
Chlamydia trachomatis J/6276tet1	Bacteria; Chlamydiae; Chlamydiales; Chlamydiaceae; Chlamydia/Chlamydophila group; Chlamydia.	956	153	0.16
Chlamydia trachomatis L1/115	Bacteria; Chlamydiae; Chlamydiales; Chlamydiaceae; Chlamydia/Chlamydophila group; Chlamydia.	889	180	0.2
Chlamydia trachomatis L1/224	Bacteria; Chlamydiae; Chlamydiales; Chlamydiaceae; Chlamydia/Chlamydophila group; Chlamydia.	890	177	0.2
Chlamydia trachomatis L1/440/LN	Bacteria; Chlamydiae; Chlamydiales; Chlamydiaceae; Chlamydia/Chlamydophila group; Chlamydia.	892	176	0.2
Chlamydia trachomatis L2/25667R	Bacteria; Chlamydiae; Chlamydiales; Chlamydiaceae; Chlamydia/Chlamydophila group; Chlamydia.	890	171	0.19
Chlamydia trachomatis L2/434/Bu(f)	Bacteria; Chlamydiae; Chlamydiales; Chlamydiaceae; Chlamydia/Chlamydophila group; Chlamydia.	903	168	0.19
Chlamydia trachomatis L2/434/Bu(i)	Bacteria; Chlamydiae; Chlamydiales; Chlamydiaceae; Chlamydia/Chlamydophila group; Chlamydia.	903	178	0.2
Chlamydia trachomatis L2b/795	Bacteria; Chlamydiae; Chlamydiales; Chlamydiaceae; Chlamydia/Chlamydophila group; Chlamydia.	890	175	0.2
Chlamydia trachomatis L2b/8200/07	Bacteria; Chlamydiae; Chlamydiales; Chlamydiaceae; Chlamydia/Chlamydophila group; Chlamydia.	890	176	0.2
Chlamydia trachomatis L2b/UCH-1/proctitis	Bacteria; Chlamydiae; Chlamydiales; Chlamydiaceae; Chlamydia/Chlamydophila group; Chlamydia.	874	177	0.2
Chlamydia trachomatis L2b/UCH-2	Bacteria; Chlamydiae; Chlamydiales; Chlamydiaceae; Chlamydia/Chlamydophila group; Chlamydia.	890	176	0.2
Chlamydia trachomatis L2c	Bacteria; Chlamydiae; Chlamydiales; Chlamydiaceae; Chlamydia/Chlamydophila group; Chlamydia.	953	152	0.16
Chlamydia trachomatis L3/404/LN	Bacteria; Chlamydiae; Chlamydiales; Chlamydiaceae; Chlamydia/Chlamydophila group; Chlamydia.	888	148	0.17
Chlamydia trachomatis RC-F(s)/342	Bacteria; Chlamydiae; Chlamydiales; Chlamydiaceae; Chlamydia/Chlamydophila group; Chlamydia.	951	151	0.16
Chlamydia trachomatis RC-F(s)/852	Bacteria; Chlamydiae; Chlamydiales; Chlamydiaceae; Chlamydia/Chlamydophila group; Chlamydia.	954	151	0.16
Chlamydia trachomatis RC-F/69	Bacteria; Chlamydiae; Chlamydiales; Chlamydiaceae; Chlamydia/Chlamydophila group; Chlamydia.	924	171	0.19
Chlamydia trachomatis RC-J(s)/122	Bacteria; Chlamydiae; Chlamydiales; Chlamydiaceae; Chlamydia/Chlamydophila group; Chlamydia.	935	200	0.21
Chlamydia trachomatis RC-J/943	Bacteria; Chlamydiae; Chlamydiales; Chlamydiaceae; Chlamydia/Chlamydophila group; Chlamydia.	926	171	0.18
Chlamydia trachomatis RC-J/953	Bacteria; Chlamydiae; Chlamydiales; Chlamydiaceae; Chlamydia/Chlamydophila group; Chlamydia.	920	169	0.18
Chlamydia trachomatis RC-J/966	Bacteria; Chlamydiae; Chlamydiales; Chlamydiaceae; Chlamydia/Chlamydophila group; Chlamydia.	926	169	0.18
Chlamydia trachomatis RC-J/971	Bacteria; Chlamydiae; Chlamydiales; Chlamydiaceae; Chlamydia/Chlamydophila group; Chlamydia.	925	174	0.19
Chlamydia trachomatis RC-L2(s)/3	Bacteria; Chlamydiae; Chlamydiales; Chlamydiaceae; Chlamydia/Chlamydophila group; Chlamydia.	919	166	0.18
Chlamydia trachomatis RC-L2(s)/46	Bacteria; Chlamydiae; Chlamydiales; Chlamydiaceae; Chlamydia/Chlamydophila group; Chlamydia.	925	172	0.19
Chlamydia trachomatis RC-L2/55	Bacteria; Chlamydiae; Chlamydiales; Chlamydiaceae; Chlamydia/Chlamydophila group; Chlamydia.	927	170	0.18
Chlamydia trachomatis Sweden2	Bacteria; Chlamydiae; Chlamydiales; Chlamydiaceae; Chlamydia/Chlamydophila group; Chlamydia.	875	168	0.19
Chlamydophila pecorum E58	Bacteria; Chlamydiae; Chlamydiales; Chlamydiaceae; Chlamydia/Chlamydophila group; Chlamydia.	988	399	0.4
Chlamydophila pneumoniae CWL029	Bacteria; Chlamydiae; Chlamydiales; Chlamydiaceae; Chlamydia/Chlamydophila group; Chlamydia.	1052	345	0.33
Chlamydophila pneumoniae LPCoLN	Bacteria; Chlamydiae; Chlamydiales; Chlamydiaceae; Chlamydia/Chlamydophila group; Chlamydia.	1096	326	0.3
Chlamydophila pneumoniae TW-183	Bacteria; Chlamydiae; Chlamydiales; Chlamydiaceae; Chlamydia/Chlamydophila group; Chlamydia.	1113	344	0.31
Chlamydophila abortus S26/3	Bacteria; Chlamydiae; Chlamydiales; Chlamydiaceae; Chlamydia/Chlamydophila group; Chlamydophila.	932	483	0.52
Chlamydophila caviae GPIC	Bacteria; Chlamydiae; Chlamydiales; Chlamydiaceae; Chlamydia/Chlamydophila group; Chlamydophila.	998	483	0.48
Chlamydophila felis Fe/C-56	Bacteria; Chlamydiae; Chlamydiales; Chlamydiaceae; Chlamydia/Chlamydophila group; Chlamydophila.	1005	513	0.51
Parachlamydia acanthamoebae UV-7	Bacteria; Chlamydiae; Chlamydiales; Parachlamydiaceae; Parachlamydia.	2788	392	0.14
Simkania negevensis Z	Bacteria; Chlamydiae; Chlamydiales; Simkaniaceae; Simkania.	2381	294	0.12
Waddlia chondrophila WSU 86-1044	Bacteria; Chlamydiae; Chlamydiales; Waddliaceae; Waddlia.	1934	337	0.17
Chlorobaculum parvum NCIB 8327	Bacteria; Chlorobi; Chlorobia; Chlorobiales; Chlorobiaceae; Chlorobaculum.	2043	641	0.31
Chlorobium limicola DSM 245	Bacteria; Chlorobi; Chlorobia; Chlorobiales; Chlorobiaceae; Chlorobium/Pelodictyon group; Chlorobium.	2434	784	0.32
Chlorobium phaeobacteroides BS1	Bacteria; Chlorobi; Chlorobia; Chlorobiales; Chlorobiaceae; Chlorobium/Pelodictyon group; Chlorobium.	2469	659	0.27
Chlorobium phaeobacteroides DSM 266	Bacteria; Chlorobi; Chlorobia; Chlorobiales; Chlorobiaceae; Chlorobium/Pelodictyon group; Chlorobium.	2650	785	0.3
Chlorobium phaeovibrioides DSM 265	Bacteria; Chlorobi; Chlorobia; Chlorobiales; Chlorobiaceae; Chlorobium/Pelodictyon group; Chlorobium.	1753	703	0.4
Chlorobium luteolum DSM 273	Bacteria; Chlorobi; Chlorobia; Chlorobiales; Chlorobiaceae; Chlorobium/Pelodictyon group; Pelodictyon.	2083	763	0.37
Pelodictyon phaeoclathratiforme BU-1	Bacteria; Chlorobi; Chlorobia; Chlorobiales; Chlorobiaceae; Chlorobium/Pelodictyon group; Pelodictyon.	2707	835	0.31
Chloroherpeton thalassium ATCC 35110	Bacteria; Chlorobi; Chlorobia; Chlorobiales; Chlorobiaceae; Chloroherpeton.	2710	643	0.24
Prosthecochloris aestuarii DSM 271	Bacteria; Chlorobi; Chlorobia; Chlorobiales; Chlorobiaceae; Prosthecochloris.	2263	642	0.28
Anaerolinea thermophila UNI-1	Bacteria; Chloroflexi; Anaerolineae; Anaerolineales; Anaerolineaceae; Anaerolinea.	3167	598	0.19
Caldilinea aerophila DSM 14535 = NBRC 104270	Bacteria; Chloroflexi; Caldilineae; Caldilineales; Caldilineaceae; Caldilinea.	4119	836	0.2
Chloroflexus aggregans DSM 9485	Bacteria; Chloroflexi; Chloroflexia; Chloroflexales; Chloroflexineae; Chloroflexaceae; Chloroflexus.	3730	720	0.19
Chloroflexus aurantiacus J-10-fl	Bacteria; Chloroflexi; Chloroflexia; Chloroflexales; Chloroflexineae; Chloroflexaceae; Chloroflexus.	3853	768	0.2
Chloroflexus sp. Y-400-fl	Bacteria; Chloroflexi; Chloroflexia; Chloroflexales; Chloroflexineae; Chloroflexaceae; Chloroflexus.	4159	761	0.18
Roseiflexus castenholzii DSM 13941	Bacteria; Chloroflexi; Chloroflexia; Chloroflexales; Roseiflexineae; Roseiflexaceae; Roseiflexus.	4330	801	0.18
Roseiflexus sp. RS-1	Bacteria; Chloroflexi; Chloroflexia; Chloroflexales; Roseiflexineae; Roseiflexaceae; Roseiflexus.	4517	810	0.18
Herpetosiphon aurantiacus DSM 785	Bacteria; Chloroflexi; Chloroflexia; Herpetosiphonales; Herpetosiphonaceae; Herpetosiphon.	4976	824	0.17
Dehalococcoides mccartyi 195	Bacteria; Chloroflexi; Dehalococcoidia; Dehalococcoidales; Dehalococcoidaceae; Dehalococcoides.	1580	310	0.2
Dehalococcoides mccartyi BAV1	Bacteria; Chloroflexi; Dehalococcoidia; Dehalococcoidales; Dehalococcoidaceae; Dehalococcoides.	1371	247	0.18
Dehalococcoides mccartyi BTF08	Bacteria; Chloroflexi; Dehalococcoidia; Dehalococcoidales; Dehalococcoidaceae; Dehalococcoides.	1529	263	0.17
Dehalococcoides mccartyi CBDB1	Bacteria; Chloroflexi; Dehalococcoidia; Dehalococcoidales; Dehalococcoidaceae; Dehalococcoides.	1458	240	0.16
Dehalococcoides mccartyi DCMB5	Bacteria; Chloroflexi; Dehalococcoidia; Dehalococcoidales; Dehalococcoidaceae; Dehalococcoides.	1477	260	0.18
Dehalococcoides mccartyi GT	Bacteria; Chloroflexi; Dehalococcoidia; Dehalococcoidales; Dehalococcoidaceae; Dehalococcoides.	1417	245	0.17
Dehalococcoides mccartyi GY50	Bacteria; Chloroflexi; Dehalococcoidia; Dehalococcoidales; Dehalococcoidaceae; Dehalococcoides.	1519	273	0.18
Dehalococcoides mccartyi VS	Bacteria; Chloroflexi; Dehalococcoidia; Dehalococcoidales; Dehalococcoidaceae; Dehalococcoides.	1439	274	0.19
Dehalogenimonas lykanthroporepellens BL-DC-9	Bacteria; Chloroflexi; Dehalococcoidia; Dehalogenimonas.	1659	420	0.25
Sphaerobacter thermophilus DSM 20745	Bacteria; Chloroflexi; Sphaerobacteridae; Sphaerobacterales; Sphaerobacterineae; Sphaerobacteraceae; Sphaerobacter.	3485	645	0.19
Thermomicrobium roseum DSM 5159	Bacteria; Chloroflexi; Thermomicrobiales; Thermomicrobiaceae; Thermomicrobium.	1922	377	0.2
Desulfurispirillum indicum S5	Bacteria; Chrysiogenetes; Chrysiogenales; Chrysiogenaceae; Desulfurispirillum.	2571	556	0.22
Candidatus Cloacimonas acidaminovorans str. Evry	Bacteria; Cloacimonetes; Candidatus Cloacimonas.	1815	281	0.15
Gloeobacter kilaueensis JS1	Bacteria; Cyanobacteria; Gloeobacteria; Gloeobacterales; Gloeobacter.	4507	941	0.21
Gloeobacter violaceus PCC 7421	Bacteria; Cyanobacteria; Gloeobacteria; Gloeobacterales; Gloeobacter.	4430	900	0.2
Anabaena cylindrica PCC 7122	Bacteria; Cyanobacteria; Nostocales; Nostocaceae; Anabaena.	5320	2244	0.42
Anabaena sp. 90	Bacteria; Cyanobacteria; Nostocales; Nostocaceae; Anabaena.	4354	1786	0.41
Anabaena variabilis ATCC 29413	Bacteria; Cyanobacteria; Nostocales; Nostocaceae; Anabaena.	5039	2233	0.44
Nostoc punctiforme PCC 73102 ATCC 29133	Bacteria; Cyanobacteria; Nostocales; Nostocaceae; Nostoc.	6087	2505	0.41
Nostoc sp. PCC 7107	Bacteria; Cyanobacteria; Nostocales; Nostocaceae; Nostoc.	5237	2457	0.47
Nostoc sp. PCC 7120	Bacteria; Cyanobacteria; Nostocales; Nostocaceae; Nostoc.	5368	2244	0.42
Nostoc sp. PCC 7524	Bacteria; Cyanobacteria; Nostocales; Nostocaceae; Nostoc.	5355	2244	0.42
'Nostoc azollae' 0708	Bacteria; Cyanobacteria; Nostocales; Nostocaceae; Trichormus.	3589	1511	0.42
Calothrix sp. PCC 6303	Bacteria; Cyanobacteria; Nostocales; Rivulariaceae; Calothrix.	5393	2030	0.38
Calothrix sp. PCC 7507	Bacteria; Cyanobacteria; Nostocales; Rivulariaceae; Calothrix.	5950	2342	0.39
Rivularia sp. PCC 7116	Bacteria; Cyanobacteria; Nostocales; Rivulariaceae; Rivularia.	6609	2325	0.35
Acaryochloris marina MBIC11017	Bacteria; Cyanobacteria; Oscillatoriophycideae; Chroococcales; Acaryochloris.	6254	1422	0.23
Candidatus Atelocyanobacterium thalassa isolate ALOHA	Bacteria; Cyanobacteria; Oscillatoriophycideae; Chroococcales; Candidatus Atelocyanobacterium.	1200	492	0.41
Cyanobacterium aponinum PCC 10605	Bacteria; Cyanobacteria; Oscillatoriophycideae; Chroococcales; Cyanobacterium.	3358	1301	0.39
Cyanobacterium stanieri PCC 7202	Bacteria; Cyanobacteria; Oscillatoriophycideae; Chroococcales; Cyanobacterium.	2837	1183	0.42
Cyanobium gracile PCC 6307	Bacteria; Cyanobacteria; Oscillatoriophycideae; Chroococcales; Cyanobium.	3280	798	0.24
Cyanothece sp. ATCC 51142	Bacteria; Cyanobacteria; Oscillatoriophycideae; Chroococcales; Cyanothece.	5211	1565	0.3
Cyanothece sp. PCC 7424	Bacteria; Cyanobacteria; Oscillatoriophycideae; Chroococcales; Cyanothece.	5227	1778	0.34
Cyanothece sp. PCC 7425	Bacteria; Cyanobacteria; Oscillatoriophycideae; Chroococcales; Cyanothece.	4966	1426	0.29
Cyanothece sp. PCC 7822	Bacteria; Cyanobacteria; Oscillatoriophycideae; Chroococcales; Cyanothece.	5422	1792	0.33
Cyanothece sp. PCC 8801	Bacteria; Cyanobacteria; Oscillatoriophycideae; Chroococcales; Cyanothece.	4260	1488	0.35
Cyanothece sp. PCC 8802	Bacteria; Cyanobacteria; Oscillatoriophycideae; Chroococcales; Cyanothece.	4320	1488	0.34
Dactylococcopsis salina PCC 8305	Bacteria; Cyanobacteria; Oscillatoriophycideae; Chroococcales; Dactylococcopsis.	3337	1205	0.36
Gloeocapsa sp. PCC 7428	Bacteria; Cyanobacteria; Oscillatoriophycideae; Chroococcales; Gloeocapsa.	4685	1815	0.39
Halothece sp. PCC 7418	Bacteria; Cyanobacteria; Oscillatoriophycideae; Chroococcales; Halothece cluster; Halothece.	3708	1359	0.37
Microcystis aeruginosa NIES-843	Bacteria; Cyanobacteria; Oscillatoriophycideae; Chroococcales; Microcystis.	6311	1529	0.24
Synechococcus elongatus PCC 6301	Bacteria; Cyanobacteria; Oscillatoriophycideae; Chroococcales; Synechococcus.	2525	841	0.33
Synechococcus elongatus PCC 7942	Bacteria; Cyanobacteria; Oscillatoriophycideae; Chroococcales; Synechococcus.	2611	854	0.33
Synechococcus sp. CC9311	Bacteria; Cyanobacteria; Oscillatoriophycideae; Chroococcales; Synechococcus.	2891	643	0.22
Synechococcus sp. CC9605	Bacteria; Cyanobacteria; Oscillatoriophycideae; Chroococcales; Synechococcus.	2638	677	0.26
Synechococcus sp. CC9902	Bacteria; Cyanobacteria; Oscillatoriophycideae; Chroococcales; Synechococcus.	2304	639	0.28
Synechococcus sp. JA-2-3B'a(2-13)	Bacteria; Cyanobacteria; Oscillatoriophycideae; Chroococcales; Synechococcus.	2862	586	0.2
Synechococcus sp. JA-3-3Ab	Bacteria; Cyanobacteria; Oscillatoriophycideae; Chroococcales; Synechococcus.	2760	537	0.19
Synechococcus sp. PCC 6312	Bacteria; Cyanobacteria; Oscillatoriophycideae; Chroococcales; Synechococcus.	3513	1028	0.29
Synechococcus sp. PCC 7002	Bacteria; Cyanobacteria; Oscillatoriophycideae; Chroococcales; Synechococcus.	2823	1153	0.41
Synechococcus sp. PCC 7502	Bacteria; Cyanobacteria; Oscillatoriophycideae; Chroococcales; Synechococcus.	3248	763	0.23
Synechococcus sp. RCC307	Bacteria; Cyanobacteria; Oscillatoriophycideae; Chroococcales; Synechococcus.	2535	524	0.21
Synechococcus sp. WH 7803	Bacteria; Cyanobacteria; Oscillatoriophycideae; Chroococcales; Synechococcus.	2533	566	0.22
Synechocystis sp. PCC 6803	Bacteria; Cyanobacteria; Oscillatoriophycideae; Chroococcales; Synechocystis.	3160	1346	0.43
Synechocystis sp. PCC 6803 GT-S	Bacteria; Cyanobacteria; Oscillatoriophycideae; Chroococcales; Synechocystis.	3171	1319	0.42
Synechocystis sp. PCC 6803 substr. GT-I	Bacteria; Cyanobacteria; Oscillatoriophycideae; Chroococcales; Synechocystis.	3170	1334	0.42
Synechocystis sp. PCC 6803 substr. PCC-N	Bacteria; Cyanobacteria; Oscillatoriophycideae; Chroococcales; Synechocystis.	3169	1320	0.42
Synechocystis sp. PCC 6803 substr. PCC-P	Bacteria; Cyanobacteria; Oscillatoriophycideae; Chroococcales; Synechocystis.	3169	1331	0.42
Thermosynechococcus elongatus BP-1	Bacteria; Cyanobacteria; Oscillatoriophycideae; Chroococcales; Thermosynechococcus.	2475	801	0.32
Crinalium epipsammum PCC 9333	Bacteria; Cyanobacteria; Oscillatoriophycideae; Oscillatoriales; Crinalium.	4474	1662	0.37
Geitlerinema sp. PCC 7407	Bacteria; Cyanobacteria; Oscillatoriophycideae; Oscillatoriales; Geitlerinema.	3815	1422	0.37
Leptolyngbya sp. PCC 7376	Bacteria; Cyanobacteria; Oscillatoriophycideae; Oscillatoriales; Leptolyngbya.	4228	1392	0.33
Microcoleus sp. PCC 7113	Bacteria; Cyanobacteria; Oscillatoriophycideae; Oscillatoriales; Microcoleus.	6027	2007	0.33
Oscillatoria acuminata PCC 6304	Bacteria; Cyanobacteria; Oscillatoriophycideae; Oscillatoriales; Oscillatoria.	5704	1710	0.3
Oscillatoria nigro-viridis PCC 7112	Bacteria; Cyanobacteria; Oscillatoriophycideae; Oscillatoriales; Oscillatoria.	5781	1762	0.3
Pseudanabaena sp. PCC 7367	Bacteria; Cyanobacteria; Oscillatoriophycideae; Oscillatoriales; Pseudanabaena.	3561	835	0.23
Trichodesmium erythraeum IMS101	Bacteria; Cyanobacteria; Oscillatoriophycideae; Oscillatoriales; Trichodesmium.	4451	1328	0.3
Chroococcidiopsis thermalis PCC 7203	Bacteria; Cyanobacteria; Pleurocapsales; Chroococcidiopsis.	5408	1878	0.35
Pleurocapsa sp. PCC 7327	Bacteria; Cyanobacteria; Pleurocapsales; Pleurocapsa.	4268	1705	0.4
Stanieria cyanosphaera PCC 7437	Bacteria; Cyanobacteria; Pleurocapsales; Stanieria.	4328	1676	0.39
Prochlorococcus marinus str. AS9601	Bacteria; Cyanobacteria; Prochlorales; Prochlorococcaceae; Prochlorococcus.	1921	557	0.29
Prochlorococcus marinus str. MIT 9215	Bacteria; Cyanobacteria; Prochlorales; Prochlorococcaceae; Prochlorococcus.	1983	555	0.28
Prochlorococcus marinus str. MIT 9301	Bacteria; Cyanobacteria; Prochlorales; Prochlorococcaceae; Prochlorococcus.	1907	558	0.29
Prochlorococcus marinus str. MIT 9303	Bacteria; Cyanobacteria; Prochlorales; Prochlorococcaceae; Prochlorococcus.	2997	638	0.21
Prochlorococcus marinus str. MIT 9312	Bacteria; Cyanobacteria; Prochlorales; Prochlorococcaceae; Prochlorococcus.	1963	566	0.29
Prochlorococcus marinus str. MIT 9313 MIT9313	Bacteria; Cyanobacteria; Prochlorales; Prochlorococcaceae; Prochlorococcus.	2850	650	0.23
Prochlorococcus marinus str. MIT 9515	Bacteria; Cyanobacteria; Prochlorales; Prochlorococcaceae; Prochlorococcus.	1906	559	0.29
Prochlorococcus marinus str. NATL1A	Bacteria; Cyanobacteria; Prochlorales; Prochlorococcaceae; Prochlorococcus.	2193	602	0.27
Prochlorococcus marinus str. NATL2A	Bacteria; Cyanobacteria; Prochlorales; Prochlorococcaceae; Prochlorococcus.	2163	590	0.27
Prochlorococcus marinus subsp. marinus str. CCMP1375	Bacteria; Cyanobacteria; Prochlorales; Prochlorococcaceae; Prochlorococcus.	1882	578	0.31
Prochlorococcus marinus subsp. pastoris str. CCMP1986 MED4	Bacteria; Cyanobacteria; Prochlorales; Prochlorococcaceae; Prochlorococcus.	1948	557	0.29
Calditerrivibrio nitroreducens DSM 19672	Bacteria; Deferribacteres; Deferribacterales; Deferribacteraceae.	2045	453	0.22
Deferribacter desulfuricans SSM1	Bacteria; Deferribacteres; Deferribacterales; Deferribacteraceae; Deferribacter.	2117	453	0.21
Denitrovibrio acetiphilus DSM 12809	Bacteria; Deferribacteres; Deferribacterales; Deferribacteraceae; Denitrovibrio.	2964	581	0.2
Flexistipes sinusarabici DSM 4947	Bacteria; Deferribacteres; Deferribacterales; Deferribacteraceae; Flexistipes.	2261	444	0.2
Deinococcus deserti VCD115	Bacteria; Deinococcus-Thermus; Deinococci; Deinococcales; Deinococcaceae; Deinococcus.	2628	889	0.34
Deinococcus geothermalis DSM 11300	Bacteria; Deinococcus-Thermus; Deinococci; Deinococcales; Deinococcaceae; Deinococcus.	2330	847	0.36
Deinococcus gobiensis I-0	Bacteria; Deinococcus-Thermus; Deinococci; Deinococcales; Deinococcaceae; Deinococcus.	2959	897	0.3
Deinococcus maricopensis DSM 21211	Bacteria; Deinococcus-Thermus; Deinococci; Deinococcales; Deinococcaceae; Deinococcus.	3264	790	0.24
Deinococcus peraridilitoris DSM 19664	Bacteria; Deinococcus-Thermus; Deinococci; Deinococcales; Deinococcaceae; Deinococcus.	3636	836	0.23
Deinococcus proteolyticus MRP	Bacteria; Deinococcus-Thermus; Deinococci; Deinococcales; Deinococcaceae; Deinococcus.	1975	557	0.28
Deinococcus radiodurans R1	Bacteria; Deinococcus-Thermus; Deinococci; Deinococcales; Deinococcaceae; Deinococcus.	2936	826	0.28
Truepera radiovictrix DSM 17093	Bacteria; Deinococcus-Thermus; Deinococci; Deinococcales; Trueperaceae; Truepera.	2945	754	0.26
Marinithermus hydrothermalis DSM 14884	Bacteria; Deinococcus-Thermus; Deinococci; Thermales; Thermaceae; Marinithermus.	2205	722	0.33
Meiothermus ruber DSM 1279	Bacteria; Deinococcus-Thermus; Deinococci; Thermales; Thermaceae; Meiothermus.	3014	854	0.28
Meiothermus silvanus DSM 9946	Bacteria; Deinococcus-Thermus; Deinococci; Thermales; Thermaceae; Meiothermus.	3072	825	0.27
Oceanithermus profundus DSM 14977	Bacteria; Deinococcus-Thermus; Deinococci; Thermales; Thermaceae; Oceanithermus.	2229	701	0.31
Thermus oshimai JL-2	Bacteria; Deinococcus-Thermus; Deinococci; Thermales; Thermaceae; Thermus.	2111	645	0.31
Thermus scotoductus SA-01	Bacteria; Deinococcus-Thermus; Deinococci; Thermales; Thermaceae; Thermus.	2449	706	0.29
Thermus sp. CCB_US3_UF1	Bacteria; Deinococcus-Thermus; Deinococci; Thermales; Thermaceae; Thermus.	2247	615	0.27
Thermus thermophilus HB27	Bacteria; Deinococcus-Thermus; Deinococci; Thermales; Thermaceae; Thermus.	1982	381	0.19
Thermus thermophilus HB8	Bacteria; Deinococcus-Thermus; Deinococci; Thermales; Thermaceae; Thermus.	1973	421	0.21
Thermus thermophilus JL-18	Bacteria; Deinococcus-Thermus; Deinococci; Thermales; Thermaceae; Thermus.	1981	596	0.3
Thermus thermophilus SG0.5JP17-16	Bacteria; Deinococcus-Thermus; Deinococci; Thermales; Thermaceae; Thermus.	1920	594	0.31
Dictyoglomus thermophilum H-6-12	Bacteria; Dictyoglomi; Dictyoglomales; Dictyoglomaceae; Dictyoglomus.	1912	438	0.23
Dictyoglomus turgidum DSM 6724	Bacteria; Dictyoglomi; Dictyoglomales; Dictyoglomaceae; Dictyoglomus.	1744	416	0.24
Elusimicrobium minutum Pei191	Bacteria; Elusimicrobia; Elusimicrobia; Elusimicrobiales; Elusimicrobiaceae; Elusimicrobium.	1529	226	0.15
uncultured Termite group 1 bacterium phylotype Rs-D17	Bacteria; Elusimicrobia; environmental samples.	761	159	0.21
Fibrobacter succinogenes subsp. succinogenes S85	Bacteria; Fibrobacteres; Fibrobacterales; Fibrobacteraceae; Fibrobacter.	3085	421	0.14
Alicyclobacillus acidocaldarius subsp. acidocaldarius DSM 446	Bacteria; Firmicutes; Bacilli; Bacillales; Alicyclobacillaceae; Alicyclobacillus.	2888	545	0.19
Alicyclobacillus acidocaldarius subsp. acidocaldarius Tc-4-1	Bacteria; Firmicutes; Bacilli; Bacillales; Alicyclobacillaceae; Alicyclobacillus.	3208	542	0.17
Kyrpidia tusciae DSM 2912	Bacteria; Firmicutes; Bacilli; Bacillales; Alicyclobacillaceae; Kyrpidia.	3150	677	0.21
Amphibacillus xylanus NBRC 15112	Bacteria; Firmicutes; Bacilli; Bacillales; Bacillaceae; Amphibacillus.	2411	680	0.28
Anoxybacillus flavithermus WK1	Bacteria; Firmicutes; Bacilli; Bacillales; Bacillaceae; Anoxybacillus.	2832	951	0.34
Bacillus amyloliquefaciens CC178	Bacteria; Firmicutes; Bacilli; Bacillales; Bacillaceae; Bacillus.	3950	1207	0.31
Bacillus amyloliquefaciens DSM 7	Bacteria; Firmicutes; Bacilli; Bacillales; Bacillaceae; Bacillus.	3922	1259	0.32
Bacillus amyloliquefaciens IT-45	Bacteria; Firmicutes; Bacilli; Bacillales; Bacillaceae; Bacillus.	3851	1352	0.35
Bacillus amyloliquefaciens LFB112	Bacteria; Firmicutes; Bacilli; Bacillales; Bacillaceae; Bacillus.	3859	1330	0.34
Bacillus amyloliquefaciens LL3	Bacteria; Firmicutes; Bacilli; Bacillales; Bacillaceae; Bacillus.	4218	1250	0.3
Bacillus amyloliquefaciens subsp. plantarum AS43.3	Bacteria; Firmicutes; Bacilli; Bacillales; Bacillaceae; Bacillus.	3861	1194	0.31
Bacillus amyloliquefaciens subsp. plantarum CAU B946	Bacteria; Firmicutes; Bacilli; Bacillales; Bacillaceae; Bacillus.	3823	1344	0.35
Bacillus amyloliquefaciens subsp. plantarum NAU-B3	Bacteria; Firmicutes; Bacilli; Bacillales; Bacillaceae; Bacillus.	4001	1206	0.3
Bacillus amyloliquefaciens subsp. plantarum str. FZB42	Bacteria; Firmicutes; Bacilli; Bacillales; Bacillaceae; Bacillus.	3693	1218	0.33
Bacillus amyloliquefaciens subsp. plantarum UCMB5033 UCMB-5033	Bacteria; Firmicutes; Bacilli; Bacillales; Bacillaceae; Bacillus.	3877	1335	0.34
Bacillus amyloliquefaciens subsp. plantarum UCMB5036	Bacteria; Firmicutes; Bacilli; Bacillales; Bacillaceae; Bacillus.	3636	1325	0.36
Bacillus amyloliquefaciens subsp. plantarum UCMB5113	Bacteria; Firmicutes; Bacilli; Bacillales; Bacillaceae; Bacillus.	3656	1221	0.33
Bacillus amyloliquefaciens subsp. plantarum YAU B9601-Y2	Bacteria; Firmicutes; Bacilli; Bacillales; Bacillaceae; Bacillus.	3989	1239	0.31
Bacillus amyloliquefaciens TA208	Bacteria; Firmicutes; Bacilli; Bacillales; Bacillaceae; Bacillus.	4089	1277	0.31
Bacillus amyloliquefaciens XH7	Bacteria; Firmicutes; Bacilli; Bacillales; Bacillaceae; Bacillus.	4189	1299	0.31
Bacillus amyloliquefaciens Y2	Bacteria; Firmicutes; Bacilli; Bacillales; Bacillaceae; Bacillus.	4238	1183	0.28
Bacillus atrophaeus 1942	Bacteria; Firmicutes; Bacilli; Bacillales; Bacillaceae; Bacillus.	4186	1823	0.44
Bacillus cellulosilyticus DSM 2522	Bacteria; Firmicutes; Bacilli; Bacillales; Bacillaceae; Bacillus.	4266	1152	0.27
Bacillus clausii KSM-K16	Bacteria; Firmicutes; Bacilli; Bacillales; Bacillaceae; Bacillus.	4087	1219	0.3
Bacillus coagulans 2-6	Bacteria; Firmicutes; Bacilli; Bacillales; Bacillaceae; Bacillus.	2971	807	0.27
Bacillus halodurans C-125	Bacteria; Firmicutes; Bacilli; Bacillales; Bacillaceae; Bacillus.	4066	1203	0.3
Bacillus infantis NRRL B-14911	Bacteria; Firmicutes; Bacilli; Bacillales; Bacillaceae; Bacillus.	5066	1492	0.29
Bacillus licheniformis 9945A	Bacteria; Firmicutes; Bacilli; Bacillales; Bacillaceae; Bacillus.	4225	1596	0.38
Bacillus licheniformis DSM 13 = ATCC 14580	Bacteria; Firmicutes; Bacilli; Bacillales; Bacillaceae; Bacillus.	4172	1538	0.37
Bacillus megaterium DSM 319	Bacteria; Firmicutes; Bacilli; Bacillales; Bacillaceae; Bacillus.	5100	1525	0.3
Bacillus megaterium QM B1551	Bacteria; Firmicutes; Bacilli; Bacillales; Bacillaceae; Bacillus.	5116	1576	0.31
Bacillus megaterium WSH-002	Bacteria; Firmicutes; Bacilli; Bacillales; Bacillaceae; Bacillus.	5180	1340	0.26
Bacillus pseudofirmus OF4	Bacteria; Firmicutes; Bacilli; Bacillales; Bacillaceae; Bacillus.	3921	1118	0.29
Bacillus pumilus SAFR-032	Bacteria; Firmicutes; Bacilli; Bacillales; Bacillaceae; Bacillus.	3681	1372	0.37
Bacillus sp. 1NLA3E	Bacteria; Firmicutes; Bacilli; Bacillales; Bacillaceae; Bacillus.	4410	1302	0.3
Bacillus sp. JS	Bacteria; Firmicutes; Bacilli; Bacillales; Bacillaceae; Bacillus.	4240	1809	0.43
Bacillus subtilis BEST7613	Bacteria; Firmicutes; Bacilli; Bacillales; Bacillaceae; Bacillus.	7270	2843	0.39
Bacillus subtilis BSn5	Bacteria; Firmicutes; Bacilli; Bacillales; Bacillaceae; Bacillus.	4145	1472	0.36
Bacillus subtilis PY79	Bacteria; Firmicutes; Bacilli; Bacillales; Bacillaceae; Bacillus.	4138	1361	0.33
Bacillus subtilis QB928	Bacteria; Firmicutes; Bacilli; Bacillales; Bacillaceae; Bacillus.	4034	1390	0.34
Bacillus subtilis subsp. natto BEST195	Bacteria; Firmicutes; Bacilli; Bacillales; Bacillaceae; Bacillus.	4471	1424	0.32
Bacillus subtilis subsp. spizizenii str. W23	Bacteria; Firmicutes; Bacilli; Bacillales; Bacillaceae; Bacillus.	4063	1737	0.43
Bacillus subtilis subsp. spizizenii TU-B-10	Bacteria; Firmicutes; Bacilli; Bacillales; Bacillaceae; Bacillus.	4297	1729	0.4
Bacillus subtilis subsp. subtilis 6051-HGW	Bacteria; Firmicutes; Bacilli; Bacillales; Bacillaceae; Bacillus.	4188	1406	0.34
Bacillus subtilis subsp. subtilis str. 168	Bacteria; Firmicutes; Bacilli; Bacillales; Bacillaceae; Bacillus.	4185	1417	0.34
Bacillus subtilis subsp. subtilis str. BAB-1	Bacteria; Firmicutes; Bacilli; Bacillales; Bacillaceae; Bacillus.	4003	1375	0.34
Bacillus subtilis subsp. subtilis str. BSP1	Bacteria; Firmicutes; Bacilli; Bacillales; Bacillaceae; Bacillus.	3847	1364	0.35
Bacillus subtilis subsp. subtilis str. RO-NN-1	Bacteria; Firmicutes; Bacilli; Bacillales; Bacillaceae; Bacillus.	4101	1396	0.34
Bacillus subtilis XF-1	Bacteria; Firmicutes; Bacilli; Bacillales; Bacillaceae; Bacillus.	3853	1384	0.36
Bacillus anthracis str. A0248	Bacteria; Firmicutes; Bacilli; Bacillales; Bacillaceae; Bacillus; Bacillus cereus group.	5040	1955	0.39
Bacillus anthracis str. Ames	Bacteria; Firmicutes; Bacilli; Bacillales; Bacillaceae; Bacillus; Bacillus cereus group.	5330	2011	0.38
Bacillus anthracis str. 'Ames Ancestor'	Bacteria; Firmicutes; Bacilli; Bacillales; Bacillaceae; Bacillus; Bacillus cereus group.	5210	1627	0.31
Bacillus anthracis str. CDC 684	Bacteria; Firmicutes; Bacilli; Bacillales; Bacillaceae; Bacillus; Bacillus cereus group.	5573	2067	0.37
Bacillus anthracis str. H9401	Bacteria; Firmicutes; Bacilli; Bacillales; Bacillaceae; Bacillus; Bacillus cereus group.	5479	1676	0.31
Bacillus anthracis str. Sterne	Bacteria; Firmicutes; Bacilli; Bacillales; Bacillaceae; Bacillus; Bacillus cereus group.	5287	2086	0.39
Bacillus cereus 03BB102	Bacteria; Firmicutes; Bacilli; Bacillales; Bacillaceae; Bacillus; Bacillus cereus group.	5398	1913	0.35
Bacillus cereus AH187	Bacteria; Firmicutes; Bacilli; Bacillales; Bacillaceae; Bacillus; Bacillus cereus group.	5424	1783	0.33
Bacillus cereus AH820	Bacteria; Firmicutes; Bacilli; Bacillales; Bacillaceae; Bacillus; Bacillus cereus group.	5474	2124	0.39
Bacillus cereus ATCC 10987	Bacteria; Firmicutes; Bacilli; Bacillales; Bacillaceae; Bacillus; Bacillus cereus group.	5603	2012	0.36
Bacillus cereus ATCC 14579	Bacteria; Firmicutes; Bacilli; Bacillales; Bacillaceae; Bacillus; Bacillus cereus group.	5234	2035	0.39
Bacillus cereus B4264	Bacteria; Firmicutes; Bacilli; Bacillales; Bacillaceae; Bacillus; Bacillus cereus group.	5398	1917	0.36
Bacillus cereus biovar anthracis str. CI	Bacteria; Firmicutes; Bacilli; Bacillales; Bacillaceae; Bacillus; Bacillus cereus group.	5221	1919	0.37
Bacillus cereus E33L	Bacteria; Firmicutes; Bacilli; Bacillales; Bacillaceae; Bacillus; Bacillus cereus group.	5134	2011	0.39
Bacillus cereus F837/76	Bacteria; Firmicutes; Bacilli; Bacillales; Bacillaceae; Bacillus; Bacillus cereus group.	5373	1755	0.33
Bacillus cereus FRI-35	Bacteria; Firmicutes; Bacilli; Bacillales; Bacillaceae; Bacillus; Bacillus cereus group.	5147	2018	0.39
Bacillus cereus G9842	Bacteria; Firmicutes; Bacilli; Bacillales; Bacillaceae; Bacillus; Bacillus cereus group.	5488	1969	0.36
Bacillus cereus NC7401	Bacteria; Firmicutes; Bacilli; Bacillales; Bacillaceae; Bacillus; Bacillus cereus group.	5415	1634	0.3
Bacillus cereus Q1	Bacteria; Firmicutes; Bacilli; Bacillales; Bacillaceae; Bacillus; Bacillus cereus group.	5205	1820	0.35
Bacillus cytotoxicus NVH 391-98	Bacteria; Firmicutes; Bacilli; Bacillales; Bacillaceae; Bacillus; Bacillus cereus group.	3833	1670	0.44
Bacillus thuringiensis BMB171	Bacteria; Firmicutes; Bacilli; Bacillales; Bacillaceae; Bacillus; Bacillus cereus group.	5078	1809	0.36
Bacillus thuringiensis Bt407	Bacteria; Firmicutes; Bacilli; Bacillales; Bacillaceae; Bacillus; Bacillus cereus group.	5525	1837	0.33
Bacillus thuringiensis HD-771	Bacteria; Firmicutes; Bacilli; Bacillales; Bacillaceae; Bacillus; Bacillus cereus group.	5985	1854	0.31
Bacillus thuringiensis HD-789	Bacteria; Firmicutes; Bacilli; Bacillales; Bacillaceae; Bacillus; Bacillus cereus group.	5551	1677	0.3
Bacillus thuringiensis MC28	Bacteria; Firmicutes; Bacilli; Bacillales; Bacillaceae; Bacillus; Bacillus cereus group.	5279	2473	0.47
Bacillus thuringiensis serovar chinensis CT-43	Bacteria; Firmicutes; Bacilli; Bacillales; Bacillaceae; Bacillus; Bacillus cereus group.	5489	1812	0.33
Bacillus thuringiensis serovar finitimus YBT-020	Bacteria; Firmicutes; Bacilli; Bacillales; Bacillaceae; Bacillus; Bacillus cereus group.	5445	2213	0.41
Bacillus thuringiensis serovar konkukian str. 97-27	Bacteria; Firmicutes; Bacilli; Bacillales; Bacillaceae; Bacillus; Bacillus cereus group.	5117	2423	0.47
Bacillus thuringiensis serovar kurstaki str. HD73	Bacteria; Firmicutes; Bacilli; Bacillales; Bacillaceae; Bacillus; Bacillus cereus group.	5892	1741	0.3
Bacillus thuringiensis serovar thuringiensis str. IS5056	Bacteria; Firmicutes; Bacilli; Bacillales; Bacillaceae; Bacillus; Bacillus cereus group.	5617	1646	0.29
Bacillus thuringiensis str. Al Hakam	Bacteria; Firmicutes; Bacilli; Bacillales; Bacillaceae; Bacillus; Bacillus cereus group.	4736	1984	0.42
Bacillus thuringiensis YBT-1518	Bacteria; Firmicutes; Bacilli; Bacillales; Bacillaceae; Bacillus; Bacillus cereus group.	6025	1982	0.33
Bacillus toyonensis BCT-7112	Bacteria; Firmicutes; Bacilli; Bacillales; Bacillaceae; Bacillus; Bacillus cereus group.	4852	2539	0.52
Bacillus weihenstephanensis KBAB4	Bacteria; Firmicutes; Bacilli; Bacillales; Bacillaceae; Bacillus; Bacillus cereus group.	5155	2488	0.48
Geobacillus kaustophilus HTA426	Bacteria; Firmicutes; Bacilli; Bacillales; Bacillaceae; Geobacillus.	3498	1357	0.39
Geobacillus sp. C56-T3	Bacteria; Firmicutes; Bacilli; Bacillales; Bacillaceae; Geobacillus.	3315	1160	0.35
Geobacillus sp. GHH01	Bacteria; Firmicutes; Bacilli; Bacillales; Bacillaceae; Geobacillus.	3459	1237	0.36
Geobacillus sp. JF8	Bacteria; Firmicutes; Bacilli; Bacillales; Bacillaceae; Geobacillus.	3545	1154	0.33
Geobacillus sp. WCH70	Bacteria; Firmicutes; Bacilli; Bacillales; Bacillaceae; Geobacillus.	3128	1002	0.32
Geobacillus sp. Y4.1MC1	Bacteria; Firmicutes; Bacilli; Bacillales; Bacillaceae; Geobacillus.	3605	1153	0.32
Geobacillus sp. Y412MC52	Bacteria; Firmicutes; Bacilli; Bacillales; Bacillaceae; Geobacillus.	3420	1123	0.33
Geobacillus sp. Y412MC61	Bacteria; Firmicutes; Bacilli; Bacillales; Bacillaceae; Geobacillus.	3407	1089	0.32
Geobacillus thermodenitrificans NG80-2	Bacteria; Firmicutes; Bacilli; Bacillales; Bacillaceae; Geobacillus.	3392	1187	0.35
Geobacillus thermoglucosidasius C56-YS93	Bacteria; Firmicutes; Bacilli; Bacillales; Bacillaceae; Geobacillus.	3676	1188	0.32
Geobacillus thermoleovorans CCB_US3_UF5	Bacteria; Firmicutes; Bacilli; Bacillales; Bacillaceae; Geobacillus; Geobacillus thermoleovorans group.	3887	1347	0.35
Halobacillus halophilus DSM 2266 type strain: DSM 2266	Bacteria; Firmicutes; Bacilli; Bacillales; Bacillaceae; Halobacillus.	4104	1063	0.26
Lysinibacillus sphaericus C3-41	Bacteria; Firmicutes; Bacilli; Bacillales; Bacillaceae; Lysinibacillus.	4584	1098	0.24
Oceanobacillus iheyensis HTE831	Bacteria; Firmicutes; Bacilli; Bacillales; Bacillaceae; Oceanobacillus.	3496	1031	0.29
Exiguobacterium antarcticum B7 Eab7	Bacteria; Firmicutes; Bacilli; Bacillales; Bacillales Family XII. Incertae Sedis; Exiguobacterium.	2772	660	0.24
Exiguobacterium sibiricum 255-15	Bacteria; Firmicutes; Bacilli; Bacillales; Bacillales Family XII. Incertae Sedis; Exiguobacterium.	3007	704	0.23
Exiguobacterium sp. AT1b	Bacteria; Firmicutes; Bacilli; Bacillales; Bacillales Family XII. Incertae Sedis; Exiguobacterium.	3020	737	0.24
Exiguobacterium sp. MH3	Bacteria; Firmicutes; Bacilli; Bacillales; Bacillales Family XII. Incertae Sedis; Exiguobacterium.	3203	726	0.23
Listeria monocytogenes 07PF0776	Bacteria; Firmicutes; Bacilli; Bacillales; Listeriaceae; Listeria.	2797	720	0.26
Listeria monocytogenes 08-5578	Bacteria; Firmicutes; Bacilli; Bacillales; Listeriaceae; Listeria.	3010	750	0.25
Listeria monocytogenes 08-5923	Bacteria; Firmicutes; Bacilli; Bacillales; Listeriaceae; Listeria.	2966	754	0.25
Listeria monocytogenes 10403S	Bacteria; Firmicutes; Bacilli; Bacillales; Listeriaceae; Listeria.	2814	797	0.28
Listeria monocytogenes ATCC 19117	Bacteria; Firmicutes; Bacilli; Bacillales; Listeriaceae; Listeria.	2868	688	0.24
Listeria monocytogenes C1-387	Bacteria; Firmicutes; Bacilli; Bacillales; Listeriaceae; Listeria.	2953	754	0.26
Listeria monocytogenes Finland 1998 Finland 1988	Bacteria; Firmicutes; Bacilli; Bacillales; Listeriaceae; Listeria.	2762	741	0.27
Listeria monocytogenes FSL R2-561	Bacteria; Firmicutes; Bacilli; Bacillales; Listeriaceae; Listeria.	2910	773	0.27
Listeria monocytogenes HCC23	Bacteria; Firmicutes; Bacilli; Bacillales; Listeriaceae; Listeria.	2974	794	0.27
Listeria monocytogenes J0161	Bacteria; Firmicutes; Bacilli; Bacillales; Listeriaceae; Listeria.	2955	752	0.25
Listeria monocytogenes J1-220	Bacteria; Firmicutes; Bacilli; Bacillales; Listeriaceae; Listeria.	2985	801	0.27
Listeria monocytogenes J1776	Bacteria; Firmicutes; Bacilli; Bacillales; Listeriaceae; Listeria.	2902	777	0.27
Listeria monocytogenes J1816	Bacteria; Firmicutes; Bacilli; Bacillales; Listeriaceae; Listeria.	2794	738	0.26
Listeria monocytogenes J1817	Bacteria; Firmicutes; Bacilli; Bacillales; Listeriaceae; Listeria.	2903	787	0.27
Listeria monocytogenes J1926	Bacteria; Firmicutes; Bacilli; Bacillales; Listeriaceae; Listeria.	2899	773	0.27
Listeria monocytogenes J2-031	Bacteria; Firmicutes; Bacilli; Bacillales; Listeriaceae; Listeria.	2924	786	0.27
Listeria monocytogenes J2-064	Bacteria; Firmicutes; Bacilli; Bacillales; Listeriaceae; Listeria.	2865	785	0.27
Listeria monocytogenes J2-1091	Bacteria; Firmicutes; Bacilli; Bacillales; Listeriaceae; Listeria.	2912	731	0.25
Listeria monocytogenes L312	Bacteria; Firmicutes; Bacilli; Bacillales; Listeriaceae; Listeria.	2821	777	0.28
Listeria monocytogenes La111	Bacteria; Firmicutes; Bacilli; Bacillales; Listeriaceae; Listeria.	3131	515	0.16
Listeria monocytogenes M7	Bacteria; Firmicutes; Bacilli; Bacillales; Listeriaceae; Listeria.	2977	797	0.27
Listeria monocytogenes N1-011A	Bacteria; Firmicutes; Bacilli; Bacillales; Listeriaceae; Listeria.	3059	802	0.26
Listeria monocytogenes N53-1	Bacteria; Firmicutes; Bacilli; Bacillales; Listeriaceae; Listeria.	3150	515	0.16
Listeria monocytogenes R2-502	Bacteria; Firmicutes; Bacilli; Bacillales; Listeriaceae; Listeria.	2984	791	0.27
Listeria monocytogenes serotype 4b str. CLIP 80459 Clip80459	Bacteria; Firmicutes; Bacilli; Bacillales; Listeriaceae; Listeria.	2766	767	0.28
Listeria monocytogenes serotype 4b str. F2365 4b F2365	Bacteria; Firmicutes; Bacilli; Bacillales; Listeriaceae; Listeria.	2821	703	0.25
Listeria monocytogenes serotype 4b str. LL195	Bacteria; Firmicutes; Bacilli; Bacillales; Listeriaceae; Listeria.	2838	737	0.26
Listeria monocytogenes SLCC2372	Bacteria; Firmicutes; Bacilli; Bacillales; Listeriaceae; Listeria.	2936	764	0.26
Listeria monocytogenes SLCC2376	Bacteria; Firmicutes; Bacilli; Bacillales; Listeriaceae; Listeria.	2755	772	0.28
Listeria monocytogenes SLCC2378	Bacteria; Firmicutes; Bacilli; Bacillales; Listeriaceae; Listeria.	2874	766	0.27
Listeria monocytogenes SLCC2479	Bacteria; Firmicutes; Bacilli; Bacillales; Listeriaceae; Listeria.	2935	732	0.25
Listeria monocytogenes SLCC2540	Bacteria; Firmicutes; Bacilli; Bacillales; Listeriaceae; Listeria.	2907	775	0.27
Listeria monocytogenes SLCC2755	Bacteria; Firmicutes; Bacilli; Bacillales; Listeriaceae; Listeria.	2877	797	0.28
Listeria monocytogenes SLCC5850	Bacteria; Firmicutes; Bacilli; Bacillales; Listeriaceae; Listeria.	2866	789	0.28
Listeria monocytogenes SLCC7179	Bacteria; Firmicutes; Bacilli; Bacillales; Listeriaceae; Listeria.	2826	766	0.27
Listeria seeligeri serovar 1/2b str. SLCC3954	Bacteria; Firmicutes; Bacilli; Bacillales; Listeriaceae; Listeria.	2710	979	0.36
Listeria welshimeri serovar 6b str. SLCC5334	Bacteria; Firmicutes; Bacilli; Bacillales; Listeriaceae; Listeria.	2774	1063	0.38
Macrococcus caseolyticus JCSC5402	Bacteria; Firmicutes; Bacilli; Bacillales; Macrococcus.	1959	654	0.33
Brevibacillus brevis NBRC 100599 NBRC 100599 (= 47)	Bacteria; Firmicutes; Bacilli; Bacillales; Paenibacillaceae; Brevibacillus.	5949	1453	0.24
Paenibacillus larvae subsp. larvae DSM 25430	Bacteria; Firmicutes; Bacilli; Bacillales; Paenibacillaceae; Paenibacillus.	3902	849	0.22
Paenibacillus mucilaginosus 3016	Bacteria; Firmicutes; Bacilli; Bacillales; Paenibacillaceae; Paenibacillus.	7057	1589	0.23
Paenibacillus mucilaginosus K02	Bacteria; Firmicutes; Bacilli; Bacillales; Paenibacillaceae; Paenibacillus.	7354	1709	0.23
Paenibacillus mucilaginosus KNP414	Bacteria; Firmicutes; Bacilli; Bacillales; Paenibacillaceae; Paenibacillus.	7804	1442	0.18
Paenibacillus polymyxa E681	Bacteria; Firmicutes; Bacilli; Bacillales; Paenibacillaceae; Paenibacillus.	4805	1411	0.29
Paenibacillus polymyxa M1	Bacteria; Firmicutes; Bacilli; Bacillales; Paenibacillaceae; Paenibacillus.	5069	1448	0.29
Paenibacillus polymyxa SC2	Bacteria; Firmicutes; Bacilli; Bacillales; Paenibacillaceae; Paenibacillus.	5407	1438	0.27
Paenibacillus sp. JDR-2	Bacteria; Firmicutes; Bacilli; Bacillales; Paenibacillaceae; Paenibacillus.	6213	1594	0.26
Paenibacillus sp. Y412MC10	Bacteria; Firmicutes; Bacilli; Bacillales; Paenibacillaceae; Paenibacillus.	6238	1644	0.26
Paenibacillus terrae HPL-003	Bacteria; Firmicutes; Bacilli; Bacillales; Paenibacillaceae; Paenibacillus.	5525	1558	0.28
Thermobacillus composti KWC4	Bacteria; Firmicutes; Bacilli; Bacillales; Paenibacillaceae; Thermobacillus.	3709	1086	0.29
Solibacillus silvestris StLB046	Bacteria; Firmicutes; Bacilli; Bacillales; Planococcaceae; Solibacillus.	3810	990	0.26
Bacillus selenitireducens MLS10	Bacteria; Firmicutes; Bacilli; Bacillales; Sporolactobacillaceae; unclassified Sporolactobacillaceae.	3255	871	0.27
Staphylococcus aureus 04-02981	Bacteria; Firmicutes; Bacilli; Bacillales; Staphylococcus.	2650	625	0.24
Staphylococcus aureus 08BA02176	Bacteria; Firmicutes; Bacilli; Bacillales; Staphylococcus.	2703	622	0.23
Staphylococcus aureus Bmb9393	Bacteria; Firmicutes; Bacilli; Bacillales; Staphylococcus.	2650	601	0.23
Staphylococcus aureus CA-347	Bacteria; Firmicutes; Bacilli; Bacillales; Staphylococcus.	2696	670	0.25
Staphylococcus aureus RF122	Bacteria; Firmicutes; Bacilli; Bacillales; Staphylococcus.	2515	611	0.24
Staphylococcus aureus subsp. aureus 11819-97	Bacteria; Firmicutes; Bacilli; Bacillales; Staphylococcus.	2633	538	0.2
Staphylococcus aureus subsp. aureus 55/2053	Bacteria; Firmicutes; Bacilli; Bacillales; Staphylococcus.	2532	606	0.24
Staphylococcus aureus subsp. aureus 6850	Bacteria; Firmicutes; Bacilli; Bacillales; Staphylococcus.	2429	566	0.23
Staphylococcus aureus subsp. aureus CN1	Bacteria; Firmicutes; Bacilli; Bacillales; Staphylococcus.	2719	626	0.23
Staphylococcus aureus subsp. aureus COL	Bacteria; Firmicutes; Bacilli; Bacillales; Staphylococcus.	2673	620	0.23
Staphylococcus aureus subsp. aureus ECT-R 2	Bacteria; Firmicutes; Bacilli; Bacillales; Staphylococcus.	2489	601	0.24
Staphylococcus aureus subsp. aureus ED133	Bacteria; Firmicutes; Bacilli; Bacillales; Staphylococcus.	2653	638	0.24
Staphylococcus aureus subsp. aureus ED98	Bacteria; Firmicutes; Bacilli; Bacillales; Staphylococcus.	2661	624	0.23
Staphylococcus aureus subsp. aureus HO 5096 0412	Bacteria; Firmicutes; Bacilli; Bacillales; Staphylococcus.	2547	660	0.26
Staphylococcus aureus subsp. aureus JH1	Bacteria; Firmicutes; Bacilli; Bacillales; Staphylococcus.	2747	574	0.21
Staphylococcus aureus subsp. aureus JH9	Bacteria; Firmicutes; Bacilli; Bacillales; Staphylococcus.	2697	574	0.21
Staphylococcus aureus subsp. aureus JKD6159	Bacteria; Firmicutes; Bacilli; Bacillales; Staphylococcus.	2555	594	0.23
Staphylococcus aureus subsp. aureus LGA251	Bacteria; Firmicutes; Bacilli; Bacillales; Staphylococcus.	2431	627	0.26
Staphylococcus aureus subsp. aureus M013	Bacteria; Firmicutes; Bacilli; Bacillales; Staphylococcus.	2591	625	0.24
Staphylococcus aureus subsp. aureus MRSA252	Bacteria; Firmicutes; Bacilli; Bacillales; Staphylococcus.	2656	622	0.23
Staphylococcus aureus subsp. aureus MSHR1132	Bacteria; Firmicutes; Bacilli; Bacillales; Staphylococcus.	2510	955	0.38
Staphylococcus aureus subsp. aureus Mu3	Bacteria; Firmicutes; Bacilli; Bacillales; Staphylococcus.	2699	632	0.23
Staphylococcus aureus subsp. aureus Mu50	Bacteria; Firmicutes; Bacilli; Bacillales; Staphylococcus.	2699	575	0.21
Staphylococcus aureus subsp. aureus MW2	Bacteria; Firmicutes; Bacilli; Bacillales; Staphylococcus.	2632	620	0.24
Staphylococcus aureus subsp. aureus N315	Bacteria; Firmicutes; Bacilli; Bacillales; Staphylococcus.	2593	542	0.21
Staphylococcus aureus subsp. aureus NCTC 8325	Bacteria; Firmicutes; Bacilli; Bacillales; Staphylococcus.	2892	575	0.2
Staphylococcus aureus subsp. aureus SA40	Bacteria; Firmicutes; Bacilli; Bacillales; Staphylococcus.	2465	608	0.25
Staphylococcus aureus subsp. aureus SA957	Bacteria; Firmicutes; Bacilli; Bacillales; Staphylococcus.	2549	642	0.25
Staphylococcus aureus subsp. aureus str. JKD6008	Bacteria; Firmicutes; Bacilli; Bacillales; Staphylococcus.	2680	601	0.22
Staphylococcus aureus subsp. aureus str. Newman	Bacteria; Firmicutes; Bacilli; Bacillales; Staphylococcus.	2624	527	0.2
Staphylococcus aureus subsp. aureus T0131	Bacteria; Firmicutes; Bacilli; Bacillales; Staphylococcus.	2711	629	0.23
Staphylococcus aureus subsp. aureus TCH60	Bacteria; Firmicutes; Bacilli; Bacillales; Staphylococcus.	2673	595	0.22
Staphylococcus aureus subsp. aureus TW20	Bacteria; Firmicutes; Bacilli; Bacillales; Staphylococcus.	2779	596	0.21
Staphylococcus aureus subsp. aureus USA300_FPR3757	Bacteria; Firmicutes; Bacilli; Bacillales; Staphylococcus.	2560	630	0.25
Staphylococcus aureus subsp. aureus USA300_TCH1516	Bacteria; Firmicutes; Bacilli; Bacillales; Staphylococcus.	2657	565	0.21
Staphylococcus aureus subsp. aureus VC40	Bacteria; Firmicutes; Bacilli; Bacillales; Staphylococcus.	2468	591	0.24
Staphylococcus aureus subsp. aureus Z172	Bacteria; Firmicutes; Bacilli; Bacillales; Staphylococcus.	2834	650	0.23
Staphylococcus carnosus subsp. carnosus TM300	Bacteria; Firmicutes; Bacilli; Bacillales; Staphylococcus.	2462	919	0.37
Staphylococcus epidermidis ATCC 12228	Bacteria; Firmicutes; Bacilli; Bacillales; Staphylococcus.	2419	845	0.35
Staphylococcus epidermidis RP62A	Bacteria; Firmicutes; Bacilli; Bacillales; Staphylococcus.	2494	873	0.35
Staphylococcus haemolyticus JCSC1435	Bacteria; Firmicutes; Bacilli; Bacillales; Staphylococcus.	2678	929	0.35
Staphylococcus lugdunensis HKU09-01	Bacteria; Firmicutes; Bacilli; Bacillales; Staphylococcus.	2490	930	0.37
Staphylococcus lugdunensis N920143	Bacteria; Firmicutes; Bacilli; Bacillales; Staphylococcus.	2425	913	0.38
Staphylococcus pasteuri SP1	Bacteria; Firmicutes; Bacilli; Bacillales; Staphylococcus.	2414	931	0.39
Staphylococcus pseudintermedius ED99	Bacteria; Firmicutes; Bacilli; Bacillales; Staphylococcus.	2356	895	0.38
Staphylococcus pseudintermedius HKU10-03	Bacteria; Firmicutes; Bacilli; Bacillales; Staphylococcus.	2450	914	0.37
Staphylococcus saprophyticus subsp. saprophyticus ATCC 15305	Bacteria; Firmicutes; Bacilli; Bacillales; Staphylococcus.	2446	946	0.39
Staphylococcus warneri SG1	Bacteria; Firmicutes; Bacilli; Bacillales; Staphylococcus.	2335	914	0.39
Aerococcus urinae ACS-120-V-Col10a	Bacteria; Firmicutes; Bacilli; Lactobacillales; Aerococcaceae; Aerococcus.	1726	396	0.23
Carnobacterium maltaromaticum LMA28	Bacteria; Firmicutes; Bacilli; Lactobacillales; Carnobacteriaceae; Carnobacterium.	3581	778	0.22
Carnobacterium sp. 17-4	Bacteria; Firmicutes; Bacilli; Lactobacillales; Carnobacteriaceae; Carnobacterium.	2420	689	0.28
Carnobacterium sp. WN1359	Bacteria; Firmicutes; Bacilli; Lactobacillales; Carnobacteriaceae; Carnobacterium.	2119	609	0.29
Enterococcus faecalis 62	Bacteria; Firmicutes; Bacilli; Lactobacillales; Enterococcaceae; Enterococcus.	2897	783	0.27
Enterococcus faecalis D32	Bacteria; Firmicutes; Bacilli; Lactobacillales; Enterococcaceae; Enterococcus.	2876	689	0.24
Enterococcus faecalis OG1RF	Bacteria; Firmicutes; Bacilli; Lactobacillales; Enterococcaceae; Enterococcus.	2579	778	0.3
Enterococcus faecalis str. Symbioflor 1	Bacteria; Firmicutes; Bacilli; Lactobacillales; Enterococcaceae; Enterococcus.	2733	692	0.25
Enterococcus faecalis V583	Bacteria; Firmicutes; Bacilli; Lactobacillales; Enterococcaceae; Enterococcus.	3113	779	0.25
Enterococcus faecium Aus0004	Bacteria; Firmicutes; Bacilli; Lactobacillales; Enterococcaceae; Enterococcus.	2860	770	0.27
Enterococcus faecium Aus0085 AUS0085	Bacteria; Firmicutes; Bacilli; Lactobacillales; Enterococcaceae; Enterococcus.	2921	808	0.28
Enterococcus faecium NRRL B-2354	Bacteria; Firmicutes; Bacilli; Lactobacillales; Enterococcaceae; Enterococcus.	2435	761	0.31
Enterococcus hirae ATCC 9790	Bacteria; Firmicutes; Bacilli; Lactobacillales; Enterococcaceae; Enterococcus.	2722	740	0.27
Enterococcus mundtii QU 25 QU25	Bacteria; Firmicutes; Bacilli; Lactobacillales; Enterococcaceae; Enterococcus.	2900	795	0.27
Melissococcus plutonius DAT561	Bacteria; Firmicutes; Bacilli; Lactobacillales; Enterococcaceae; Melissococcus.	1515	490	0.32
Tetragenococcus halophilus NBRC 12172	Bacteria; Firmicutes; Bacilli; Lactobacillales; Enterococcaceae; Tetragenococcus.	2555	686	0.27
Lactobacillus acidophilus 30SC	Bacteria; Firmicutes; Bacilli; Lactobacillales; Lactobacillaceae; Lactobacillus.	2037	580	0.28
Lactobacillus acidophilus La-14	Bacteria; Firmicutes; Bacilli; Lactobacillales; Lactobacillaceae; Lactobacillus.	1876	578	0.31
Lactobacillus acidophilus NCFM	Bacteria; Firmicutes; Bacilli; Lactobacillales; Lactobacillaceae; Lactobacillus.	1862	571	0.31
Lactobacillus amylovorus GRL1118	Bacteria; Firmicutes; Bacilli; Lactobacillales; Lactobacillaceae; Lactobacillus.	1842	578	0.31
Lactobacillus brevis ATCC 367	Bacteria; Firmicutes; Bacilli; Lactobacillales; Lactobacillaceae; Lactobacillus.	2185	567	0.26
Lactobacillus buchneri CD034	Bacteria; Firmicutes; Bacilli; Lactobacillales; Lactobacillaceae; Lactobacillus.	2314	641	0.28
Lactobacillus buchneri NRRL B-30929	Bacteria; Firmicutes; Bacilli; Lactobacillales; Lactobacillaceae; Lactobacillus.	2314	615	0.27
Lactobacillus casei ATCC 334	Bacteria; Firmicutes; Bacilli; Lactobacillales; Lactobacillaceae; Lactobacillus.	2751	752	0.27
Lactobacillus casei BD-II	Bacteria; Firmicutes; Bacilli; Lactobacillales; Lactobacillaceae; Lactobacillus.	3139	960	0.31
Lactobacillus casei LC2W	Bacteria; Firmicutes; Bacilli; Lactobacillales; Lactobacillaceae; Lactobacillus.	3121	805	0.26
Lactobacillus casei LOCK919	Bacteria; Firmicutes; Bacilli; Lactobacillales; Lactobacillaceae; Lactobacillus.	3071	908	0.3
Lactobacillus casei str. Zhang	Bacteria; Firmicutes; Bacilli; Lactobacillales; Lactobacillaceae; Lactobacillus.	2796	943	0.34
Lactobacillus casei W56	Bacteria; Firmicutes; Bacilli; Lactobacillales; Lactobacillaceae; Lactobacillus.	3063	957	0.31
Lactobacillus delbrueckii subsp. bulgaricus 2038	Bacteria; Firmicutes; Bacilli; Lactobacillales; Lactobacillaceae; Lactobacillus.	1792	359	0.2
Lactobacillus delbrueckii subsp. bulgaricus ATCC 11842 = JCM 1002	Bacteria; Firmicutes; Bacilli; Lactobacillales; Lactobacillaceae; Lactobacillus.	1562	367	0.23
Lactobacillus delbrueckii subsp. bulgaricus ATCC BAA-365	Bacteria; Firmicutes; Bacilli; Lactobacillales; Lactobacillaceae; Lactobacillus.	1721	399	0.23
Lactobacillus delbrueckii subsp. bulgaricus ND02	Bacteria; Firmicutes; Bacilli; Lactobacillales; Lactobacillaceae; Lactobacillus.	2012	539	0.27
Lactobacillus fermentum CECT 5716	Bacteria; Firmicutes; Bacilli; Lactobacillales; Lactobacillaceae; Lactobacillus.	1051	268	0.25
Lactobacillus fermentum F-6	Bacteria; Firmicutes; Bacilli; Lactobacillales; Lactobacillaceae; Lactobacillus.	2006	566	0.28
Lactobacillus fermentum IFO 3956	Bacteria; Firmicutes; Bacilli; Lactobacillales; Lactobacillaceae; Lactobacillus.	1843	556	0.3
Lactobacillus gasseri ATCC 33323 = JCM 1131	Bacteria; Firmicutes; Bacilli; Lactobacillales; Lactobacillaceae; Lactobacillus.	1755	621	0.35
Lactobacillus helveticus DPC 4571	Bacteria; Firmicutes; Bacilli; Lactobacillales; Lactobacillaceae; Lactobacillus.	1610	534	0.33
Lactobacillus helveticus H10	Bacteria; Firmicutes; Bacilli; Lactobacillales; Lactobacillaceae; Lactobacillus.	1953	563	0.29
Lactobacillus helveticus R0052	Bacteria; Firmicutes; Bacilli; Lactobacillales; Lactobacillaceae; Lactobacillus.	2011	537	0.27
Lactobacillus johnsonii DPC 6026	Bacteria; Firmicutes; Bacilli; Lactobacillales; Lactobacillaceae; Lactobacillus.	1773	586	0.33
Lactobacillus johnsonii FI9785	Bacteria; Firmicutes; Bacilli; Lactobacillales; Lactobacillaceae; Lactobacillus.	1710	577	0.34
Lactobacillus johnsonii N6.2	Bacteria; Firmicutes; Bacilli; Lactobacillales; Lactobacillaceae; Lactobacillus.	1698	542	0.32
Lactobacillus johnsonii NCC 533	Bacteria; Firmicutes; Bacilli; Lactobacillales; Lactobacillaceae; Lactobacillus.	1821	566	0.31
Lactobacillus paracasei subsp. paracasei 8700:2	Bacteria; Firmicutes; Bacilli; Lactobacillales; Lactobacillaceae; Lactobacillus.	2692	1096	0.41
Lactobacillus plantarum 16	Bacteria; Firmicutes; Bacilli; Lactobacillales; Lactobacillaceae; Lactobacillus.	2778	644	0.23
Lactobacillus plantarum JDM1	Bacteria; Firmicutes; Bacilli; Lactobacillales; Lactobacillaceae; Lactobacillus.	2948	698	0.24
Lactobacillus plantarum subsp. plantarum P-8	Bacteria; Firmicutes; Bacilli; Lactobacillales; Lactobacillaceae; Lactobacillus.	2952	658	0.22
Lactobacillus plantarum subsp. plantarum ST-III	Bacteria; Firmicutes; Bacilli; Lactobacillales; Lactobacillaceae; Lactobacillus.	2996	694	0.23
Lactobacillus plantarum ZJ316	Bacteria; Firmicutes; Bacilli; Lactobacillales; Lactobacillaceae; Lactobacillus.	3159	683	0.22
Lactobacillus reuteri DSM 20016	Bacteria; Firmicutes; Bacilli; Lactobacillales; Lactobacillaceae; Lactobacillus.	1900	490	0.26
Lactobacillus reuteri I5007	Bacteria; Firmicutes; Bacilli; Lactobacillales; Lactobacillaceae; Lactobacillus.	1891	509	0.27
Lactobacillus reuteri JCM 1112	Bacteria; Firmicutes; Bacilli; Lactobacillales; Lactobacillaceae; Lactobacillus.	1820	476	0.26
Lactobacillus reuteri SD2112	Bacteria; Firmicutes; Bacilli; Lactobacillales; Lactobacillaceae; Lactobacillus.	2246	536	0.24
Lactobacillus reuteri TD1	Bacteria; Firmicutes; Bacilli; Lactobacillales; Lactobacillaceae; Lactobacillus.	1945	481	0.25
Lactobacillus rhamnosus ATCC 8530	Bacteria; Firmicutes; Bacilli; Lactobacillales; Lactobacillaceae; Lactobacillus.	2887	929	0.32
Lactobacillus rhamnosus GG ATCC 53103	Bacteria; Firmicutes; Bacilli; Lactobacillales; Lactobacillaceae; Lactobacillus.	2755	958	0.35
Lactobacillus rhamnosus GG GG (ATCC 53103)	Bacteria; Firmicutes; Bacilli; Lactobacillales; Lactobacillaceae; Lactobacillus.	2944	970	0.33
Lactobacillus rhamnosus Lc 705	Bacteria; Firmicutes; Bacilli; Lactobacillales; Lactobacillaceae; Lactobacillus.	2913	917	0.31
Lactobacillus rhamnosus LOCK900	Bacteria; Firmicutes; Bacilli; Lactobacillales; Lactobacillaceae; Lactobacillus.	2827	781	0.28
Lactobacillus rhamnosus LOCK908	Bacteria; Firmicutes; Bacilli; Lactobacillales; Lactobacillaceae; Lactobacillus.	2924	937	0.32
Lactobacillus ruminis ATCC 27782	Bacteria; Firmicutes; Bacilli; Lactobacillales; Lactobacillaceae; Lactobacillus.	1862	467	0.25
Lactobacillus sakei subsp. sakei 23K	Bacteria; Firmicutes; Bacilli; Lactobacillales; Lactobacillaceae; Lactobacillus.	1885	476	0.25
Lactobacillus salivarius CECT 5713	Bacteria; Firmicutes; Bacilli; Lactobacillales; Lactobacillaceae; Lactobacillus.	1350	388	0.29
Lactobacillus salivarius UCC118	Bacteria; Firmicutes; Bacilli; Lactobacillales; Lactobacillaceae; Lactobacillus.	1717	446	0.26
Lactobacillus sanfranciscensis TMW 1.1304	Bacteria; Firmicutes; Bacilli; Lactobacillales; Lactobacillaceae; Lactobacillus.	1218	350	0.29
Pediococcus claussenii ATCC BAA-344	Bacteria; Firmicutes; Bacilli; Lactobacillales; Lactobacillaceae; Pediococcus.	1740	491	0.28
Pediococcus pentosaceus ATCC 25745	Bacteria; Firmicutes; Bacilli; Lactobacillales; Lactobacillaceae; Pediococcus.	1755	509	0.29
Pediococcus pentosaceus SL4	Bacteria; Firmicutes; Bacilli; Lactobacillales; Lactobacillaceae; Pediococcus.	1709	488	0.29
Leuconostoc carnosum JB16	Bacteria; Firmicutes; Bacilli; Lactobacillales; Leuconostocaceae; Leuconostoc.	1548	585	0.38
Leuconostoc citreum KM20	Bacteria; Firmicutes; Bacilli; Lactobacillales; Leuconostocaceae; Leuconostoc.	1702	508	0.3
Leuconostoc gelidum JB7	Bacteria; Firmicutes; Bacilli; Lactobacillales; Leuconostocaceae; Leuconostoc.	1796	518	0.29
Leuconostoc gelidum subsp. gasicomitatum LMG 18811 type strain: LMG 18811	Bacteria; Firmicutes; Bacilli; Lactobacillales; Leuconostocaceae; Leuconostoc.	1913	528	0.28
Leuconostoc kimchii IMSNU 11154	Bacteria; Firmicutes; Bacilli; Lactobacillales; Leuconostocaceae; Leuconostoc.	2027	526	0.26
Leuconostoc mesenteroides subsp. mesenteroides ATCC 8293	Bacteria; Firmicutes; Bacilli; Lactobacillales; Leuconostocaceae; Leuconostoc.	1970	580	0.29
Leuconostoc mesenteroides subsp. mesenteroides J18	Bacteria; Firmicutes; Bacilli; Lactobacillales; Leuconostocaceae; Leuconostoc.	1803	565	0.31
Leuconostoc sp. C2	Bacteria; Firmicutes; Bacilli; Lactobacillales; Leuconostocaceae; Leuconostoc.	1855	513	0.28
Oenococcus oeni PSU-1	Bacteria; Firmicutes; Bacilli; Lactobacillales; Leuconostocaceae; Oenococcus.	1691	351	0.21
Weissella koreensis KACC 15510	Bacteria; Firmicutes; Bacilli; Lactobacillales; Leuconostocaceae; Weissella.	1335	342	0.26
Lactococcus garvieae ATCC 49156	Bacteria; Firmicutes; Bacilli; Lactobacillales; Streptococcaceae; Lactococcus.	1947	536	0.28
Lactococcus lactis subsp. cremoris A76	Bacteria; Firmicutes; Bacilli; Lactobacillales; Streptococcaceae; Lactococcus.	2643	539	0.2
Lactococcus lactis subsp. cremoris KW2	Bacteria; Firmicutes; Bacilli; Lactobacillales; Streptococcaceae; Lactococcus.	2268	576	0.25
Lactococcus lactis subsp. cremoris MG1363	Bacteria; Firmicutes; Bacilli; Lactobacillales; Streptococcaceae; Lactococcus.	2434	560	0.23
Lactococcus lactis subsp. cremoris NZ9000	Bacteria; Firmicutes; Bacilli; Lactobacillales; Streptococcaceae; Lactococcus.	2510	559	0.22
Lactococcus lactis subsp. cremoris SK11	Bacteria; Firmicutes; Bacilli; Lactobacillales; Streptococcaceae; Lactococcus.	2383	552	0.23
Lactococcus lactis subsp. cremoris UC509.9	Bacteria; Firmicutes; Bacilli; Lactobacillales; Streptococcaceae; Lactococcus.	1944	524	0.27
Lactococcus lactis subsp. lactis CV56	Bacteria; Firmicutes; Bacilli; Lactobacillales; Streptococcaceae; Lactococcus.	2301	557	0.24
Lactococcus lactis subsp. lactis Il1403 IL1403	Bacteria; Firmicutes; Bacilli; Lactobacillales; Streptococcaceae; Lactococcus.	2266	551	0.24
Lactococcus lactis subsp. lactis IO-1	Bacteria; Firmicutes; Bacilli; Lactobacillales; Streptococcaceae; Lactococcus.	2233	571	0.26
Lactococcus lactis subsp. lactis KF147	Bacteria; Firmicutes; Bacilli; Lactobacillales; Streptococcaceae; Lactococcus.	2444	608	0.25
Lactococcus lactis subsp. lactis KLDS 4.0325	Bacteria; Firmicutes; Bacilli; Lactobacillales; Streptococcaceae; Lactococcus.	2587	572	0.22
Streptococcus agalactiae 09mas018883	Bacteria; Firmicutes; Bacilli; Lactobacillales; Streptococcaceae; Streptococcus.	2089	801	0.38
Streptococcus agalactiae 2603V/R	Bacteria; Firmicutes; Bacilli; Lactobacillales; Streptococcaceae; Streptococcus.	2124	793	0.37
Streptococcus agalactiae A909	Bacteria; Firmicutes; Bacilli; Lactobacillales; Streptococcaceae; Streptococcus.	1996	769	0.39
Streptococcus agalactiae GD201008-001	Bacteria; Firmicutes; Bacilli; Lactobacillales; Streptococcaceae; Streptococcus.	1964	727	0.37
Streptococcus agalactiae ILRI005	Bacteria; Firmicutes; Bacilli; Lactobacillales; Streptococcaceae; Streptococcus.	2155	727	0.34
Streptococcus agalactiae ILRI112	Bacteria; Firmicutes; Bacilli; Lactobacillales; Streptococcaceae; Streptococcus.	2073	721	0.35
Streptococcus agalactiae SA20-06	Bacteria; Firmicutes; Bacilli; Lactobacillales; Streptococcaceae; Streptococcus.	1710	652	0.38
Streptococcus dysgalactiae subsp. equisimilis 167	Bacteria; Firmicutes; Bacilli; Lactobacillales; Streptococcaceae; Streptococcus.	2223	736	0.33
Streptococcus dysgalactiae subsp. equisimilis ATCC 12394	Bacteria; Firmicutes; Bacilli; Lactobacillales; Streptococcaceae; Streptococcus.	2056	798	0.39
Streptococcus dysgalactiae subsp. equisimilis GGS_124	Bacteria; Firmicutes; Bacilli; Lactobacillales; Streptococcaceae; Streptococcus.	2097	779	0.37
Streptococcus dysgalactiae subsp. equisimilis RE378	Bacteria; Firmicutes; Bacilli; Lactobacillales; Streptococcaceae; Streptococcus.	1878	803	0.43
Streptococcus equi subsp. equi 4047	Bacteria; Firmicutes; Bacilli; Lactobacillales; Streptococcaceae; Streptococcus.	2001	693	0.35
Streptococcus equi subsp. zooepidemicus ATCC 35246	Bacteria; Firmicutes; Bacilli; Lactobacillales; Streptococcaceae; Streptococcus.	2087	708	0.34
Streptococcus equi subsp. zooepidemicus H70	Bacteria; Firmicutes; Bacilli; Lactobacillales; Streptococcaceae; Streptococcus.	1869	724	0.39
Streptococcus equi subsp. zooepidemicus MGCS10565	Bacteria; Firmicutes; Bacilli; Lactobacillales; Streptococcaceae; Streptococcus.	1893	541	0.29
Streptococcus gallolyticus subsp. gallolyticus ATCC 43143	Bacteria; Firmicutes; Bacilli; Lactobacillales; Streptococcaceae; Streptococcus.	2246	867	0.39
Streptococcus gallolyticus subsp. gallolyticus ATCC BAA-2069	Bacteria; Firmicutes; Bacilli; Lactobacillales; Streptococcaceae; Streptococcus.	2309	856	0.37
Streptococcus gallolyticus UCN34	Bacteria; Firmicutes; Bacilli; Lactobacillales; Streptococcaceae; Streptococcus.	2224	891	0.4
Streptococcus gordonii str. Challis substr. CH1	Bacteria; Firmicutes; Bacilli; Lactobacillales; Streptococcaceae; Streptococcus.	2051	807	0.39
Streptococcus lutetiensis 033	Bacteria; Firmicutes; Bacilli; Lactobacillales; Streptococcaceae; Streptococcus.	1890	726	0.38
Streptococcus macedonicus ACA-DC 198	Bacteria; Firmicutes; Bacilli; Lactobacillales; Streptococcaceae; Streptococcus.	2000	756	0.38
Streptococcus mitis B6	Bacteria; Firmicutes; Bacilli; Lactobacillales; Streptococcaceae; Streptococcus.	2006	834	0.42
Streptococcus mutans GS-5	Bacteria; Firmicutes; Bacilli; Lactobacillales; Streptococcaceae; Streptococcus.	1878	578	0.31
Streptococcus mutans LJ23	Bacteria; Firmicutes; Bacilli; Lactobacillales; Streptococcaceae; Streptococcus.	1921	725	0.38
Streptococcus mutans NN2025	Bacteria; Firmicutes; Bacilli; Lactobacillales; Streptococcaceae; Streptococcus.	1895	707	0.37
Streptococcus oligofermentans AS 1.3089	Bacteria; Firmicutes; Bacilli; Lactobacillales; Streptococcaceae; Streptococcus.	2069	792	0.38
Streptococcus oralis Uo5	Bacteria; Firmicutes; Bacilli; Lactobacillales; Streptococcaceae; Streptococcus.	1907	785	0.41
Streptococcus parasanguinis ATCC 15912	Bacteria; Firmicutes; Bacilli; Lactobacillales; Streptococcaceae; Streptococcus.	2022	820	0.41
Streptococcus parasanguinis FW213	Bacteria; Firmicutes; Bacilli; Lactobacillales; Streptococcaceae; Streptococcus.	2019	829	0.41
Streptococcus parauberis KCTC 11537	Bacteria; Firmicutes; Bacilli; Lactobacillales; Streptococcaceae; Streptococcus.	1868	661	0.35
Streptococcus pasteurianus ATCC 43144	Bacteria; Firmicutes; Bacilli; Lactobacillales; Streptococcaceae; Streptococcus.	1869	816	0.44
Streptococcus pneumoniae 70585	Bacteria; Firmicutes; Bacilli; Lactobacillales; Streptococcaceae; Streptococcus.	2202	774	0.35
Streptococcus pneumoniae AP200	Bacteria; Firmicutes; Bacilli; Lactobacillales; Streptococcaceae; Streptococcus.	2216	720	0.32
Streptococcus pneumoniae ATCC 700669	Bacteria; Firmicutes; Bacilli; Lactobacillales; Streptococcaceae; Streptococcus.	1991	780	0.39
Streptococcus pneumoniae CGSP14	Bacteria; Firmicutes; Bacilli; Lactobacillales; Streptococcaceae; Streptococcus.	2206	755	0.34
Streptococcus pneumoniae D39	Bacteria; Firmicutes; Bacilli; Lactobacillales; Streptococcaceae; Streptococcus.	1914	712	0.37
Streptococcus pneumoniae G54	Bacteria; Firmicutes; Bacilli; Lactobacillales; Streptococcaceae; Streptococcus.	2115	703	0.33
Streptococcus pneumoniae gamPNI0373	Bacteria; Firmicutes; Bacilli; Lactobacillales; Streptococcaceae; Streptococcus.	2119	721	0.34
Streptococcus pneumoniae Hungary19A-6	Bacteria; Firmicutes; Bacilli; Lactobacillales; Streptococcaceae; Streptococcus.	2155	766	0.36
Streptococcus pneumoniae JJA	Bacteria; Firmicutes; Bacilli; Lactobacillales; Streptococcaceae; Streptococcus.	2123	742	0.35
Streptococcus pneumoniae OXC141	Bacteria; Firmicutes; Bacilli; Lactobacillales; Streptococcaceae; Streptococcus.	1832	677	0.37
Streptococcus pneumoniae P1031	Bacteria; Firmicutes; Bacilli; Lactobacillales; Streptococcaceae; Streptococcus.	2073	734	0.35
Streptococcus pneumoniae R6	Bacteria; Firmicutes; Bacilli; Lactobacillales; Streptococcaceae; Streptococcus.	2043	713	0.35
Streptococcus pneumoniae SPN034156 SNP034156	Bacteria; Firmicutes; Bacilli; Lactobacillales; Streptococcaceae; Streptococcus.	1799	684	0.38
Streptococcus pneumoniae SPN034183 SNP034183	Bacteria; Firmicutes; Bacilli; Lactobacillales; Streptococcaceae; Streptococcus.	1819	676	0.37
Streptococcus pneumoniae SPN994038 SNP994038	Bacteria; Firmicutes; Bacilli; Lactobacillales; Streptococcaceae; Streptococcus.	1819	676	0.37
Streptococcus pneumoniae SPN994039 SNP994039	Bacteria; Firmicutes; Bacilli; Lactobacillales; Streptococcaceae; Streptococcus.	1819	680	0.37
Streptococcus pneumoniae SPNA45	Bacteria; Firmicutes; Bacilli; Lactobacillales; Streptococcaceae; Streptococcus.	1926	689	0.36
Streptococcus pneumoniae ST556	Bacteria; Firmicutes; Bacilli; Lactobacillales; Streptococcaceae; Streptococcus.	2148	747	0.35
Streptococcus pneumoniae Taiwan19F-14	Bacteria; Firmicutes; Bacilli; Lactobacillales; Streptococcaceae; Streptococcus.	2044	752	0.37
Streptococcus pneumoniae TCH8431/19A	Bacteria; Firmicutes; Bacilli; Lactobacillales; Streptococcaceae; Streptococcus.	2275	761	0.33
Streptococcus pseudopneumoniae IS7493	Bacteria; Firmicutes; Bacilli; Lactobacillales; Streptococcaceae; Streptococcus.	2230	845	0.38
Streptococcus pyogenes A20	Bacteria; Firmicutes; Bacilli; Lactobacillales; Streptococcaceae; Streptococcus.	1828	665	0.36
Streptococcus pyogenes Alab49	Bacteria; Firmicutes; Bacilli; Lactobacillales; Streptococcaceae; Streptococcus.	1773	678	0.38
Streptococcus pyogenes HSC5	Bacteria; Firmicutes; Bacilli; Lactobacillales; Streptococcaceae; Streptococcus.	1744	654	0.38
Streptococcus pyogenes M1 476	Bacteria; Firmicutes; Bacilli; Lactobacillales; Streptococcaceae; Streptococcus.	1593	585	0.37
Streptococcus pyogenes M1 GAS SF370	Bacteria; Firmicutes; Bacilli; Lactobacillales; Streptococcaceae; Streptococcus.	1693	599	0.35
Streptococcus pyogenes MGAS10270	Bacteria; Firmicutes; Bacilli; Lactobacillales; Streptococcaceae; Streptococcus.	1987	697	0.35
Streptococcus pyogenes MGAS10394	Bacteria; Firmicutes; Bacilli; Lactobacillales; Streptococcaceae; Streptococcus.	1886	613	0.33
Streptococcus pyogenes MGAS10750	Bacteria; Firmicutes; Bacilli; Lactobacillales; Streptococcaceae; Streptococcus.	1979	716	0.36
Streptococcus pyogenes MGAS15252	Bacteria; Firmicutes; Bacilli; Lactobacillales; Streptococcaceae; Streptococcus.	1662	565	0.34
Streptococcus pyogenes MGAS1882	Bacteria; Firmicutes; Bacilli; Lactobacillales; Streptococcaceae; Streptococcus.	1691	573	0.34
Streptococcus pyogenes MGAS2096	Bacteria; Firmicutes; Bacilli; Lactobacillales; Streptococcaceae; Streptococcus.	1898	653	0.34
Streptococcus pyogenes MGAS315	Bacteria; Firmicutes; Bacilli; Lactobacillales; Streptococcaceae; Streptococcus.	1865	684	0.37
Streptococcus pyogenes MGAS5005	Bacteria; Firmicutes; Bacilli; Lactobacillales; Streptococcaceae; Streptococcus.	1841	654	0.36
Streptococcus pyogenes MGAS6180	Bacteria; Firmicutes; Bacilli; Lactobacillales; Streptococcaceae; Streptococcus.	1894	684	0.36
Streptococcus pyogenes MGAS8232	Bacteria; Firmicutes; Bacilli; Lactobacillales; Streptococcaceae; Streptococcus.	1846	627	0.34
Streptococcus pyogenes MGAS9429	Bacteria; Firmicutes; Bacilli; Lactobacillales; Streptococcaceae; Streptococcus.	1877	663	0.35
Streptococcus pyogenes NZ131	Bacteria; Firmicutes; Bacilli; Lactobacillales; Streptococcaceae; Streptococcus.	1700	582	0.34
Streptococcus pyogenes SSI-1	Bacteria; Firmicutes; Bacilli; Lactobacillales; Streptococcaceae; Streptococcus.	1861	669	0.36
Streptococcus pyogenes str. Manfredo	Bacteria; Firmicutes; Bacilli; Lactobacillales; Streptococcaceae; Streptococcus.	1745	683	0.39
Streptococcus salivarius 57.I	Bacteria; Firmicutes; Bacilli; Lactobacillales; Streptococcaceae; Streptococcus.	1941	701	0.36
Streptococcus salivarius CCHSS3	Bacteria; Firmicutes; Bacilli; Lactobacillales; Streptococcaceae; Streptococcus.	2027	742	0.37
Streptococcus salivarius JIM8777	Bacteria; Firmicutes; Bacilli; Lactobacillales; Streptococcaceae; Streptococcus.	1979	728	0.37
Streptococcus sanguinis SK36	Bacteria; Firmicutes; Bacilli; Lactobacillales; Streptococcaceae; Streptococcus.	2270	865	0.38
Streptococcus sp. I-G2	Bacteria; Firmicutes; Bacilli; Lactobacillales; Streptococcaceae; Streptococcus.	1834	729	0.4
Streptococcus sp. I-P16	Bacteria; Firmicutes; Bacilli; Lactobacillales; Streptococcaceae; Streptococcus.	1896	686	0.36
Streptococcus suis 05ZYH33	Bacteria; Firmicutes; Bacilli; Lactobacillales; Streptococcaceae; Streptococcus.	2186	580	0.27
Streptococcus suis 98HAH33	Bacteria; Firmicutes; Bacilli; Lactobacillales; Streptococcaceae; Streptococcus.	2189	465	0.21
Streptococcus suis A7	Bacteria; Firmicutes; Bacilli; Lactobacillales; Streptococcaceae; Streptococcus.	1974	573	0.29
Streptococcus suis BM407	Bacteria; Firmicutes; Bacilli; Lactobacillales; Streptococcaceae; Streptococcus.	1933	603	0.31
Streptococcus suis D12	Bacteria; Firmicutes; Bacilli; Lactobacillales; Streptococcaceae; Streptococcus.	2078	654	0.31
Streptococcus suis D9	Bacteria; Firmicutes; Bacilli; Lactobacillales; Streptococcaceae; Streptococcus.	2074	634	0.31
Streptococcus suis GZ1	Bacteria; Firmicutes; Bacilli; Lactobacillales; Streptococcaceae; Streptococcus.	1978	562	0.28
Streptococcus suis JS14	Bacteria; Firmicutes; Bacilli; Lactobacillales; Streptococcaceae; Streptococcus.	2066	576	0.28
Streptococcus suis P1/7	Bacteria; Firmicutes; Bacilli; Lactobacillales; Streptococcaceae; Streptococcus.	1825	551	0.3
Streptococcus suis S735	Bacteria; Firmicutes; Bacilli; Lactobacillales; Streptococcaceae; Streptococcus.	1882	548	0.29
Streptococcus suis SC070731	Bacteria; Firmicutes; Bacilli; Lactobacillales; Streptococcaceae; Streptococcus.	1933	603	0.31
Streptococcus suis SC84	Bacteria; Firmicutes; Bacilli; Lactobacillales; Streptococcaceae; Streptococcus.	1898	600	0.32
Streptococcus suis SS12	Bacteria; Firmicutes; Bacilli; Lactobacillales; Streptococcaceae; Streptococcus.	2079	599	0.29
Streptococcus suis ST1	Bacteria; Firmicutes; Bacilli; Lactobacillales; Streptococcaceae; Streptococcus.	1987	474	0.24
Streptococcus suis ST3	Bacteria; Firmicutes; Bacilli; Lactobacillales; Streptococcaceae; Streptococcus.	1952	577	0.3
Streptococcus suis T15	Bacteria; Firmicutes; Bacilli; Lactobacillales; Streptococcaceae; Streptococcus.	2190	624	0.28
Streptococcus suis TL13	Bacteria; Firmicutes; Bacilli; Lactobacillales; Streptococcaceae; Streptococcus.	1939	644	0.33
Streptococcus suis YB51	Bacteria; Firmicutes; Bacilli; Lactobacillales; Streptococcaceae; Streptococcus.	2012	587	0.29
Streptococcus thermophilus JIM 8232	Bacteria; Firmicutes; Bacilli; Lactobacillales; Streptococcaceae; Streptococcus.	2145	638	0.3
Streptococcus thermophilus LMD-9	Bacteria; Firmicutes; Bacilli; Lactobacillales; Streptococcaceae; Streptococcus.	1710	590	0.35
Streptococcus thermophilus MN-ZLW-002	Bacteria; Firmicutes; Bacilli; Lactobacillales; Streptococcaceae; Streptococcus.	1910	587	0.31
Streptococcus thermophilus ND03	Bacteria; Firmicutes; Bacilli; Lactobacillales; Streptococcaceae; Streptococcus.	1919	607	0.32
Streptococcus uberis 0140J	Bacteria; Firmicutes; Bacilli; Lactobacillales; Streptococcaceae; Streptococcus.	1762	700	0.4
Streptococcus anginosus C1051	Bacteria; Firmicutes; Bacilli; Lactobacillales; Streptococcaceae; Streptococcus; Streptococcus anginosus group.	1729	762	0.44
Streptococcus anginosus C238	Bacteria; Firmicutes; Bacilli; Lactobacillales; Streptococcaceae; Streptococcus; Streptococcus anginosus group.	1970	848	0.43
Streptococcus constellatus subsp. pharyngis C1050	Bacteria; Firmicutes; Bacilli; Lactobacillales; Streptococcaceae; Streptococcus; Streptococcus anginosus group.	1797	777	0.43
Streptococcus constellatus subsp. pharyngis C232	Bacteria; Firmicutes; Bacilli; Lactobacillales; Streptococcaceae; Streptococcus; Streptococcus anginosus group.	1756	761	0.43
Streptococcus constellatus subsp. pharyngis C818	Bacteria; Firmicutes; Bacilli; Lactobacillales; Streptococcaceae; Streptococcus; Streptococcus anginosus group.	1754	768	0.44
Streptococcus intermedius B196	Bacteria; Firmicutes; Bacilli; Lactobacillales; Streptococcaceae; Streptococcus; Streptococcus anginosus group.	1815	777	0.43
Streptococcus intermedius C270	Bacteria; Firmicutes; Bacilli; Lactobacillales; Streptococcaceae; Streptococcus; Streptococcus anginosus group.	1778	780	0.44
Streptococcus intermedius JTH08	Bacteria; Firmicutes; Bacilli; Lactobacillales; Streptococcaceae; Streptococcus; Streptococcus anginosus group.	1705	741	0.43
Clostridiales genomosp. BVAB3 str. UPII9-5	Bacteria; Firmicutes; Clostridia; Clostridiales.	1567	314	0.2
Alkaliphilus metalliredigens QYMF	Bacteria; Firmicutes; Clostridia; Clostridiales; Clostridiaceae; Alkaliphilus.	4625	1101	0.24
Alkaliphilus oremlandii OhILAs	Bacteria; Firmicutes; Clostridia; Clostridiales; Clostridiaceae; Alkaliphilus.	2836	845	0.3
Candidatus Arthromitus sp. SFB-mouse-Japan	Bacteria; Firmicutes; Clostridia; Clostridiales; Clostridiaceae; Candidatus Arthromitus.	1491	324	0.22
Candidatus Arthromitus sp. SFB-mouse-Yit	Bacteria; Firmicutes; Clostridia; Clostridiales; Clostridiaceae; Candidatus Arthromitus.	1420	324	0.23
Candidatus Arthromitus sp. SFB-rat-Yit	Bacteria; Firmicutes; Clostridia; Clostridiales; Clostridiaceae; Candidatus Arthromitus.	1346	311	0.23
Clostridium acetobutylicum ATCC 824	Bacteria; Firmicutes; Clostridia; Clostridiales; Clostridiaceae; Clostridium.	3672	1072	0.29
Clostridium acetobutylicum DSM 1731	Bacteria; Firmicutes; Clostridia; Clostridiales; Clostridiaceae; Clostridium.	3737	931	0.25
Clostridium acetobutylicum EA 2018	Bacteria; Firmicutes; Clostridia; Clostridiales; Clostridiaceae; Clostridium.	3740	1082	0.29
Clostridium autoethanogenum DSM 10061	Bacteria; Firmicutes; Clostridia; Clostridiales; Clostridiaceae; Clostridium.	4024	1171	0.29
Clostridium beijerinckii NCIMB 8052	Bacteria; Firmicutes; Clostridia; Clostridiales; Clostridiaceae; Clostridium.	5020	1413	0.28
Clostridium botulinum A str. ATCC 19397	Bacteria; Firmicutes; Clostridia; Clostridiales; Clostridiaceae; Clostridium.	3551	790	0.22
Clostridium botulinum A str. ATCC 3502	Bacteria; Firmicutes; Clostridia; Clostridiales; Clostridiaceae; Clostridium.	3574	883	0.25
Clostridium botulinum A str. Hall	Bacteria; Firmicutes; Clostridia; Clostridiales; Clostridiaceae; Clostridium.	3403	756	0.22
Clostridium botulinum A2 str. Kyoto	Bacteria; Firmicutes; Clostridia; Clostridiales; Clostridiaceae; Clostridium.	3878	982	0.25
Clostridium botulinum A3 str. Loch Maree	Bacteria; Firmicutes; Clostridia; Clostridiales; Clostridiaceae; Clostridium.	3654	896	0.25
Clostridium botulinum B str. Eklund 17B (NRP)	Bacteria; Firmicutes; Clostridia; Clostridiales; Clostridiaceae; Clostridium.	3425	948	0.28
Clostridium botulinum B1 str. Okra	Bacteria; Firmicutes; Clostridia; Clostridiales; Clostridiaceae; Clostridium.	3652	1006	0.28
Clostridium botulinum Ba4 str. 657	Bacteria; Firmicutes; Clostridia; Clostridiales; Clostridiaceae; Clostridium.	3691	1014	0.27
Clostridium botulinum BKT015925	Bacteria; Firmicutes; Clostridia; Clostridiales; Clostridiaceae; Clostridium.	2518	694	0.28
Clostridium botulinum E3 str. Alaska E43	Bacteria; Firmicutes; Clostridia; Clostridiales; Clostridiaceae; Clostridium.	3257	922	0.28
Clostridium botulinum F str. 230613	Bacteria; Firmicutes; Clostridia; Clostridiales; Clostridiaceae; Clostridium.	3502	742	0.21
Clostridium botulinum F str. Langeland	Bacteria; Firmicutes; Clostridia; Clostridiales; Clostridiaceae; Clostridium.	3631	971	0.27
Clostridium botulinum H04402 065	Bacteria; Firmicutes; Clostridia; Clostridiales; Clostridiaceae; Clostridium.	3694	913	0.25
Clostridium cellulolyticum H10	Bacteria; Firmicutes; Clostridia; Clostridiales; Clostridiaceae; Clostridium.	3390	900	0.27
Clostridium cellulovorans 743B	Bacteria; Firmicutes; Clostridia; Clostridiales; Clostridiaceae; Clostridium.	4254	1133	0.27
Clostridium kluyveri DSM 555	Bacteria; Firmicutes; Clostridia; Clostridiales; Clostridiaceae; Clostridium.	3838	1080	0.28
Clostridium kluyveri NBRC 12016	Bacteria; Firmicutes; Clostridia; Clostridiales; Clostridiaceae; Clostridium.	3468	1072	0.31
Clostridium ljungdahlii DSM 13528	Bacteria; Firmicutes; Clostridia; Clostridiales; Clostridiaceae; Clostridium.	4184	1238	0.3
Clostridium novyi NT	Bacteria; Firmicutes; Clostridia; Clostridiales; Clostridiaceae; Clostridium.	2325	687	0.3
Clostridium pasteurianum BC1	Bacteria; Firmicutes; Clostridia; Clostridiales; Clostridiaceae; Clostridium.	4469	1151	0.26
Clostridium perfringens ATCC 13124	Bacteria; Firmicutes; Clostridia; Clostridiales; Clostridiaceae; Clostridium.	2876	800	0.28
Clostridium perfringens str. 13	Bacteria; Firmicutes; Clostridia; Clostridiales; Clostridiaceae; Clostridium.	2660	772	0.29
Clostridium saccharobutylicum DSM 13864	Bacteria; Firmicutes; Clostridia; Clostridiales; Clostridiaceae; Clostridium.	4393	1172	0.27
Clostridium saccharoperbutylacetonicum N1-4(HMT)	Bacteria; Firmicutes; Clostridia; Clostridiales; Clostridiaceae; Clostridium.	5715	1494	0.26
Clostridium sp. BNL1100	Bacteria; Firmicutes; Clostridia; Clostridiales; Clostridiaceae; Clostridium.	3920	1044	0.27
Clostridium sp. SY8519	Bacteria; Firmicutes; Clostridia; Clostridiales; Clostridiaceae; Clostridium.	2619	640	0.24
Clostridium tetani 12124569	Bacteria; Firmicutes; Clostridia; Clostridiales; Clostridiaceae; Clostridium.	2771	769	0.28
Clostridium tetani E88 Massachusetts	Bacteria; Firmicutes; Clostridia; Clostridiales; Clostridiaceae; Clostridium.	2373	791	0.33
Sulfobacillus acidophilus DSM 10332	Bacteria; Firmicutes; Clostridia; Clostridiales; Clostridiales Family XVII. Incertae Sedis; Sulfobacillus.	3384	509	0.15
Sulfobacillus acidophilus TPY	Bacteria; Firmicutes; Clostridia; Clostridiales; Clostridiales Family XVII. Incertae Sedis; Sulfobacillus.	3754	512	0.14
Thermaerobacter marianensis DSM 12885	Bacteria; Firmicutes; Clostridia; Clostridiales; Clostridiales Family XVII. Incertae Sedis; Thermaerobacter.	2327	430	0.18
Acetobacterium woodii DSM 1030	Bacteria; Firmicutes; Clostridia; Clostridiales; Eubacteriaceae; Acetobacterium.	3473	829	0.24
Eubacterium eligens ATCC 27750	Bacteria; Firmicutes; Clostridia; Clostridiales; Eubacteriaceae; Eubacterium.	2004	504	0.25
Eubacterium limosum KIST612	Bacteria; Firmicutes; Clostridia; Clostridiales; Eubacteriaceae; Eubacterium.	4579	806	0.18
Eubacterium rectale ATCC 33656	Bacteria; Firmicutes; Clostridia; Clostridiales; Eubacteriaceae; Eubacterium.	3626	663	0.18
Clostridium acidurici 9a	Bacteria; Firmicutes; Clostridia; Clostridiales; Gottschalkia.	2839	790	0.28
Heliobacterium modesticaldum Ice1	Bacteria; Firmicutes; Clostridia; Clostridiales; Heliobacteriaceae; Heliobacterium.	3000	688	0.23
Clostridium saccharolyticum WM1	Bacteria; Firmicutes; Clostridia; Clostridiales; Lachnospiraceae.	4154	1063	0.26
Lachnoclostridium phytofermentans ISDg	Bacteria; Firmicutes; Clostridia; Clostridiales; Lachnospiraceae.	3902	970	0.25
Butyrivibrio proteoclasticus B316	Bacteria; Firmicutes; Clostridia; Clostridiales; Lachnospiraceae; Butyrivibrio.	3189	749	0.23
Clostridium lentocellum DSM 5427	Bacteria; Firmicutes; Clostridia; Clostridiales; Lachnospiraceae; Cellulosilyticum.	4182	928	0.22
Roseburia hominis A2-183	Bacteria; Firmicutes; Clostridia; Clostridiales; Lachnospiraceae; Roseburia.	3361	742	0.22
Oscillibacter valericigenes Sjm18-20	Bacteria; Firmicutes; Clostridia; Clostridiales; Oscillospiraceae; Oscillibacter.	4656	738	0.16
Candidatus Desulforudis audaxviator MP104C	Bacteria; Firmicutes; Clostridia; Clostridiales; Peptococcaceae; Candidatus Desulforudis.	2157	625	0.29
Dehalobacter sp. CF	Bacteria; Firmicutes; Clostridia; Clostridiales; Peptococcaceae; Dehalobacter.	2980	708	0.24
Dehalobacter sp. DCA	Bacteria; Firmicutes; Clostridia; Clostridiales; Peptococcaceae; Dehalobacter.	2978	716	0.24
Desulfitobacterium dehalogenans ATCC 51507	Bacteria; Firmicutes; Clostridia; Clostridiales; Peptococcaceae; Desulfitobacterium.	4011	1076	0.27
Desulfitobacterium dichloroeliminans LMG P-21439	Bacteria; Firmicutes; Clostridia; Clostridiales; Peptococcaceae; Desulfitobacterium.	3340	878	0.26
Desulfitobacterium hafniense DCB-2	Bacteria; Firmicutes; Clostridia; Clostridiales; Peptococcaceae; Desulfitobacterium.	4883	1190	0.24
Desulfitobacterium hafniense Y51	Bacteria; Firmicutes; Clostridia; Clostridiales; Peptococcaceae; Desulfitobacterium.	5060	1218	0.24
Desulfosporosinus acidiphilus SJ4	Bacteria; Firmicutes; Clostridia; Clostridiales; Peptococcaceae; Desulfosporosinus.	4431	1091	0.25
Desulfosporosinus meridiei DSM 13257	Bacteria; Firmicutes; Clostridia; Clostridiales; Peptococcaceae; Desulfosporosinus.	4352	1347	0.31
Desulfosporosinus orientis DSM 765	Bacteria; Firmicutes; Clostridia; Clostridiales; Peptococcaceae; Desulfosporosinus.	5242	1477	0.28
Desulfotomaculum acetoxidans DSM 771	Bacteria; Firmicutes; Clostridia; Clostridiales; Peptococcaceae; Desulfotomaculum.	4068	984	0.24
Desulfotomaculum carboxydivorans CO-1-SRB	Bacteria; Firmicutes; Clostridia; Clostridiales; Peptococcaceae; Desulfotomaculum.	2657	839	0.32
Desulfotomaculum gibsoniae DSM 7213	Bacteria; Firmicutes; Clostridia; Clostridiales; Peptococcaceae; Desulfotomaculum.	4352	1125	0.26
Desulfotomaculum kuznetsovii DSM 6115	Bacteria; Firmicutes; Clostridia; Clostridiales; Peptococcaceae; Desulfotomaculum.	3398	900	0.26
Desulfotomaculum reducens MI-1	Bacteria; Firmicutes; Clostridia; Clostridiales; Peptococcaceae; Desulfotomaculum.	3276	943	0.29
Desulfotomaculum ruminis DSM 2154	Bacteria; Firmicutes; Clostridia; Clostridiales; Peptococcaceae; Desulfotomaculum.	3796	1074	0.28
Pelotomaculum thermopropionicum SI	Bacteria; Firmicutes; Clostridia; Clostridiales; Peptococcaceae; Pelotomaculum.	2920	784	0.27
Syntrophobotulus glycolicus DSM 8271	Bacteria; Firmicutes; Clostridia; Clostridiales; Peptococcaceae; Syntrophobotulus.	3251	798	0.25
Thermincola potens JR	Bacteria; Firmicutes; Clostridia; Clostridiales; Peptococcaceae; Thermincola.	2949	779	0.26
Anaerococcus prevotii DSM 20548	Bacteria; Firmicutes; Clostridia; Clostridiales; Peptoniphilaceae; Anaerococcus.	1702	343	0.2
Finegoldia magna ATCC 29328	Bacteria; Firmicutes; Clostridia; Clostridiales; Peptoniphilaceae; Finegoldia.	1631	358	0.22
Filifactor alocis ATCC 35896	Bacteria; Firmicutes; Clostridia; Clostridiales; Peptostreptococcaceae; Filifactor.	1641	407	0.25
Clostridium sticklandii DSM 519	Bacteria; Firmicutes; Clostridia; Clostridiales; Peptostreptococcaceae; Peptoclostridium.	2573	723	0.28
Peptoclostridium difficile 630	Bacteria; Firmicutes; Clostridia; Clostridiales; Peptostreptococcaceae; Peptoclostridium.	3799	983	0.26
Peptoclostridium difficile CD196	Bacteria; Firmicutes; Clostridia; Clostridiales; Peptostreptococcaceae; Peptoclostridium.	3454	962	0.28
Ethanoligenens harbinense YUAN-3	Bacteria; Firmicutes; Clostridia; Clostridiales; Ruminococcaceae; Ethanoligenens.	2701	608	0.23
Clostridium clariflavum DSM 19732	Bacteria; Firmicutes; Clostridia; Clostridiales; Ruminococcaceae; Ruminiclostridium.	3892	961	0.25
Clostridium stercorarium subsp. stercorarium DSM 8532	Bacteria; Firmicutes; Clostridia; Clostridiales; Ruminococcaceae; Ruminiclostridium.	2546	757	0.3
Ruminiclostridium thermocellum ATCC 27405	Bacteria; Firmicutes; Clostridia; Clostridiales; Ruminococcaceae; Ruminiclostridium.	3173	831	0.26
Ruminiclostridium thermocellum DSM 1313	Bacteria; Firmicutes; Clostridia; Clostridiales; Ruminococcaceae; Ruminiclostridium.	2911	790	0.27
Ruminococcus albus 7 = DSM 20455	Bacteria; Firmicutes; Clostridia; Clostridiales; Ruminococcaceae; Ruminococcus.	3180	584	0.18
Symbiobacterium thermophilum IAM 14863 IAM14863	Bacteria; Firmicutes; Clostridia; Clostridiales; Symbiobacteriaceae; Symbiobacterium.	3337	634	0.19
Syntrophomonas wolfei subsp. wolfei str. Goettingen G311	Bacteria; Firmicutes; Clostridia; Clostridiales; Syntrophomonadaceae; Syntrophomonas.	2504	643	0.26
Syntrophothermus lipocalidus DSM 12680	Bacteria; Firmicutes; Clostridia; Clostridiales; Syntrophomonadaceae; Syntrophothermus.	2313	580	0.25
Halanaerobium hydrogeniformans	Bacteria; Firmicutes; Clostridia; Halanaerobiales; Halanaerobiaceae; Halanaerobium.	2295	535	0.23
Halanaerobium praevalens DSM 2228	Bacteria; Firmicutes; Clostridia; Halanaerobiales; Halanaerobiaceae; Halanaerobium.	2068	516	0.25
Halothermothrix orenii H 168	Bacteria; Firmicutes; Clostridia; Halanaerobiales; Halanaerobiaceae; Halothermothrix.	2342	579	0.25
Acetohalobium arabaticum DSM 5501	Bacteria; Firmicutes; Clostridia; Halanaerobiales; Halobacteroidaceae; Acetohalobium.	2282	556	0.24
Halobacteroides halobius DSM 5150	Bacteria; Firmicutes; Clostridia; Halanaerobiales; Halobacteroidaceae; Halobacteroides.	2468	571	0.23
Natranaerobius thermophilus JW/NM-WN-LF	Bacteria; Firmicutes; Clostridia; Natranaerobiales; Natranaerobiaceae; Natranaerobius.	2882	617	0.21
Caldanaerobacter subterraneus subsp. tengcongensis MB4	Bacteria; Firmicutes; Clostridia; Thermoanaerobacterales; Thermoanaerobacteraceae; Caldanaerobacter.	2588	783	0.3
Carboxydothermus hydrogenoformans Z-2901	Bacteria; Firmicutes; Clostridia; Thermoanaerobacterales; Thermoanaerobacteraceae; Carboxydothermus.	2620	640	0.24
Ammonifex degensii KC4	Bacteria; Firmicutes; Clostridia; Thermoanaerobacterales; Thermoanaerobacteraceae; Moorella group; Ammonifex.	2052	569	0.28
Moorella thermoacetica ATCC 39073	Bacteria; Firmicutes; Clostridia; Thermoanaerobacterales; Thermoanaerobacteraceae; Moorella group; Moorella.	2463	678	0.28
Tepidanaerobacter acetatoxydans Re1	Bacteria; Firmicutes; Clostridia; Thermoanaerobacterales; Thermoanaerobacteraceae; Tepidanaerobacter.	2524	752	0.3
Thermacetogenium phaeum DSM 12270	Bacteria; Firmicutes; Clostridia; Thermoanaerobacterales; Thermoanaerobacteraceae; Thermacetogenium.	2824	744	0.26
Thermoanaerobacter brockii subsp. finnii Ako-1	Bacteria; Firmicutes; Clostridia; Thermoanaerobacterales; Thermoanaerobacteraceae; Thermoanaerobacter.	2209	950	0.43
Thermoanaerobacter italicus Ab9	Bacteria; Firmicutes; Clostridia; Thermoanaerobacterales; Thermoanaerobacteraceae; Thermoanaerobacter.	2270	882	0.39
Thermoanaerobacter mathranii subsp. mathranii str. A3	Bacteria; Firmicutes; Clostridia; Thermoanaerobacterales; Thermoanaerobacteraceae; Thermoanaerobacter.	2159	856	0.4
Thermoanaerobacter pseudethanolicus ATCC 33223	Bacteria; Firmicutes; Clostridia; Thermoanaerobacterales; Thermoanaerobacteraceae; Thermoanaerobacter.	2243	936	0.42
Thermoanaerobacter sp. X513	Bacteria; Firmicutes; Clostridia; Thermoanaerobacterales; Thermoanaerobacteraceae; Thermoanaerobacter.	2331	985	0.42
Thermoanaerobacter sp. X514	Bacteria; Firmicutes; Clostridia; Thermoanaerobacterales; Thermoanaerobacteraceae; Thermoanaerobacter.	2349	976	0.42
Thermoanaerobacter wiegelii Rt8.B1	Bacteria; Firmicutes; Clostridia; Thermoanaerobacterales; Thermoanaerobacteraceae; Thermoanaerobacter.	2522	956	0.38
Caldicellulosiruptor bescii DSM 6725	Bacteria; Firmicutes; Clostridia; Thermoanaerobacterales; Thermoanaerobacterales Family III. Incertae Sedis; Caldicellulosiruptor.	2654	981	0.37
Caldicellulosiruptor hydrothermalis 108	Bacteria; Firmicutes; Clostridia; Thermoanaerobacterales; Thermoanaerobacterales Family III. Incertae Sedis; Caldicellulosiruptor.	2546	1080	0.42
Caldicellulosiruptor kristjanssonii I77R1B	Bacteria; Firmicutes; Clostridia; Thermoanaerobacterales; Thermoanaerobacterales Family III. Incertae Sedis; Caldicellulosiruptor.	2465	985	0.4
Caldicellulosiruptor kronotskyensis 2002	Bacteria; Firmicutes; Clostridia; Thermoanaerobacterales; Thermoanaerobacterales Family III. Incertae Sedis; Caldicellulosiruptor.	2466	1028	0.42
Caldicellulosiruptor lactoaceticus 6A	Bacteria; Firmicutes; Clostridia; Thermoanaerobacterales; Thermoanaerobacterales Family III. Incertae Sedis; Caldicellulosiruptor.	2318	914	0.39
Caldicellulosiruptor obsidiansis OB47	Bacteria; Firmicutes; Clostridia; Thermoanaerobacterales; Thermoanaerobacterales Family III. Incertae Sedis; Caldicellulosiruptor.	2188	847	0.39
Caldicellulosiruptor owensensis OL	Bacteria; Firmicutes; Clostridia; Thermoanaerobacterales; Thermoanaerobacterales Family III. Incertae Sedis; Caldicellulosiruptor.	2147	813	0.38
Caldicellulosiruptor saccharolyticus DSM 8903	Bacteria; Firmicutes; Clostridia; Thermoanaerobacterales; Thermoanaerobacterales Family III. Incertae Sedis; Caldicellulosiruptor.	2682	921	0.34
Thermoanaerobacterium saccharolyticum JW/SL-YS485	Bacteria; Firmicutes; Clostridia; Thermoanaerobacterales; Thermoanaerobacterales Family III. Incertae Sedis; Thermoanaerobacterium.	2643	928	0.35
Thermoanaerobacterium thermosaccharolyticum DSM 571	Bacteria; Firmicutes; Clostridia; Thermoanaerobacterales; Thermoanaerobacterales Family III. Incertae Sedis; Thermoanaerobacterium.	2601	855	0.33
Thermoanaerobacterium thermosaccharolyticum M0795	Bacteria; Firmicutes; Clostridia; Thermoanaerobacterales; Thermoanaerobacterales Family III. Incertae Sedis; Thermoanaerobacterium.	2578	856	0.33
Thermoanaerobacterium xylanolyticum LX-11	Bacteria; Firmicutes; Clostridia; Thermoanaerobacterales; Thermoanaerobacterales Family III. Incertae Sedis; Thermoanaerobacterium.	2345	828	0.35
Thermosediminibacter oceani DSM 16646	Bacteria; Firmicutes; Clostridia; Thermoanaerobacterales; Thermoanaerobacterales Family III. Incertae Sedis; Thermosediminibacter.	2197	659	0.3
Mahella australiensis 50-1 BON	Bacteria; Firmicutes; Clostridia; Thermoanaerobacterales; Thermoanaerobacterales Family IV. Incertae Sedis; Mahella.	2870	738	0.26
Coprothermobacter proteolyticus DSM 5265	Bacteria; Firmicutes; Clostridia; Thermoanaerobacterales; Thermodesulfobiaceae; Coprothermobacter.	1405	242	0.17
Thermodesulfobium narugense DSM 14796	Bacteria; Firmicutes; Clostridia; Thermoanaerobacterales; Thermodesulfobiaceae; Thermodesulfobium.	1807	369	0.2
Erysipelothrix rhusiopathiae str. Fujisawa	Bacteria; Firmicutes; Erysipelotrichia; Erysipelotrichales; Erysipelotrichaceae; Erysipelothrix.	1697	300	0.18
Erysipelothrix rhusiopathiae SY1027	Bacteria; Firmicutes; Erysipelotrichia; Erysipelotrichales; Erysipelotrichaceae; Erysipelothrix.	1775	282	0.16
Acidaminococcus fermentans DSM 20731	Bacteria; Firmicutes; Negativicutes; Selenomonadales; Acidaminococcaceae; Acidaminococcus.	2026	477	0.24
Acidaminococcus intestini RyC-MR95	Bacteria; Firmicutes; Negativicutes; Selenomonadales; Acidaminococcaceae; Acidaminococcus.	2404	489	0.2
Selenomonas ruminantium subsp. lactilytica TAM6421	Bacteria; Firmicutes; Negativicutes; Selenomonadales; Veillonellaceae; Selenomonas.	2826	541	0.19
Selenomonas sputigena ATCC 35185	Bacteria; Firmicutes; Negativicutes; Selenomonadales; Veillonellaceae; Selenomonas.	2255	498	0.22
Veillonella parvula DSM 2008	Bacteria; Firmicutes; Negativicutes; Selenomonadales; Veillonellaceae; Veillonella.	1844	416	0.23
Fusobacterium nucleatum subsp. animalis 4_8	Bacteria; Fusobacteria; Fusobacteriales; Fusobacteriaceae; Fusobacterium.	2107	415	0.2
Fusobacterium nucleatum subsp. vincentii 3_1_36A2	Bacteria; Fusobacteria; Fusobacteriales; Fusobacteriaceae; Fusobacterium.	2151	421	0.2
Ilyobacter polytropus DSM 2926	Bacteria; Fusobacteria; Fusobacteriales; Fusobacteriaceae; Ilyobacter.	1889	373	0.2
Leptotrichia buccalis C-1013-b DSM 1135	Bacteria; Fusobacteria; Fusobacteriales; Leptotrichiaceae; Leptotrichia.	2220	420	0.19
Sebaldella termitidis ATCC 33386	Bacteria; Fusobacteria; Fusobacteriales; Leptotrichiaceae; Sebaldella.	4082	704	0.17
Streptobacillus moniliformis DSM 12112	Bacteria; Fusobacteria; Fusobacteriales; Leptotrichiaceae; Streptobacillus.	1434	236	0.16
Gemmatimonas aurantiaca T-27	Bacteria; Gemmatimonadetes; Gemmatimonadales; Gemmatimonadaceae; Gemmatimonas.	3935	640	0.16
Ignavibacterium album JCM 16511	Bacteria; Ignavibacteriae; Ignavibacteria; Ignavibacteriales; Ignavibacteriaceae; Ignavibacterium.	3195	613	0.19
Melioribacter roseus P3M-2	Bacteria; Ignavibacteriae; Ignavibacteria; Ignavibacteriales; Melioribacteraceae; Melioribacter.	2840	593	0.21
Leptospirillum ferriphilum ML-04	Bacteria; Nitrospirae; Nitrospirales; Nitrospiraceae; Leptospirillum.	2471	324	0.13
Leptospirillum ferrooxidans C2-3	Bacteria; Nitrospirae; Nitrospirales; Nitrospiraceae; Leptospirillum.	2421	344	0.14
Candidatus Nitrospira defluvii	Bacteria; Nitrospirae; Nitrospirales; Nitrospiraceae; Nitrospira.	4268	725	0.17
Thermodesulfovibrio yellowstonii DSM 11347	Bacteria; Nitrospirae; Nitrospirales; Nitrospiraceae; Thermodesulfovibrio.	2033	431	0.21
Phycisphaera mikurensis NBRC 102666	Bacteria; Planctomycetes; Phycisphaerae; Phycisphaerales; Phycisphaeraceae; Phycisphaera.	3203	439	0.14
Isosphaera pallida ATCC 43644	Bacteria; Planctomycetes; Planctomycetia; Planctomycetales; Planctomycetaceae; Isosphaera.	3690	527	0.14
Pirellula staleyi DSM 6068	Bacteria; Planctomycetes; Planctomycetia; Planctomycetales; Planctomycetaceae; Pirellula.	4717	573	0.12
Planctomyces brasiliensis DSM 5305	Bacteria; Planctomycetes; Planctomycetia; Planctomycetales; Planctomycetaceae; Planctomyces.	4750	611	0.13
Planctomyces limnophilus DSM 3776	Bacteria; Planctomycetes; Planctomycetia; Planctomycetales; Planctomycetaceae; Planctomyces.	4198	567	0.14
Singulisphaera acidiphila DSM 18658	Bacteria; Planctomycetes; Planctomycetia; Planctomycetales; Planctomycetaceae; Singulisphaera.	7136	884	0.12
Asticcacaulis excentricus CB 48	Bacteria; Proteobacteria; Alphaproteobacteria; Caulobacterales; Caulobacteraceae; Asticcacaulis.	3451	895	0.26
Brevundimonas subvibrioides ATCC 15264	Bacteria; Proteobacteria; Alphaproteobacteria; Caulobacterales; Caulobacteraceae; Brevundimonas.	3327	910	0.27
Caulobacter crescentus CB15	Bacteria; Proteobacteria; Alphaproteobacteria; Caulobacterales; Caulobacteraceae; Caulobacter.	3737	1017	0.27
Caulobacter crescentus NA1000	Bacteria; Proteobacteria; Alphaproteobacteria; Caulobacterales; Caulobacteraceae; Caulobacter.	3885	1033	0.27
Caulobacter segnis ATCC 21756	Bacteria; Proteobacteria; Alphaproteobacteria; Caulobacterales; Caulobacteraceae; Caulobacter.	4139	1162	0.28
Caulobacter sp. K31	Bacteria; Proteobacteria; Alphaproteobacteria; Caulobacterales; Caulobacteraceae; Caulobacter.	5061	1266	0.25
Phenylobacterium zucineum HLK1	Bacteria; Proteobacteria; Alphaproteobacteria; Caulobacterales; Caulobacteraceae; Phenylobacterium.	3529	1046	0.3
Magnetococcus marinus MC-1	Bacteria; Proteobacteria; Alphaproteobacteria; Magnetococcales; Magnetococcaceae; Magnetococcus.	3716	633	0.17
Micavibrio aeruginosavorus ARL-13	Bacteria; Proteobacteria; Alphaproteobacteria; Micavibrio.	2432	458	0.19
Micavibrio aeruginosavorus EPB	Bacteria; Proteobacteria; Alphaproteobacteria; Micavibrio.	2369	452	0.19
Parvularcula bermudensis HTCC2503	Bacteria; Proteobacteria; Alphaproteobacteria; Parvularculales; Parvularculaceae; Parvularcula.	2687	670	0.25
Polymorphum gilvum SL003B-26A1	Bacteria; Proteobacteria; Alphaproteobacteria; Polymorphum.	4324	1346	0.31
Bartonella australis Aust/NH1	Bacteria; Proteobacteria; Alphaproteobacteria; Rhizobiales; Bartonellaceae; Bartonella.	1264	461	0.36
Bartonella bacilliformis KC583	Bacteria; Proteobacteria; Alphaproteobacteria; Rhizobiales; Bartonellaceae; Bartonella.	1283	470	0.37
Bartonella clarridgeiae 73	Bacteria; Proteobacteria; Alphaproteobacteria; Rhizobiales; Bartonellaceae; Bartonella.	1330	514	0.39
Bartonella grahamii as4aup	Bacteria; Proteobacteria; Alphaproteobacteria; Rhizobiales; Bartonellaceae; Bartonella.	1737	642	0.37
Bartonella henselae str. Houston-1	Bacteria; Proteobacteria; Alphaproteobacteria; Rhizobiales; Bartonellaceae; Bartonella.	1488	595	0.4
Bartonella quintana str. Toulouse	Bacteria; Proteobacteria; Alphaproteobacteria; Rhizobiales; Bartonellaceae; Bartonella.	1142	531	0.46
Bartonella tribocorum CIP 105476 type strain:506 = CIP 105476	Bacteria; Proteobacteria; Alphaproteobacteria; Rhizobiales; Bartonellaceae; Bartonella.	2136	653	0.31
Bartonella vinsonii subsp. berkhoffii str. Winnie	Bacteria; Proteobacteria; Alphaproteobacteria; Rhizobiales; Bartonellaceae; Bartonella.	1434	613	0.43
Beijerinckia indica subsp. indica ATCC 9039	Bacteria; Proteobacteria; Alphaproteobacteria; Rhizobiales; Beijerinckiaceae; Beijerinckia.	3569	1077	0.3
Methylocella silvestris BL2	Bacteria; Proteobacteria; Alphaproteobacteria; Rhizobiales; Beijerinckiaceae; Methylocella.	3818	1147	0.3
Bradyrhizobium diazoefficiens USDA 110 USDA110	Bacteria; Proteobacteria; Alphaproteobacteria; Rhizobiales; Bradyrhizobiaceae; Bradyrhizobium.	8317	2441	0.29
Bradyrhizobium oligotrophicum S58	Bacteria; Proteobacteria; Alphaproteobacteria; Rhizobiales; Bradyrhizobiaceae; Bradyrhizobium.	7228	2676	0.37
Bradyrhizobium sp. BTAi1	Bacteria; Proteobacteria; Alphaproteobacteria; Rhizobiales; Bradyrhizobiaceae; Bradyrhizobium.	7394	2401	0.32
Bradyrhizobium sp. ORS 278 ORS278	Bacteria; Proteobacteria; Alphaproteobacteria; Rhizobiales; Bradyrhizobiaceae; Bradyrhizobium.	6717	2350	0.35
Bradyrhizobium sp. S23321	Bacteria; Proteobacteria; Alphaproteobacteria; Rhizobiales; Bradyrhizobiaceae; Bradyrhizobium.	6898	2243	0.33
Nitrobacter hamburgensis X14	Bacteria; Proteobacteria; Alphaproteobacteria; Rhizobiales; Bradyrhizobiaceae; Nitrobacter.	3804	1185	0.31
Nitrobacter winogradskyi Nb-255	Bacteria; Proteobacteria; Alphaproteobacteria; Rhizobiales; Bradyrhizobiaceae; Nitrobacter.	3122	1042	0.33
Oligotropha carboxidovorans OM4	Bacteria; Proteobacteria; Alphaproteobacteria; Rhizobiales; Bradyrhizobiaceae; Oligotropha.	3287	1177	0.36
Oligotropha carboxidovorans OM5	Bacteria; Proteobacteria; Alphaproteobacteria; Rhizobiales; Bradyrhizobiaceae; Oligotropha.	3722	1198	0.32
Rhodopseudomonas palustris BisA53	Bacteria; Proteobacteria; Alphaproteobacteria; Rhizobiales; Bradyrhizobiaceae; Rhodopseudomonas.	4878	1542	0.32
Rhodopseudomonas palustris BisB18	Bacteria; Proteobacteria; Alphaproteobacteria; Rhizobiales; Bradyrhizobiaceae; Rhodopseudomonas.	4886	1468	0.3
Rhodopseudomonas palustris BisB5	Bacteria; Proteobacteria; Alphaproteobacteria; Rhizobiales; Bradyrhizobiaceae; Rhodopseudomonas.	4397	1409	0.32
Rhodopseudomonas palustris DX-1	Bacteria; Proteobacteria; Alphaproteobacteria; Rhizobiales; Bradyrhizobiaceae; Rhodopseudomonas.	4917	1427	0.29
Rhodopseudomonas palustris HaA2	Bacteria; Proteobacteria; Alphaproteobacteria; Rhizobiales; Bradyrhizobiaceae; Rhodopseudomonas.	4683	1511	0.32
Rhodopseudomonas palustris TIE-1	Bacteria; Proteobacteria; Alphaproteobacteria; Rhizobiales; Bradyrhizobiaceae; Rhodopseudomonas.	5246	1451	0.28
Brucella abortus 2308	Bacteria; Proteobacteria; Alphaproteobacteria; Rhizobiales; Brucellaceae; Brucella.	3034	1273	0.42
Brucella abortus A13334	Bacteria; Proteobacteria; Alphaproteobacteria; Rhizobiales; Brucellaceae; Brucella.	3338	1274	0.38
Brucella abortus bv. 1 str. 9-941	Bacteria; Proteobacteria; Alphaproteobacteria; Rhizobiales; Brucellaceae; Brucella.	3085	1256	0.41
Brucella abortus S19	Bacteria; Proteobacteria; Alphaproteobacteria; Rhizobiales; Brucellaceae; Brucella.	3000	1277	0.43
Brucella canis ATCC 23365	Bacteria; Proteobacteria; Alphaproteobacteria; Rhizobiales; Brucellaceae; Brucella.	3251	1449	0.45
Brucella canis HSK A52141	Bacteria; Proteobacteria; Alphaproteobacteria; Rhizobiales; Brucellaceae; Brucella.	3280	1384	0.42
Brucella ceti TE28753-12	Bacteria; Proteobacteria; Alphaproteobacteria; Rhizobiales; Brucellaceae; Brucella.	2376	1076	0.45
Brucella melitensis ATCC 23457	Bacteria; Proteobacteria; Alphaproteobacteria; Rhizobiales; Brucellaceae; Brucella.	3136	1317	0.42
Brucella melitensis M28	Bacteria; Proteobacteria; Alphaproteobacteria; Rhizobiales; Brucellaceae; Brucella.	3363	1252	0.37
Brucella melitensis M5-90	Bacteria; Proteobacteria; Alphaproteobacteria; Rhizobiales; Brucellaceae; Brucella.	3360	1244	0.37
Brucella melitensis NI	Bacteria; Proteobacteria; Alphaproteobacteria; Rhizobiales; Brucellaceae; Brucella.	3229	1206	0.37
Brucella microti CCM 4915	Bacteria; Proteobacteria; Alphaproteobacteria; Rhizobiales; Brucellaceae; Brucella.	3287	1531	0.47
Brucella ovis ATCC 25840	Bacteria; Proteobacteria; Alphaproteobacteria; Rhizobiales; Brucellaceae; Brucella.	2892	1350	0.47
Brucella suis 1330	Bacteria; Proteobacteria; Alphaproteobacteria; Rhizobiales; Brucellaceae; Brucella.	3266	1396	0.43
Brucella suis ATCC 23445	Bacteria; Proteobacteria; Alphaproteobacteria; Rhizobiales; Brucellaceae; Brucella.	3241	1423	0.44
Brucella suis VBI22	Bacteria; Proteobacteria; Alphaproteobacteria; Rhizobiales; Brucellaceae; Brucella.	3270	1371	0.42
Ochrobactrum anthropi ATCC 49188	Bacteria; Proteobacteria; Alphaproteobacteria; Rhizobiales; Brucellaceae; Ochrobactrum.	4424	1727	0.39
Candidatus Hodgkinia cicadicola Dsem	Bacteria; Proteobacteria; Alphaproteobacteria; Rhizobiales; Candidatus Hodgkinia.	169	5	0.03
Hyphomicrobium denitrificans ATCC 51888	Bacteria; Proteobacteria; Alphaproteobacteria; Rhizobiales; Hyphomicrobiaceae; Hyphomicrobium.	3512	873	0.25
Hyphomicrobium nitrativorans NL23	Bacteria; Proteobacteria; Alphaproteobacteria; Rhizobiales; Hyphomicrobiaceae; Hyphomicrobium.	3331	814	0.24
Hyphomicrobium sp. MC1	Bacteria; Proteobacteria; Alphaproteobacteria; Rhizobiales; Hyphomicrobiaceae; Hyphomicrobium.	4893	1100	0.22
Pelagibacterium halotolerans B2	Bacteria; Proteobacteria; Alphaproteobacteria; Rhizobiales; Hyphomicrobiaceae; Pelagibacterium.	3878	1096	0.28
Rhodomicrobium vannielii ATCC 17100	Bacteria; Proteobacteria; Alphaproteobacteria; Rhizobiales; Hyphomicrobiaceae; Rhodomicrobium.	3565	942	0.26
Methylobacterium extorquens AM1	Bacteria; Proteobacteria; Alphaproteobacteria; Rhizobiales; Methylobacteriaceae; Methylobacterium.	4970	1559	0.31
Methylobacterium extorquens CM4	Bacteria; Proteobacteria; Alphaproteobacteria; Rhizobiales; Methylobacteriaceae; Methylobacterium.	5173	1423	0.28
Methylobacterium extorquens DM4	Bacteria; Proteobacteria; Alphaproteobacteria; Rhizobiales; Methylobacteriaceae; Methylobacterium.	5599	1613	0.29
Methylobacterium extorquens PA1	Bacteria; Proteobacteria; Alphaproteobacteria; Rhizobiales; Methylobacteriaceae; Methylobacterium.	4829	1541	0.32
Methylobacterium nodulans ORS 2060	Bacteria; Proteobacteria; Alphaproteobacteria; Rhizobiales; Methylobacteriaceae; Methylobacterium.	7356	1742	0.24
Methylobacterium populi BJ001	Bacteria; Proteobacteria; Alphaproteobacteria; Rhizobiales; Methylobacteriaceae; Methylobacterium.	5314	1896	0.36
Methylobacterium radiotolerans JCM 2831	Bacteria; Proteobacteria; Alphaproteobacteria; Rhizobiales; Methylobacteriaceae; Methylobacterium.	5686	1757	0.31
Methylobacterium sp. 4-46	Bacteria; Proteobacteria; Alphaproteobacteria; Rhizobiales; Methylobacteriaceae; Methylobacterium.	6609	1846	0.28
Methylocystis sp. SC2	Bacteria; Proteobacteria; Alphaproteobacteria; Rhizobiales; Methylocystaceae; Methylocystis.	3666	988	0.27
Chelativorans sp. BNC1	Bacteria; Proteobacteria; Alphaproteobacteria; Rhizobiales; Phyllobacteriaceae; Chelativorans.	4064	1372	0.34
Mesorhizobium australicum WSM2073	Bacteria; Proteobacteria; Alphaproteobacteria; Rhizobiales; Phyllobacteriaceae; Mesorhizobium.	5792	2146	0.37
Mesorhizobium ciceri biovar biserrulae WSM1271	Bacteria; Proteobacteria; Alphaproteobacteria; Rhizobiales; Phyllobacteriaceae; Mesorhizobium.	5870	2148	0.37
Mesorhizobium loti MAFF303099	Bacteria; Proteobacteria; Alphaproteobacteria; Rhizobiales; Phyllobacteriaceae; Mesorhizobium.	6752	2230	0.33
Mesorhizobium opportunistum WSM2075	Bacteria; Proteobacteria; Alphaproteobacteria; Rhizobiales; Phyllobacteriaceae; Mesorhizobium.	6508	2268	0.35
Candidatus Liberibacter americanus str. Sao Paulo	Bacteria; Proteobacteria; Alphaproteobacteria; Rhizobiales; Rhizobiaceae; Candidatus Liberibacter.	983	292	0.3
Candidatus Liberibacter asiaticus str. gxpsy	Bacteria; Proteobacteria; Alphaproteobacteria; Rhizobiales; Rhizobiaceae; Candidatus Liberibacter.	1141	291	0.26
Candidatus Liberibacter asiaticus str. psy62	Bacteria; Proteobacteria; Alphaproteobacteria; Rhizobiales; Rhizobiaceae; Candidatus Liberibacter.	1109	285	0.26
Candidatus Liberibacter solanacearum CLso-ZC1	Bacteria; Proteobacteria; Alphaproteobacteria; Rhizobiales; Rhizobiaceae; Candidatus Liberibacter.	1192	292	0.24
Liberibacter crescens BT-1	Bacteria; Proteobacteria; Alphaproteobacteria; Rhizobiales; Rhizobiaceae; Candidatus Liberibacter.	1378	437	0.32
Agrobacterium sp. H13-3	Bacteria; Proteobacteria; Alphaproteobacteria; Rhizobiales; Rhizobiaceae; Rhizobium/Agrobacterium group; Agrobacterium.	4694	1825	0.39
Agrobacterium vitis S4	Bacteria; Proteobacteria; Alphaproteobacteria; Rhizobiales; Rhizobiaceae; Rhizobium/Agrobacterium group; Agrobacterium.	4288	1566	0.37
Agrobacterium fabrum str. C58	Bacteria; Proteobacteria; Alphaproteobacteria; Rhizobiales; Rhizobiaceae; Rhizobium/Agrobacterium group; Agrobacterium; Agrobacterium tumefaciens complex.	4616	1785	0.39
Agrobacterium radiobacter K84	Bacteria; Proteobacteria; Alphaproteobacteria; Rhizobiales; Rhizobiaceae; Rhizobium/Agrobacterium group; Agrobacterium; Agrobacterium tumefaciens complex.	6107	2141	0.35
Rhizobium etli bv. mimosae str. Mim1	Bacteria; Proteobacteria; Alphaproteobacteria; Rhizobiales; Rhizobiaceae; Rhizobium/Agrobacterium group; Rhizobium.	4064	1789	0.44
Rhizobium etli CFN 42	Bacteria; Proteobacteria; Alphaproteobacteria; Rhizobiales; Rhizobiaceae; Rhizobium/Agrobacterium group; Rhizobium.	4035	1782	0.44
Rhizobium etli CIAT 652	Bacteria; Proteobacteria; Alphaproteobacteria; Rhizobiales; Rhizobiaceae; Rhizobium/Agrobacterium group; Rhizobium.	4343	1818	0.42
Rhizobium leguminosarum bv. trifolii WSM1325	Bacteria; Proteobacteria; Alphaproteobacteria; Rhizobiales; Rhizobiaceae; Rhizobium/Agrobacterium group; Rhizobium.	4565	1824	0.4
Rhizobium leguminosarum bv. trifolii WSM2304	Bacteria; Proteobacteria; Alphaproteobacteria; Rhizobiales; Rhizobiaceae; Rhizobium/Agrobacterium group; Rhizobium.	4325	2001	0.46
Rhizobium leguminosarum bv. viciae 3841	Bacteria; Proteobacteria; Alphaproteobacteria; Rhizobiales; Rhizobiaceae; Rhizobium/Agrobacterium group; Rhizobium.	4700	1748	0.37
Rhizobium sp. IRBG74	Bacteria; Proteobacteria; Alphaproteobacteria; Rhizobiales; Rhizobiaceae; Rhizobium/Agrobacterium group; Rhizobium.	4803	1711	0.36
Rhizobium tropici CIAT 899	Bacteria; Proteobacteria; Alphaproteobacteria; Rhizobiales; Rhizobiaceae; Rhizobium/Agrobacterium group; Rhizobium.	3670	1419	0.39
Sinorhizobium fredii NGR234	Bacteria; Proteobacteria; Alphaproteobacteria; Rhizobiales; Rhizobiaceae; Sinorhizobium/Ensifer group; Sinorhizobium.	3633	1369	0.38
Sinorhizobium medicae WSM419	Bacteria; Proteobacteria; Alphaproteobacteria; Rhizobiales; Rhizobiaceae; Sinorhizobium/Ensifer group; Sinorhizobium.	3529	1399	0.4
Sinorhizobium meliloti 1021	Bacteria; Proteobacteria; Alphaproteobacteria; Rhizobiales; Rhizobiaceae; Sinorhizobium/Ensifer group; Sinorhizobium.	3359	1267	0.38
Sinorhizobium meliloti 2011	Bacteria; Proteobacteria; Alphaproteobacteria; Rhizobiales; Rhizobiaceae; Sinorhizobium/Ensifer group; Sinorhizobium.	3359	1272	0.38
Sinorhizobium meliloti AK83	Bacteria; Proteobacteria; Alphaproteobacteria; Rhizobiales; Rhizobiaceae; Sinorhizobium/Ensifer group; Sinorhizobium.	6253	1992	0.32
Sinorhizobium meliloti BL225C	Bacteria; Proteobacteria; Alphaproteobacteria; Rhizobiales; Rhizobiaceae; Sinorhizobium/Ensifer group; Sinorhizobium.	3415	1215	0.36
Sinorhizobium meliloti GR4	Bacteria; Proteobacteria; Alphaproteobacteria; Rhizobiales; Rhizobiaceae; Sinorhizobium/Ensifer group; Sinorhizobium.	3319	1253	0.38
Sinorhizobium meliloti Rm41	Bacteria; Proteobacteria; Alphaproteobacteria; Rhizobiales; Rhizobiaceae; Sinorhizobium/Ensifer group; Sinorhizobium.	3499	1322	0.38
Sinorhizobium meliloti SM11	Bacteria; Proteobacteria; Alphaproteobacteria; Rhizobiales; Rhizobiaceae; Sinorhizobium/Ensifer group; Sinorhizobium.	3785	1300	0.34
Parvibaculum lavamentivorans DS-1	Bacteria; Proteobacteria; Alphaproteobacteria; Rhizobiales; Rhodobiaceae; Parvibaculum.	3636	1126	0.31
Azorhizobium caulinodans ORS 571	Bacteria; Proteobacteria; Alphaproteobacteria; Rhizobiales; Xanthobacteraceae; Azorhizobium.	4717	1444	0.31
Starkeya novella DSM 506	Bacteria; Proteobacteria; Alphaproteobacteria; Rhizobiales; Xanthobacteraceae; Starkeya.	4431	1410	0.32
Xanthobacter autotrophicus Py2	Bacteria; Proteobacteria; Alphaproteobacteria; Rhizobiales; Xanthobacteraceae; Xanthobacter.	4746	1415	0.3
Hirschia baltica ATCC 49814	Bacteria; Proteobacteria; Alphaproteobacteria; Rhodobacterales; Hyphomonadaceae; Hirschia.	3119	819	0.26
Hyphomonas neptunium ATCC 15444	Bacteria; Proteobacteria; Alphaproteobacteria; Rhodobacterales; Hyphomonadaceae; Hyphomonas.	3505	866	0.25
Maricaulis maris MCS10	Bacteria; Proteobacteria; Alphaproteobacteria; Rhodobacterales; Hyphomonadaceae; Maricaulis.	3063	795	0.26
Dinoroseobacter shibae DFL 12 = DSM 16493	Bacteria; Proteobacteria; Alphaproteobacteria; Rhodobacterales; Rhodobacteraceae; Dinoroseobacter.	3584	1197	0.33
Jannaschia sp. CCS1	Bacteria; Proteobacteria; Alphaproteobacteria; Rhodobacterales; Rhodobacteraceae; Jannaschia.	4212	1209	0.29
Ketogulonicigenium vulgare WSH-001	Bacteria; Proteobacteria; Alphaproteobacteria; Rhodobacterales; Rhodobacteraceae; Ketogulonicigenium.	2596	822	0.32
Ketogulonicigenium vulgare Y25	Bacteria; Proteobacteria; Alphaproteobacteria; Rhodobacterales; Rhodobacteraceae; Ketogulonicigenium.	2744	833	0.3
Leisingera methylohalidivorans DSM 14336	Bacteria; Proteobacteria; Alphaproteobacteria; Rhodobacterales; Rhodobacteraceae; Leisingera.	4027	1212	0.3
Octadecabacter arcticus 238	Bacteria; Proteobacteria; Alphaproteobacteria; Rhodobacterales; Rhodobacteraceae; Octadecabacter.	4421	1162	0.26
Paracoccus aminophilus JCM 7686	Bacteria; Proteobacteria; Alphaproteobacteria; Rhodobacterales; Rhodobacteraceae; Paracoccus.	3416	1057	0.31
Paracoccus denitrificans PD1222	Bacteria; Proteobacteria; Alphaproteobacteria; Rhodobacterales; Rhodobacteraceae; Paracoccus.	4461	1312	0.29
Phaeobacter gallaeciensis DSM 26640	Bacteria; Proteobacteria; Alphaproteobacteria; Rhodobacterales; Rhodobacteraceae; Phaeobacter.	3620	1167	0.32
Phaeobacter inhibens DSM 17395	Bacteria; Proteobacteria; Alphaproteobacteria; Rhodobacterales; Rhodobacteraceae; Phaeobacter.	3528	1169	0.33
Rhodobacter capsulatus SB 1003	Bacteria; Proteobacteria; Alphaproteobacteria; Rhodobacterales; Rhodobacteraceae; Rhodobacter.	3493	1146	0.33
Rhodobacter sphaeroides ATCC 17025	Bacteria; Proteobacteria; Alphaproteobacteria; Rhodobacterales; Rhodobacteraceae; Rhodobacter.	3112	1037	0.33
Rhodobacter sphaeroides ATCC 17029	Bacteria; Proteobacteria; Alphaproteobacteria; Rhodobacterales; Rhodobacteraceae; Rhodobacter.	4025	1319	0.33
Rhodobacter sphaeroides KD131	Bacteria; Proteobacteria; Alphaproteobacteria; Rhodobacterales; Rhodobacteraceae; Rhodobacter.	4325	1307	0.3
Roseobacter denitrificans OCh 114	Bacteria; Proteobacteria; Alphaproteobacteria; Rhodobacterales; Rhodobacteraceae; Roseobacter.	3946	1312	0.33
Roseobacter litoralis Och 149	Bacteria; Proteobacteria; Alphaproteobacteria; Rhodobacterales; Rhodobacteraceae; Roseobacter.	4311	1344	0.31
Ruegeria sp. TM1040	Bacteria; Proteobacteria; Alphaproteobacteria; Rhodobacterales; Rhodobacteraceae; Ruegeria.	3030	1026	0.34
Acetobacter pasteurianus IFO 3283-01	Bacteria; Proteobacteria; Alphaproteobacteria; Rhodospirillales; Acetobacteraceae; Acetobacter.	2628	636	0.24
Acetobacter pasteurianus IFO 3283-01-42C	Bacteria; Proteobacteria; Alphaproteobacteria; Rhodospirillales; Acetobacteraceae; Acetobacter.	2562	621	0.24
Acetobacter pasteurianus IFO 3283-03	Bacteria; Proteobacteria; Alphaproteobacteria; Rhodospirillales; Acetobacteraceae; Acetobacter.	2627	629	0.24
Acetobacter pasteurianus IFO 3283-07	Bacteria; Proteobacteria; Alphaproteobacteria; Rhodospirillales; Acetobacteraceae; Acetobacter.	2626	632	0.24
Acetobacter pasteurianus IFO 3283-12	Bacteria; Proteobacteria; Alphaproteobacteria; Rhodospirillales; Acetobacteraceae; Acetobacter.	2625	636	0.24
Acetobacter pasteurianus IFO 3283-22	Bacteria; Proteobacteria; Alphaproteobacteria; Rhodospirillales; Acetobacteraceae; Acetobacter.	2627	636	0.24
Acetobacter pasteurianus IFO 3283-26	Bacteria; Proteobacteria; Alphaproteobacteria; Rhodospirillales; Acetobacteraceae; Acetobacter.	2627	628	0.24
Acetobacter pasteurianus IFO 3283-32	Bacteria; Proteobacteria; Alphaproteobacteria; Rhodospirillales; Acetobacteraceae; Acetobacter.	2625	638	0.24
Acidiphilium cryptum JF-5	Bacteria; Proteobacteria; Alphaproteobacteria; Rhodospirillales; Acetobacteraceae; Acidiphilium.	3063	870	0.28
Acidiphilium multivorum AIU301	Bacteria; Proteobacteria; Alphaproteobacteria; Rhodospirillales; Acetobacteraceae; Acidiphilium.	3449	942	0.27
Gluconacetobacter diazotrophicus PA1 5 PAl 5	Bacteria; Proteobacteria; Alphaproteobacteria; Rhodospirillales; Acetobacteraceae; Gluconacetobacter.	3472	937	0.27
Gluconobacter oxydans 621H	Bacteria; Proteobacteria; Alphaproteobacteria; Rhodospirillales; Acetobacteraceae; Gluconobacter.	2432	658	0.27
Gluconobacter oxydans H24	Bacteria; Proteobacteria; Alphaproteobacteria; Rhodospirillales; Acetobacteraceae; Gluconobacter.	3469	846	0.24
Granulibacter bethesdensis CGDNIH1	Bacteria; Proteobacteria; Alphaproteobacteria; Rhodospirillales; Acetobacteraceae; Granulibacter.	2437	724	0.3
Azospirillum lipoferum 4B	Bacteria; Proteobacteria; Alphaproteobacteria; Rhodospirillales; Rhodospirillaceae; Azospirillum.	2852	711	0.25
Azospirillum sp. B510	Bacteria; Proteobacteria; Alphaproteobacteria; Rhodospirillales; Rhodospirillaceae; Azospirillum.	2893	766	0.26
Candidatus Endolissoclinum faulkneri L2	Bacteria; Proteobacteria; Alphaproteobacteria; Rhodospirillales; Rhodospirillaceae; Candidatus Endolissoclinum.	1498	246	0.16
Magnetospirillum gryphiswaldense MSR-1 v2	Bacteria; Proteobacteria; Alphaproteobacteria; Rhodospirillales; Rhodospirillaceae; Magnetospirillum.	4255	923	0.22
Magnetospirillum magneticum AMB-1	Bacteria; Proteobacteria; Alphaproteobacteria; Rhodospirillales; Rhodospirillaceae; Magnetospirillum.	4559	972	0.21
Rhodospirillum centenum SW	Bacteria; Proteobacteria; Alphaproteobacteria; Rhodospirillales; Rhodospirillaceae; Rhodospirillum.	4003	1027	0.26
Rhodospirillum photometricum DSM 122	Bacteria; Proteobacteria; Alphaproteobacteria; Rhodospirillales; Rhodospirillaceae; Rhodospirillum.	3286	753	0.23
Rhodospirillum rubrum ATCC 11170	Bacteria; Proteobacteria; Alphaproteobacteria; Rhodospirillales; Rhodospirillaceae; Rhodospirillum.	3791	1033	0.27
Rhodospirillum rubrum F11	Bacteria; Proteobacteria; Alphaproteobacteria; Rhodospirillales; Rhodospirillaceae; Rhodospirillum.	3878	1030	0.27
Tistrella mobilis KA081020-065	Bacteria; Proteobacteria; Alphaproteobacteria; Rhodospirillales; Rhodospirillaceae; Tistrella.	3564	950	0.27
Anaplasma centrale str. Israel	Bacteria; Proteobacteria; Alphaproteobacteria; Rickettsiales; Anaplasmataceae; Anaplasma.	925	232	0.25
Anaplasma marginale str. Florida	Bacteria; Proteobacteria; Alphaproteobacteria; Rickettsiales; Anaplasmataceae; Anaplasma.	942	234	0.25
Anaplasma phagocytophilum str. HZ	Bacteria; Proteobacteria; Alphaproteobacteria; Rickettsiales; Anaplasmataceae; Anaplasma; phagocytophilum group.	1352	197	0.15
Anaplasma phagocytophilum str. HZ2	Bacteria; Proteobacteria; Alphaproteobacteria; Rickettsiales; Anaplasmataceae; Anaplasma; phagocytophilum group.	1247	186	0.15
Anaplasma phagocytophilum str. JM	Bacteria; Proteobacteria; Alphaproteobacteria; Rickettsiales; Anaplasmataceae; Anaplasma; phagocytophilum group.	1256	186	0.15
Ehrlichia canis str. Jake	Bacteria; Proteobacteria; Alphaproteobacteria; Rickettsiales; Anaplasmataceae; Ehrlichia.	925	218	0.24
Ehrlichia chaffeensis str. Arkansas	Bacteria; Proteobacteria; Alphaproteobacteria; Rickettsiales; Anaplasmataceae; Ehrlichia.	1105	224	0.2
Ehrlichia muris AS145	Bacteria; Proteobacteria; Alphaproteobacteria; Rickettsiales; Anaplasmataceae; Ehrlichia.	904	218	0.24
Ehrlichia ruminantium str. Gardel	Bacteria; Proteobacteria; Alphaproteobacteria; Rickettsiales; Anaplasmataceae; Ehrlichia.	950	218	0.23
Ehrlichia ruminantium str. Welgevonden	Bacteria; Proteobacteria; Alphaproteobacteria; Rickettsiales; Anaplasmataceae; Ehrlichia.	958	222	0.23
Neorickettsia risticii str. Illinois	Bacteria; Proteobacteria; Alphaproteobacteria; Rickettsiales; Anaplasmataceae; Neorickettsia.	898	130	0.14
Neorickettsia sennetsu str. Miyayama	Bacteria; Proteobacteria; Alphaproteobacteria; Rickettsiales; Anaplasmataceae; Neorickettsia.	932	134	0.14
Wolbachia endosymbiont of Drosophila melanogaster wMel	Bacteria; Proteobacteria; Alphaproteobacteria; Rickettsiales; Anaplasmataceae; Wolbachieae; Wolbachia.	1195	189	0.16
Wolbachia endosymbiont of Drosophila simulans wHa	Bacteria; Proteobacteria; Alphaproteobacteria; Rickettsiales; Anaplasmataceae; Wolbachieae; Wolbachia.	1009	264	0.26
Wolbachia endosymbiont of Onchocerca ochengi wOo	Bacteria; Proteobacteria; Alphaproteobacteria; Rickettsiales; Anaplasmataceae; Wolbachieae; Wolbachia.	647	143	0.22
Wolbachia endosymbiont strain TRS of Brugia malayi	Bacteria; Proteobacteria; Alphaproteobacteria; Rickettsiales; Anaplasmataceae; Wolbachieae; Wolbachia.	805	161	0.2
Wolbachia sp. wRi	Bacteria; Proteobacteria; Alphaproteobacteria; Rickettsiales; Anaplasmataceae; Wolbachieae; Wolbachia.	1150	272	0.24
Candidatus Midichloria mitochondrii IricVA	Bacteria; Proteobacteria; Alphaproteobacteria; Rickettsiales; Candidatus Midichloriaceae; Candidatus Midichloria.	1210	157	0.13
Orientia tsutsugamushi str. Boryong	Bacteria; Proteobacteria; Alphaproteobacteria; Rickettsiales; Rickettsiaceae; Rickettsieae; Orientia.	1182	194	0.16
Orientia tsutsugamushi str. Ikeda	Bacteria; Proteobacteria; Alphaproteobacteria; Rickettsiales; Rickettsiaceae; Rickettsieae; Orientia.	1967	207	0.11
Rickettsia bellii OSU 85-389	Bacteria; Proteobacteria; Alphaproteobacteria; Rickettsiales; Rickettsiaceae; Rickettsieae; Rickettsia; belli group.	1476	453	0.31
Rickettsia bellii RML369-C	Bacteria; Proteobacteria; Alphaproteobacteria; Rickettsiales; Rickettsiaceae; Rickettsieae; Rickettsia; belli group.	1429	462	0.32
Rickettsia canadensis str. CA410	Bacteria; Proteobacteria; Alphaproteobacteria; Rickettsiales; Rickettsiaceae; Rickettsieae; Rickettsia; belli group.	1016	376	0.37
Rickettsia canadensis str. McKiel	Bacteria; Proteobacteria; Alphaproteobacteria; Rickettsiales; Rickettsiaceae; Rickettsieae; Rickettsia; belli group.	1093	389	0.36
Candidatus Rickettsia amblyommii str. GAT-30V	Bacteria; Proteobacteria; Alphaproteobacteria; Rickettsiales; Rickettsiaceae; Rickettsieae; Rickettsia; spotted fever group.	1298	467	0.36
Rickettsia africae ESF-5	Bacteria; Proteobacteria; Alphaproteobacteria; Rickettsiales; Rickettsiaceae; Rickettsieae; Rickettsia; spotted fever group.	1030	533	0.52
Rickettsia akari str. Hartford	Bacteria; Proteobacteria; Alphaproteobacteria; Rickettsiales; Rickettsiaceae; Rickettsieae; Rickettsia; spotted fever group.	1259	443	0.35
Rickettsia australis str. Cutlack	Bacteria; Proteobacteria; Alphaproteobacteria; Rickettsiales; Rickettsiaceae; Rickettsieae; Rickettsia; spotted fever group.	1239	450	0.36
Rickettsia conorii str. Malish 7	Bacteria; Proteobacteria; Alphaproteobacteria; Rickettsiales; Rickettsiaceae; Rickettsieae; Rickettsia; spotted fever group.	1374	564	0.41
Rickettsia felis URRWXCal2	Bacteria; Proteobacteria; Alphaproteobacteria; Rickettsiales; Rickettsiaceae; Rickettsieae; Rickettsia; spotted fever group.	1400	493	0.35
Rickettsia heilongjiangensis 054	Bacteria; Proteobacteria; Alphaproteobacteria; Rickettsiales; Rickettsiaceae; Rickettsieae; Rickettsia; spotted fever group.	1297	515	0.4
Rickettsia japonica YH	Bacteria; Proteobacteria; Alphaproteobacteria; Rickettsiales; Rickettsiaceae; Rickettsieae; Rickettsia; spotted fever group.	971	490	0.5
Rickettsia massiliae MTU5	Bacteria; Proteobacteria; Alphaproteobacteria; Rickettsiales; Rickettsiaceae; Rickettsieae; Rickettsia; spotted fever group.	968	496	0.51
Rickettsia montanensis str. OSU 85-930	Bacteria; Proteobacteria; Alphaproteobacteria; Rickettsiales; Rickettsiaceae; Rickettsieae; Rickettsia; spotted fever group.	1217	520	0.43
Rickettsia parkeri str. Portsmouth	Bacteria; Proteobacteria; Alphaproteobacteria; Rickettsiales; Rickettsiaceae; Rickettsieae; Rickettsia; spotted fever group.	1318	590	0.45
Rickettsia peacockii str. Rustic	Bacteria; Proteobacteria; Alphaproteobacteria; Rickettsiales; Rickettsiaceae; Rickettsieae; Rickettsia; spotted fever group.	927	504	0.54
Rickettsia philipii str. 364D	Bacteria; Proteobacteria; Alphaproteobacteria; Rickettsiales; Rickettsiaceae; Rickettsieae; Rickettsia; spotted fever group.	1344	608	0.45
Rickettsia rhipicephali str. 3-7-female6-CWPP	Bacteria; Proteobacteria; Alphaproteobacteria; Rickettsiales; Rickettsiaceae; Rickettsieae; Rickettsia; spotted fever group.	1252	497	0.4
Rickettsia rickettsii str. Arizona	Bacteria; Proteobacteria; Alphaproteobacteria; Rickettsiales; Rickettsiaceae; Rickettsieae; Rickettsia; spotted fever group.	1343	540	0.4
Rickettsia rickettsii str. Brazil	Bacteria; Proteobacteria; Alphaproteobacteria; Rickettsiales; Rickettsiaceae; Rickettsieae; Rickettsia; spotted fever group.	1332	552	0.41
Rickettsia rickettsii str. Colombia	Bacteria; Proteobacteria; Alphaproteobacteria; Rickettsiales; Rickettsiaceae; Rickettsieae; Rickettsia; spotted fever group.	1350	554	0.41
Rickettsia rickettsii str. Hino	Bacteria; Proteobacteria; Alphaproteobacteria; Rickettsiales; Rickettsiaceae; Rickettsieae; Rickettsia; spotted fever group.	1336	554	0.41
Rickettsia rickettsii str. Hlp#2	Bacteria; Proteobacteria; Alphaproteobacteria; Rickettsiales; Rickettsiaceae; Rickettsieae; Rickettsia; spotted fever group.	1308	537	0.41
Rickettsia rickettsii str. Iowa	Bacteria; Proteobacteria; Alphaproteobacteria; Rickettsiales; Rickettsiaceae; Rickettsieae; Rickettsia; spotted fever group.	1384	545	0.39
Rickettsia rickettsii str. 'Sheila Smith'	Bacteria; Proteobacteria; Alphaproteobacteria; Rickettsiales; Rickettsiaceae; Rickettsieae; Rickettsia; spotted fever group.	1345	542	0.4
Rickettsia slovaca 13-B	Bacteria; Proteobacteria; Alphaproteobacteria; Rickettsiales; Rickettsiaceae; Rickettsieae; Rickettsia; spotted fever group.	1114	548	0.49
Rickettsia slovaca str. D-CWPP	Bacteria; Proteobacteria; Alphaproteobacteria; Rickettsiales; Rickettsiaceae; Rickettsieae; Rickettsia; spotted fever group.	1347	581	0.43
Rickettsia prowazekii str. Breinl	Bacteria; Proteobacteria; Alphaproteobacteria; Rickettsiales; Rickettsiaceae; Rickettsieae; Rickettsia; typhus group.	920	436	0.47
Rickettsia prowazekii str. BuV67-CWPP	Bacteria; Proteobacteria; Alphaproteobacteria; Rickettsiales; Rickettsiaceae; Rickettsieae; Rickettsia; typhus group.	843	444	0.53
Rickettsia prowazekii str. Chernikova	Bacteria; Proteobacteria; Alphaproteobacteria; Rickettsiales; Rickettsiaceae; Rickettsieae; Rickettsia; typhus group.	845	447	0.53
Rickettsia prowazekii str. GvV257	Bacteria; Proteobacteria; Alphaproteobacteria; Rickettsiales; Rickettsiaceae; Rickettsieae; Rickettsia; typhus group.	829	451	0.54
Rickettsia prowazekii str. Katsinyian	Bacteria; Proteobacteria; Alphaproteobacteria; Rickettsiales; Rickettsiaceae; Rickettsieae; Rickettsia; typhus group.	844	447	0.53
Rickettsia prowazekii str. NMRC Madrid E	Bacteria; Proteobacteria; Alphaproteobacteria; Rickettsiales; Rickettsiaceae; Rickettsieae; Rickettsia; typhus group.	938	431	0.46
Rickettsia prowazekii str. Rp22	Bacteria; Proteobacteria; Alphaproteobacteria; Rickettsiales; Rickettsiaceae; Rickettsieae; Rickettsia; typhus group.	952	379	0.4
Rickettsia prowazekii str. RpGvF24	Bacteria; Proteobacteria; Alphaproteobacteria; Rickettsiales; Rickettsiaceae; Rickettsieae; Rickettsia; typhus group.	834	453	0.54
Rickettsia typhi str. B9991CWPP	Bacteria; Proteobacteria; Alphaproteobacteria; Rickettsiales; Rickettsiaceae; Rickettsieae; Rickettsia; typhus group.	839	441	0.53
Rickettsia typhi str. TH1527	Bacteria; Proteobacteria; Alphaproteobacteria; Rickettsiales; Rickettsiaceae; Rickettsieae; Rickettsia; typhus group.	838	445	0.53
Rickettsia typhi str. Wilmington	Bacteria; Proteobacteria; Alphaproteobacteria; Rickettsiales; Rickettsiaceae; Rickettsieae; Rickettsia; typhus group.	838	453	0.54
alpha proteobacterium HIMB5	Bacteria; Proteobacteria; Alphaproteobacteria; SAR11 cluster.	1431	289	0.2
alpha proteobacterium HIMB59	Bacteria; Proteobacteria; Alphaproteobacteria; SAR11 cluster.	1493	284	0.19
Candidatus Pelagibacter sp. IMCC9063	Bacteria; Proteobacteria; Alphaproteobacteria; SAR11 cluster; Candidatus Pelagibacter.	1447	259	0.18
Candidatus Pelagibacter ubique HTCC1062	Bacteria; Proteobacteria; Alphaproteobacteria; SAR11 cluster; Candidatus Pelagibacter.	1353	294	0.22
Candidatus Puniceispirillum marinum IMCC1322	Bacteria; Proteobacteria; Alphaproteobacteria; SAR116 cluster; Candidatus Puniceispirillum.	2546	617	0.24
Erythrobacter litoralis HTCC2594	Bacteria; Proteobacteria; Alphaproteobacteria; Sphingomonadales; Erythrobacteraceae; Erythrobacter.	3010	808	0.27
Novosphingobium aromaticivorans DSM 12444	Bacteria; Proteobacteria; Alphaproteobacteria; Sphingomonadales; Sphingomonadaceae; Novosphingobium.	3324	915	0.28
Novosphingobium sp. PP1Y	Bacteria; Proteobacteria; Alphaproteobacteria; Sphingomonadales; Sphingomonadaceae; Novosphingobium.	3460	957	0.28
Sphingobium chlorophenolicum L-1	Bacteria; Proteobacteria; Alphaproteobacteria; Sphingomonadales; Sphingomonadaceae; Sphingobium.	3950	1028	0.26
Sphingobium japonicum UT26S	Bacteria; Proteobacteria; Alphaproteobacteria; Sphingomonadales; Sphingomonadaceae; Sphingobium.	4118	1044	0.25
Sphingobium sp. SYK-6	Bacteria; Proteobacteria; Alphaproteobacteria; Sphingomonadales; Sphingomonadaceae; Sphingobium.	3913	1001	0.26
Sphingomonas sp. MM-1	Bacteria; Proteobacteria; Alphaproteobacteria; Sphingomonadales; Sphingomonadaceae; Sphingomonas.	3801	1050	0.28
Sphingomonas wittichii RW1	Bacteria; Proteobacteria; Alphaproteobacteria; Sphingomonadales; Sphingomonadaceae; Sphingomonas.	4850	1193	0.25
Sphingopyxis alaskensis RB2256	Bacteria; Proteobacteria; Alphaproteobacteria; Sphingomonadales; Sphingomonadaceae; Sphingopyxis.	3165	914	0.29
Zymomonas mobilis subsp. mobilis ATCC 10988	Bacteria; Proteobacteria; Alphaproteobacteria; Sphingomonadales; Sphingomonadaceae; Zymomonas.	1695	514	0.3
Zymomonas mobilis subsp. mobilis ATCC 29191	Bacteria; Proteobacteria; Alphaproteobacteria; Sphingomonadales; Sphingomonadaceae; Zymomonas.	1664	522	0.31
Zymomonas mobilis subsp. mobilis NCIMB 11163	Bacteria; Proteobacteria; Alphaproteobacteria; Sphingomonadales; Sphingomonadaceae; Zymomonas.	1800	571	0.32
Zymomonas mobilis subsp. mobilis str. CP4 = NRRL B-14023	Bacteria; Proteobacteria; Alphaproteobacteria; Sphingomonadales; Sphingomonadaceae; Zymomonas.	1692	517	0.31
Zymomonas mobilis subsp. mobilis ZM4 = ATCC 31821	Bacteria; Proteobacteria; Alphaproteobacteria; Sphingomonadales; Sphingomonadaceae; Zymomonas.	1736	545	0.31
Zymomonas mobilis subsp. pomaceae ATCC 29192	Bacteria; Proteobacteria; Alphaproteobacteria; Sphingomonadales; Sphingomonadaceae; Zymomonas.	1683	532	0.32
beta proteobacterium CB	Bacteria; Proteobacteria; Betaproteobacteria.	2112	635	0.3
Advenella kashmirensis WT001	Bacteria; Proteobacteria; Betaproteobacteria; Burkholderiales; Alcaligenaceae.	3873	917	0.24
Achromobacter xylosoxidans A8	Bacteria; Proteobacteria; Betaproteobacteria; Burkholderiales; Alcaligenaceae; Achromobacter.	6459	2090	0.32
Bordetella avium 197N	Bacteria; Proteobacteria; Betaproteobacteria; Burkholderiales; Alcaligenaceae; Bordetella.	3380	1082	0.32
Bordetella bronchiseptica MO149	Bacteria; Proteobacteria; Betaproteobacteria; Burkholderiales; Alcaligenaceae; Bordetella.	4622	1523	0.33
Bordetella pertussis 18323	Bacteria; Proteobacteria; Betaproteobacteria; Burkholderiales; Alcaligenaceae; Bordetella.	3377	1110	0.33
Bordetella pertussis CS	Bacteria; Proteobacteria; Betaproteobacteria; Burkholderiales; Alcaligenaceae; Bordetella.	3456	1132	0.33
Bordetella petrii DSM 12804	Bacteria; Proteobacteria; Betaproteobacteria; Burkholderiales; Alcaligenaceae; Bordetella.	5031	1631	0.32
Pusillimonas sp. T7-7	Bacteria; Proteobacteria; Betaproteobacteria; Burkholderiales; Alcaligenaceae; Pusillimonas.	3696	1061	0.29
Taylorella asinigenitalis MCE3	Bacteria; Proteobacteria; Betaproteobacteria; Burkholderiales; Alcaligenaceae; Taylorella.	1524	391	0.26
Taylorella equigenitalis ATCC 35865	Bacteria; Proteobacteria; Betaproteobacteria; Burkholderiales; Alcaligenaceae; Taylorella.	1542	397	0.26
Taylorella equigenitalis MCE9	Bacteria; Proteobacteria; Betaproteobacteria; Burkholderiales; Alcaligenaceae; Taylorella.	1556	389	0.25
Burkholderia gladioli BSR3	Bacteria; Proteobacteria; Betaproteobacteria; Burkholderiales; Burkholderiaceae; Burkholderia.	6705	2619	0.39
Burkholderia glumae BGR1	Bacteria; Proteobacteria; Betaproteobacteria; Burkholderiales; Burkholderiaceae; Burkholderia.	3287	1387	0.42
Burkholderia phenoliruptrix BR3459a	Bacteria; Proteobacteria; Betaproteobacteria; Burkholderiales; Burkholderiaceae; Burkholderia.	5780	2452	0.42
Burkholderia phymatum STM815	Bacteria; Proteobacteria; Betaproteobacteria; Burkholderiales; Burkholderiaceae; Burkholderia.	5421	2109	0.39
Burkholderia phytofirmans PsJN	Bacteria; Proteobacteria; Betaproteobacteria; Burkholderiales; Burkholderiaceae; Burkholderia.	7074	2668	0.38
Burkholderia rhizoxinica HKI 454	Bacteria; Proteobacteria; Betaproteobacteria; Burkholderiales; Burkholderiaceae; Burkholderia.	2883	765	0.27
Burkholderia sp. CCGE1001	Bacteria; Proteobacteria; Betaproteobacteria; Burkholderiales; Burkholderiaceae; Burkholderia.	5965	2437	0.41
Burkholderia sp. CCGE1002	Bacteria; Proteobacteria; Betaproteobacteria; Burkholderiales; Burkholderiaceae; Burkholderia.	6483	2389	0.37
Burkholderia sp. CCGE1003	Bacteria; Proteobacteria; Betaproteobacteria; Burkholderiales; Burkholderiaceae; Burkholderia.	5988	2330	0.39
Burkholderia sp. KJ006	Bacteria; Proteobacteria; Betaproteobacteria; Burkholderiales; Burkholderiaceae; Burkholderia.	5979	2535	0.42
Burkholderia sp. RPE64	Bacteria; Proteobacteria; Betaproteobacteria; Burkholderiales; Burkholderiaceae; Burkholderia.	5182	1695	0.33
Burkholderia sp. YI23	Bacteria; Proteobacteria; Betaproteobacteria; Burkholderiales; Burkholderiaceae; Burkholderia.	5672	1943	0.34
Burkholderia xenovorans LB400	Bacteria; Proteobacteria; Betaproteobacteria; Burkholderiales; Burkholderiaceae; Burkholderia.	8702	2788	0.32
Burkholderia ambifaria AMMD	Bacteria; Proteobacteria; Betaproteobacteria; Burkholderiales; Burkholderiaceae; Burkholderia; Burkholderia cepacia complex.	6565	3111	0.47
Burkholderia ambifaria MC40-6	Bacteria; Proteobacteria; Betaproteobacteria; Burkholderiales; Burkholderiaceae; Burkholderia; Burkholderia cepacia complex.	6423	2952	0.46
Burkholderia cenocepacia AU 1054	Bacteria; Proteobacteria; Betaproteobacteria; Burkholderiales; Burkholderiaceae; Burkholderia; Burkholderia cepacia complex.	6477	2049	0.32
Burkholderia cenocepacia HI2424	Bacteria; Proteobacteria; Betaproteobacteria; Burkholderiales; Burkholderiaceae; Burkholderia; Burkholderia cepacia complex.	6763	2306	0.34
Burkholderia cenocepacia J2315	Bacteria; Proteobacteria; Betaproteobacteria; Burkholderiales; Burkholderiaceae; Burkholderia; Burkholderia cepacia complex.	7028	2595	0.37
Burkholderia cenocepacia MC0-3	Bacteria; Proteobacteria; Betaproteobacteria; Burkholderiales; Burkholderiaceae; Burkholderia; Burkholderia cepacia complex.	7008	2481	0.35
Burkholderia cepacia GG4	Bacteria; Proteobacteria; Betaproteobacteria; Burkholderiales; Burkholderiaceae; Burkholderia; Burkholderia cepacia complex.	5825	2698	0.46
Burkholderia lata 383	Bacteria; Proteobacteria; Betaproteobacteria; Burkholderiales; Burkholderiaceae; Burkholderia; Burkholderia cepacia complex.	7717	2974	0.39
Burkholderia multivorans ATCC 17616	Bacteria; Proteobacteria; Betaproteobacteria; Burkholderiales; Burkholderiaceae; Burkholderia; Burkholderia cepacia complex.	6121	2664	0.44
Burkholderia vietnamiensis G4	Bacteria; Proteobacteria; Betaproteobacteria; Burkholderiales; Burkholderiaceae; Burkholderia; Burkholderia cepacia complex.	6484	2717	0.42
Burkholderia mallei ATCC 23344	Bacteria; Proteobacteria; Betaproteobacteria; Burkholderiales; Burkholderiaceae; Burkholderia; pseudomallei group.	5025	2100	0.42
Burkholderia mallei NCTC 10229	Bacteria; Proteobacteria; Betaproteobacteria; Burkholderiales; Burkholderiaceae; Burkholderia; pseudomallei group.	5157	2117	0.41
Burkholderia mallei NCTC 10247	Bacteria; Proteobacteria; Betaproteobacteria; Burkholderiales; Burkholderiaceae; Burkholderia; pseudomallei group.	5413	2160	0.4
Burkholderia mallei SAVP1	Bacteria; Proteobacteria; Betaproteobacteria; Burkholderiales; Burkholderiaceae; Burkholderia; pseudomallei group.	5189	2000	0.39
Burkholderia pseudomallei 1026b	Bacteria; Proteobacteria; Betaproteobacteria; Burkholderiales; Burkholderiaceae; Burkholderia; pseudomallei group.	6069	2433	0.4
Burkholderia pseudomallei 1106a	Bacteria; Proteobacteria; Betaproteobacteria; Burkholderiales; Burkholderiaceae; Burkholderia; pseudomallei group.	7181	2347	0.33
Burkholderia pseudomallei 1710b	Bacteria; Proteobacteria; Betaproteobacteria; Burkholderiales; Burkholderiaceae; Burkholderia; pseudomallei group.	6346	2184	0.34
Burkholderia pseudomallei 668	Bacteria; Proteobacteria; Betaproteobacteria; Burkholderiales; Burkholderiaceae; Burkholderia; pseudomallei group.	7117	2282	0.32
Burkholderia pseudomallei BPC006	Bacteria; Proteobacteria; Betaproteobacteria; Burkholderiales; Burkholderiaceae; Burkholderia; pseudomallei group.	7158	2316	0.32
Burkholderia pseudomallei K96243	Bacteria; Proteobacteria; Betaproteobacteria; Burkholderiales; Burkholderiaceae; Burkholderia; pseudomallei group.	5728	2495	0.44
Burkholderia pseudomallei MSHR305	Bacteria; Proteobacteria; Betaproteobacteria; Burkholderiales; Burkholderiaceae; Burkholderia; pseudomallei group.	6105	2343	0.38
Burkholderia pseudomallei NCTC 13179	Bacteria; Proteobacteria; Betaproteobacteria; Burkholderiales; Burkholderiaceae; Burkholderia; pseudomallei group.	6085	2186	0.36
Burkholderia thailandensis E264	Bacteria; Proteobacteria; Betaproteobacteria; Burkholderiales; Burkholderiaceae; Burkholderia; pseudomallei group.	5635	2321	0.41
Burkholderia thailandensis MSMB121	Bacteria; Proteobacteria; Betaproteobacteria; Burkholderiales; Burkholderiaceae; Burkholderia; pseudomallei group.	5759	2459	0.43
Cupriavidus metallidurans CH34	Bacteria; Proteobacteria; Betaproteobacteria; Burkholderiales; Burkholderiaceae; Cupriavidus.	3726	1359	0.36
Cupriavidus necator N-1	Bacteria; Proteobacteria; Betaproteobacteria; Burkholderiales; Burkholderiaceae; Cupriavidus.	6065	1915	0.32
Ralstonia eutropha H16	Bacteria; Proteobacteria; Betaproteobacteria; Burkholderiales; Burkholderiaceae; Cupriavidus.	6206	1975	0.32
Ralstonia eutropha JMP134	Bacteria; Proteobacteria; Betaproteobacteria; Burkholderiales; Burkholderiaceae; Cupriavidus.	5846	1884	0.32
Pandoraea pnomenusa 3kgm	Bacteria; Proteobacteria; Betaproteobacteria; Burkholderiales; Burkholderiaceae; Pandoraea.	4251	1487	0.35
Polynucleobacter necessarius subsp. asymbioticus QLW-P1DMWA-1	Bacteria; Proteobacteria; Betaproteobacteria; Burkholderiales; Burkholderiaceae; Polynucleobacter.	2077	640	0.31
Polynucleobacter necessarius subsp. necessarius STIR1	Bacteria; Proteobacteria; Betaproteobacteria; Burkholderiales; Burkholderiaceae; Polynucleobacter.	1508	381	0.25
Ralstonia pickettii 12D	Bacteria; Proteobacteria; Betaproteobacteria; Burkholderiales; Burkholderiaceae; Ralstonia.	4590	1594	0.35
Ralstonia pickettii 12J	Bacteria; Proteobacteria; Betaproteobacteria; Burkholderiales; Burkholderiaceae; Ralstonia.	4862	1562	0.32
Ralstonia pickettii DTP0602	Bacteria; Proteobacteria; Betaproteobacteria; Burkholderiales; Burkholderiaceae; Ralstonia.	7449	2184	0.29
Ralstonia solanacearum GMI1000	Bacteria; Proteobacteria; Betaproteobacteria; Burkholderiales; Burkholderiaceae; Ralstonia.	3441	1157	0.34
Ralstonia solanacearum Po82	Bacteria; Proteobacteria; Betaproteobacteria; Burkholderiales; Burkholderiaceae; Ralstonia.	3338	1050	0.31
Ralstonia solanacearum PSI07	Bacteria; Proteobacteria; Betaproteobacteria; Burkholderiales; Burkholderiaceae; Ralstonia.	3284	1071	0.33
Candidatus Symbiobacter mobilis CR	Bacteria; Proteobacteria; Betaproteobacteria; Burkholderiales; Comamonadaceae.	2626	683	0.26
Acidovorax avenae subsp. avenae ATCC 19860	Bacteria; Proteobacteria; Betaproteobacteria; Burkholderiales; Comamonadaceae; Acidovorax.	4737	1676	0.35
Acidovorax citrulli AAC00-1	Bacteria; Proteobacteria; Betaproteobacteria; Burkholderiales; Comamonadaceae; Acidovorax.	4709	1534	0.33
Acidovorax ebreus TPSY	Bacteria; Proteobacteria; Betaproteobacteria; Burkholderiales; Comamonadaceae; Acidovorax.	3479	1322	0.38
Acidovorax sp. JS42	Bacteria; Proteobacteria; Betaproteobacteria; Burkholderiales; Comamonadaceae; Acidovorax.	4007	1436	0.36
Acidovorax sp. KKS102	Bacteria; Proteobacteria; Betaproteobacteria; Burkholderiales; Comamonadaceae; Acidovorax.	4742	1621	0.34
Alicycliphilus denitrificans BC	Bacteria; Proteobacteria; Betaproteobacteria; Burkholderiales; Comamonadaceae; Alicycliphilus.	4330	1475	0.34
Alicycliphilus denitrificans K601	Bacteria; Proteobacteria; Betaproteobacteria; Burkholderiales; Comamonadaceae; Alicycliphilus.	4607	1593	0.35
Delftia acidovorans SPH-1	Bacteria; Proteobacteria; Betaproteobacteria; Burkholderiales; Comamonadaceae; Delftia.	6040	2013	0.33
Delftia sp. Cs1-4	Bacteria; Proteobacteria; Betaproteobacteria; Burkholderiales; Comamonadaceae; Delftia.	5861	1938	0.33
Polaromonas naphthalenivorans CJ2	Bacteria; Proteobacteria; Betaproteobacteria; Burkholderiales; Comamonadaceae; Polaromonas.	4084	1433	0.35
Polaromonas sp. JS666	Bacteria; Proteobacteria; Betaproteobacteria; Burkholderiales; Comamonadaceae; Polaromonas.	4817	1686	0.35
Ramlibacter tataouinensis TTB310	Bacteria; Proteobacteria; Betaproteobacteria; Burkholderiales; Comamonadaceae; Ramlibacter.	3881	1394	0.36
Rhodoferax ferrireducens T118 DSM 15236	Bacteria; Proteobacteria; Betaproteobacteria; Burkholderiales; Comamonadaceae; Rhodoferax.	4170	1455	0.35
Variovorax paradoxus B4	Bacteria; Proteobacteria; Betaproteobacteria; Burkholderiales; Comamonadaceae; Variovorax.	6753	2222	0.33
Variovorax paradoxus EPS	Bacteria; Proteobacteria; Betaproteobacteria; Burkholderiales; Comamonadaceae; Variovorax.	5952	2029	0.34
Variovorax paradoxus S110	Bacteria; Proteobacteria; Betaproteobacteria; Burkholderiales; Comamonadaceae; Variovorax.	6279	2127	0.34
Verminephrobacter eiseniae EF01-2	Bacteria; Proteobacteria; Betaproteobacteria; Burkholderiales; Comamonadaceae; Verminephrobacter.	4908	1440	0.29
Leptothrix cholodnii SP-6	Bacteria; Proteobacteria; Betaproteobacteria; Burkholderiales; Leptothrix.	4363	1436	0.33
Candidatus Zinderia insecticola CARI	Bacteria; Proteobacteria; Betaproteobacteria; Burkholderiales; Oxalobacteraceae; Candidatus Zinderia.	206	29	0.14
Herbaspirillum seropedicae SmR1	Bacteria; Proteobacteria; Betaproteobacteria; Burkholderiales; Oxalobacteraceae; Herbaspirillum.	4735	1525	0.32
Herminiimonas arsenicoxydans	Bacteria; Proteobacteria; Betaproteobacteria; Burkholderiales; Oxalobacteraceae; Herminiimonas.	3283	1084	0.33
Janthinobacterium sp. Marseille	Bacteria; Proteobacteria; Betaproteobacteria; Burkholderiales; Oxalobacteraceae; Janthinobacterium.	3697	1218	0.33
Rubrivivax gelatinosus IL144	Bacteria; Proteobacteria; Betaproteobacteria; Burkholderiales; Rubrivivax.	4694	1460	0.31
Thiomonas intermedia K12	Bacteria; Proteobacteria; Betaproteobacteria; Burkholderiales; Thiomonas.	3106	883	0.28
Candidatus Accumulibacter phosphatis clade IIA str. UW-1	Bacteria; Proteobacteria; Betaproteobacteria; Candidatus Accumulibacter.	4326	1309	0.3
Candidatus Nasuia deltocephalinicola str. NAS-ALF	Bacteria; Proteobacteria; Betaproteobacteria; Candidatus Nasuia.	137	6	0.04
Candidatus Profftella armatura DC	Bacteria; Proteobacteria; Betaproteobacteria; Candidatus Profftella.	366	97	0.27
Candidatus Tremblaya phenacola PAVE	Bacteria; Proteobacteria; Betaproteobacteria; Candidatus Tremblaya.	173	15	0.09
Candidatus Tremblaya princeps PCIT	Bacteria; Proteobacteria; Betaproteobacteria; Candidatus Tremblaya.	121	10	0.08
Candidatus Tremblaya princeps PCVAL	Bacteria; Proteobacteria; Betaproteobacteria; Candidatus Tremblaya.	116	10	0.09
Gallionella capsiferriformans ES-2	Bacteria; Proteobacteria; Betaproteobacteria; Gallionellales; Gallionellaceae; Gallionella.	2894	828	0.29
Sideroxydans lithotrophicus ES-1	Bacteria; Proteobacteria; Betaproteobacteria; Gallionellales; Gallionellaceae; Sideroxydans.	2980	904	0.3
Thiobacillus denitrificans ATCC 25259	Bacteria; Proteobacteria; Betaproteobacteria; Hydrogenophilales; Hydrogenophilaceae; Thiobacillus.	2827	924	0.33
Candidatus Kinetoplastibacterium blastocrithidii (ex Strigomonas culicis)	Bacteria; Proteobacteria; Betaproteobacteria; Kinetoplastibacterium.	715	224	0.31
Candidatus Kinetoplastibacterium blastocrithidii TCC012E	Bacteria; Proteobacteria; Betaproteobacteria; Kinetoplastibacterium.	724	224	0.31
Candidatus Kinetoplastibacterium crithidii (ex Angomonas deanei ATCC 30255)	Bacteria; Proteobacteria; Betaproteobacteria; Kinetoplastibacterium.	734	218	0.3
Candidatus Kinetoplastibacterium crithidii TCC036E	Bacteria; Proteobacteria; Betaproteobacteria; Kinetoplastibacterium.	728	223	0.31
Candidatus Kinetoplastibacterium desouzaii TCC079E	Bacteria; Proteobacteria; Betaproteobacteria; Kinetoplastibacterium.	742	225	0.3
Candidatus Kinetoplastibacterium galatii TCC219	Bacteria; Proteobacteria; Betaproteobacteria; Kinetoplastibacterium.	727	226	0.31
Candidatus Kinetoplastibacterium oncopeltii TCC290E	Bacteria; Proteobacteria; Betaproteobacteria; Kinetoplastibacterium.	694	216	0.31
Methylobacillus flagellatus KT	Bacteria; Proteobacteria; Betaproteobacteria; Methylophilales; Methylophilaceae; Methylobacillus.	2753	842	0.31
Methylotenera mobilis JLW8	Bacteria; Proteobacteria; Betaproteobacteria; Methylophilales; Methylophilaceae; Methylotenera.	2338	782	0.33
Methylotenera versatilis 301	Bacteria; Proteobacteria; Betaproteobacteria; Methylophilales; Methylophilaceae; Methylotenera.	2764	878	0.32
Methylovorus glucosetrophus SIP3-4	Bacteria; Proteobacteria; Betaproteobacteria; Methylophilales; Methylophilaceae; Methylovorus.	2818	886	0.31
Methylovorus sp. MP688	Bacteria; Proteobacteria; Betaproteobacteria; Methylophilales; Methylophilaceae; Methylovorus.	2711	873	0.32
Chromobacterium violaceum ATCC 12472	Bacteria; Proteobacteria; Betaproteobacteria; Neisseriales; Chromobacteriaceae; Chromobacterium.	4407	1135	0.26
Laribacter hongkongensis HLHK9	Bacteria; Proteobacteria; Betaproteobacteria; Neisseriales; Chromobacteriaceae; Laribacter.	3238	727	0.22
Pseudogulbenkiania sp. NH8B	Bacteria; Proteobacteria; Betaproteobacteria; Neisseriales; Chromobacteriaceae; Pseudogulbenkiania.	4015	1131	0.28
Neisseria gonorrhoeae FA 1090	Bacteria; Proteobacteria; Betaproteobacteria; Neisseriales; Neisseriaceae; Neisseria.	2002	643	0.32
Neisseria gonorrhoeae MS11	Bacteria; Proteobacteria; Betaproteobacteria; Neisseriales; Neisseriaceae; Neisseria.	2078	636	0.31
Neisseria gonorrhoeae NCCP11945	Bacteria; Proteobacteria; Betaproteobacteria; Neisseriales; Neisseriaceae; Neisseria.	2662	694	0.26
Neisseria lactamica 020-06	Bacteria; Proteobacteria; Betaproteobacteria; Neisseriales; Neisseriaceae; Neisseria.	1972	773	0.39
Neisseria meningitidis 053442	Bacteria; Proteobacteria; Betaproteobacteria; Neisseriales; Neisseriaceae; Neisseria.	2020	522	0.26
Neisseria meningitidis 8013	Bacteria; Proteobacteria; Betaproteobacteria; Neisseriales; Neisseriaceae; Neisseria.	1913	534	0.28
Neisseria meningitidis alpha14	Bacteria; Proteobacteria; Betaproteobacteria; Neisseriales; Neisseriaceae; Neisseria.	1872	576	0.31
Neisseria meningitidis alpha710	Bacteria; Proteobacteria; Betaproteobacteria; Neisseriales; Neisseriaceae; Neisseria.	2017	535	0.27
Neisseria meningitidis G2136	Bacteria; Proteobacteria; Betaproteobacteria; Neisseriales; Neisseriaceae; Neisseria.	1928	570	0.3
Neisseria meningitidis H44/76	Bacteria; Proteobacteria; Betaproteobacteria; Neisseriales; Neisseriaceae; Neisseria.	1961	547	0.28
Neisseria meningitidis M01-240149	Bacteria; Proteobacteria; Betaproteobacteria; Neisseriales; Neisseriaceae; Neisseria.	1936	575	0.3
Neisseria meningitidis M01-240355	Bacteria; Proteobacteria; Betaproteobacteria; Neisseriales; Neisseriaceae; Neisseria.	1971	411	0.21
Neisseria meningitidis M04-240196	Bacteria; Proteobacteria; Betaproteobacteria; Neisseriales; Neisseriaceae; Neisseria.	1947	544	0.28
Neisseria meningitidis MC58	Bacteria; Proteobacteria; Betaproteobacteria; Neisseriales; Neisseriaceae; Neisseria.	2063	528	0.26
Neisseria meningitidis NZ-05/33	Bacteria; Proteobacteria; Betaproteobacteria; Neisseriales; Neisseriaceae; Neisseria.	1948	568	0.29
Neisseria meningitidis WUE 2594	Bacteria; Proteobacteria; Betaproteobacteria; Neisseriales; Neisseriaceae; Neisseria.	1941	527	0.27
Nitrosomonas europaea ATCC 19718	Bacteria; Proteobacteria; Betaproteobacteria; Nitrosomonadales; Nitrosomonadaceae; Nitrosomonas.	2462	790	0.32
Nitrosomonas eutropha C91	Bacteria; Proteobacteria; Betaproteobacteria; Nitrosomonadales; Nitrosomonadaceae; Nitrosomonas.	2444	785	0.32
Nitrosomonas sp. AL212	Bacteria; Proteobacteria; Betaproteobacteria; Nitrosomonadales; Nitrosomonadaceae; Nitrosomonas.	2832	779	0.28
Nitrosomonas sp. Is79A3	Bacteria; Proteobacteria; Betaproteobacteria; Nitrosomonadales; Nitrosomonadaceae; Nitrosomonas.	3372	841	0.25
Nitrosospira multiformis ATCC 25196	Bacteria; Proteobacteria; Betaproteobacteria; Nitrosomonadales; Nitrosomonadaceae; Nitrosospira.	2757	852	0.31
Aromatoleum aromaticum EbN1	Bacteria; Proteobacteria; Betaproteobacteria; Rhodocyclales; Rhodocyclaceae; Aromatoleum.	4128	1205	0.29
Azoarcus sp. BH72	Bacteria; Proteobacteria; Betaproteobacteria; Rhodocyclales; Rhodocyclaceae; Azoarcus.	3989	1344	0.34
Azoarcus sp. KH32C	Bacteria; Proteobacteria; Betaproteobacteria; Rhodocyclales; Rhodocyclaceae; Azoarcus.	4531	1422	0.31
Dechlorosoma suillum PS	Bacteria; Proteobacteria; Betaproteobacteria; Rhodocyclales; Rhodocyclaceae; Azospira.	3443	1132	0.33
Dechloromonas aromatica RCB	Bacteria; Proteobacteria; Betaproteobacteria; Rhodocyclales; Rhodocyclaceae; Dechloromonas.	4171	1339	0.32
Thauera sp. MZ1T	Bacteria; Proteobacteria; Betaproteobacteria; Rhodocyclales; Rhodocyclaceae; Thauera.	3903	1261	0.32
Sulfuricella denitrificans skB26	Bacteria; Proteobacteria; Betaproteobacteria; Sulfuricellales; Sulfuricellaceae; Sulfuricella.	2982	949	0.32
Bacteriovorax marinus SJ	Bacteria; Proteobacteria; Deltaproteobacteria; Bdellovibrionales; Bacteriovoracaceae; Bacteriovorax.	3230	371	0.11
Bdellovibrio bacteriovorus str. Tiberius	Bacteria; Proteobacteria; Deltaproteobacteria; Bdellovibrionales; Bdellovibrionaceae; Bdellovibrio.	3738	431	0.12
Bdellovibrio exovorus JSS	Bacteria; Proteobacteria; Deltaproteobacteria; Bdellovibrionales; Bdellovibrionaceae; Bdellovibrio.	2618	335	0.13
Candidatus Babela massiliensis 673862	Bacteria; Proteobacteria; Deltaproteobacteria; Candidatus Babela.	981	74	0.08
Desulfarculus baarsii DSM 2075	Bacteria; Proteobacteria; Deltaproteobacteria; Desulfarculales; Desulfarculaceae; Desulfarculus.	3277	763	0.23
Desulfatibacillum alkenivorans AK-01	Bacteria; Proteobacteria; Deltaproteobacteria; Desulfobacterales; Desulfobacteraceae; Desulfatibacillum.	5255	1051	0.2
Desulfobacterium autotrophicum HRM2	Bacteria; Proteobacteria; Deltaproteobacteria; Desulfobacterales; Desulfobacteraceae; Desulfobacterium.	4871	1115	0.23
Desulfobacula toluolica Tol2	Bacteria; Proteobacteria; Deltaproteobacteria; Desulfobacterales; Desulfobacteraceae; Desulfobacula.	4375	964	0.22
Desulfococcus oleovorans Hxd3	Bacteria; Proteobacteria; Deltaproteobacteria; Desulfobacterales; Desulfobacteraceae; Desulfococcus.	3265	774	0.24
Desulfobulbus propionicus DSM 2032	Bacteria; Proteobacteria; Deltaproteobacteria; Desulfobacterales; Desulfobulbaceae; Desulfobulbus.	3283	837	0.25
Desulfocapsa sulfexigens DSM 10523	Bacteria; Proteobacteria; Deltaproteobacteria; Desulfobacterales; Desulfobulbaceae; Desulfocapsa.	3494	832	0.24
Desulfotalea psychrophila LSv54	Bacteria; Proteobacteria; Deltaproteobacteria; Desulfobacterales; Desulfobulbaceae; Desulfotalea.	3118	758	0.24
Desulfurivibrio alkaliphilus AHT2	Bacteria; Proteobacteria; Deltaproteobacteria; Desulfobacterales; Desulfobulbaceae; Desulfurivibrio.	2620	663	0.25
Desulfohalobium retbaense DSM 5692	Bacteria; Proteobacteria; Deltaproteobacteria; Desulfovibrionales; Desulfohalobiaceae; Desulfohalobium.	2479	725	0.29
Desulfomicrobium baculatum DSM 4028	Bacteria; Proteobacteria; Deltaproteobacteria; Desulfovibrionales; Desulfomicrobiaceae; Desulfomicrobium.	3436	948	0.28
Desulfovibrio aespoeensis Aspo-2	Bacteria; Proteobacteria; Deltaproteobacteria; Desulfovibrionales; Desulfovibrionaceae; Desulfovibrio.	3304	921	0.28
Desulfovibrio africanus str. Walvis Bay	Bacteria; Proteobacteria; Deltaproteobacteria; Desulfovibrionales; Desulfovibrionaceae; Desulfovibrio.	3725	1003	0.27
Desulfovibrio alaskensis G20	Bacteria; Proteobacteria; Deltaproteobacteria; Desulfovibrionales; Desulfovibrionaceae; Desulfovibrio.	3258	989	0.3
Desulfovibrio desulfuricans ND132	Bacteria; Proteobacteria; Deltaproteobacteria; Desulfovibrionales; Desulfovibrionaceae; Desulfovibrio.	3454	944	0.27
Desulfovibrio desulfuricans subsp. desulfuricans str. ATCC 27774	Bacteria; Proteobacteria; Deltaproteobacteria; Desulfovibrionales; Desulfovibrionaceae; Desulfovibrio.	2356	652	0.28
Desulfovibrio magneticus RS-1	Bacteria; Proteobacteria; Deltaproteobacteria; Desulfovibrionales; Desulfovibrionaceae; Desulfovibrio.	4629	989	0.21
Desulfovibrio salexigens DSM 2638	Bacteria; Proteobacteria; Deltaproteobacteria; Desulfovibrionales; Desulfovibrionaceae; Desulfovibrio.	3807	978	0.26
Desulfovibrio vulgaris DP4	Bacteria; Proteobacteria; Deltaproteobacteria; Desulfovibrionales; Desulfovibrionaceae; Desulfovibrio.	2941	861	0.29
Desulfovibrio vulgaris RCH1	Bacteria; Proteobacteria; Deltaproteobacteria; Desulfovibrionales; Desulfovibrionaceae; Desulfovibrio.	3067	859	0.28
Desulfovibrio vulgaris str. Hildenborough	Bacteria; Proteobacteria; Deltaproteobacteria; Desulfovibrionales; Desulfovibrionaceae; Desulfovibrio.	3379	793	0.23
Desulfovibrio vulgaris str. 'Miyazaki F'	Bacteria; Proteobacteria; Deltaproteobacteria; Desulfovibrionales; Desulfovibrionaceae; Desulfovibrio.	3180	916	0.29
Lawsonia intracellularis N343	Bacteria; Proteobacteria; Deltaproteobacteria; Desulfovibrionales; Desulfovibrionaceae; Lawsonia.	1218	346	0.28
Lawsonia intracellularis PHE/MN1-00	Bacteria; Proteobacteria; Deltaproteobacteria; Desulfovibrionales; Desulfovibrionaceae; Lawsonia.	1185	344	0.29
Hippea maritima DSM 10411	Bacteria; Proteobacteria; Deltaproteobacteria; Desulfurellales; Desulfurellaceae; Hippea.	1677	297	0.18
Geobacter bemidjiensis Bem	Bacteria; Proteobacteria; Deltaproteobacteria; Desulfuromonadales; Geobacteraceae; Geobacter.	4051	1094	0.27
Geobacter daltonii FRC-32	Bacteria; Proteobacteria; Deltaproteobacteria; Desulfuromonadales; Geobacteraceae; Geobacter.	3799	1015	0.27
Geobacter lovleyi SZ	Bacteria; Proteobacteria; Deltaproteobacteria; Desulfuromonadales; Geobacteraceae; Geobacter.	3606	934	0.26
Geobacter metallireducens GS-15	Bacteria; Proteobacteria; Deltaproteobacteria; Desulfuromonadales; Geobacteraceae; Geobacter.	3551	910	0.26
Geobacter sp. M18	Bacteria; Proteobacteria; Deltaproteobacteria; Desulfuromonadales; Geobacteraceae; Geobacter.	4434	1115	0.25
Geobacter sp. M21	Bacteria; Proteobacteria; Deltaproteobacteria; Desulfuromonadales; Geobacteraceae; Geobacter.	4080	1077	0.26
Geobacter sulfurreducens KN400	Bacteria; Proteobacteria; Deltaproteobacteria; Desulfuromonadales; Geobacteraceae; Geobacter.	3324	914	0.27
Geobacter uraniireducens Rf4	Bacteria; Proteobacteria; Deltaproteobacteria; Desulfuromonadales; Geobacteraceae; Geobacter.	4357	1105	0.25
Pelobacter carbinolicus DSM 2380	Bacteria; Proteobacteria; Deltaproteobacteria; Desulfuromonadales; Pelobacteraceae; Pelobacter.	3304	833	0.25
Pelobacter propionicus DSM 2379	Bacteria; Proteobacteria; Deltaproteobacteria; Desulfuromonadales; Pelobacteraceae; Pelobacter.	3576	955	0.27
Anaeromyxobacter dehalogenans 2CP-1	Bacteria; Proteobacteria; Deltaproteobacteria; Myxococcales; Cystobacterineae; Anaeromyxobacteraceae; Anaeromyxobacter.	4473	1059	0.24
Anaeromyxobacter dehalogenans 2CP-C	Bacteria; Proteobacteria; Deltaproteobacteria; Myxococcales; Cystobacterineae; Anaeromyxobacteraceae; Anaeromyxobacter.	4346	911	0.21
Anaeromyxobacter sp. Fw109-5	Bacteria; Proteobacteria; Deltaproteobacteria; Myxococcales; Cystobacterineae; Anaeromyxobacteraceae; Anaeromyxobacter.	4466	915	0.2
Anaeromyxobacter sp. K	Bacteria; Proteobacteria; Deltaproteobacteria; Myxococcales; Cystobacterineae; Anaeromyxobacteraceae; Anaeromyxobacter.	4457	1103	0.25
Stigmatella aurantiaca DW4/3-1	Bacteria; Proteobacteria; Deltaproteobacteria; Myxococcales; Cystobacterineae; Cystobacteraceae; Stigmatella.	8352	1509	0.18
Corallococcus coralloides DSM 2259	Bacteria; Proteobacteria; Deltaproteobacteria; Myxococcales; Cystobacterineae; Myxococcaceae; Corallococcus.	8033	1403	0.17
Myxococcus fulvus HW-1	Bacteria; Proteobacteria; Deltaproteobacteria; Myxococcales; Cystobacterineae; Myxococcaceae; Myxococcus.	7284	1303	0.18
Myxococcus stipitatus DSM 14675	Bacteria; Proteobacteria; Deltaproteobacteria; Myxococcales; Cystobacterineae; Myxococcaceae; Myxococcus.	8043	1508	0.19
Myxococcus xanthus DK 1622	Bacteria; Proteobacteria; Deltaproteobacteria; Myxococcales; Cystobacterineae; Myxococcaceae; Myxococcus.	7331	1354	0.18
Haliangium ochraceum DSM 14365	Bacteria; Proteobacteria; Deltaproteobacteria; Myxococcales; Nannocystineae; Kofleriaceae; Haliangium.	6719	905	0.13
Sorangium cellulosum So ce56 So ce 56	Bacteria; Proteobacteria; Deltaproteobacteria; Myxococcales; Sorangiineae; Polyangiaceae; Sorangium.	9375	1172	0.13
Sorangium cellulosum So0157-2	Bacteria; Proteobacteria; Deltaproteobacteria; Myxococcales; Sorangiineae; Polyangiaceae; Sorangium.	10399	1297	0.12
Desulfobacca acetoxidans DSM 11109	Bacteria; Proteobacteria; Deltaproteobacteria; Syntrophobacterales; Syntrophaceae; Desulfobacca.	2866	641	0.22
Desulfomonile tiedjei DSM 6799	Bacteria; Proteobacteria; Deltaproteobacteria; Syntrophobacterales; Syntrophaceae; Desulfomonile.	5469	945	0.17
Syntrophus aciditrophicus SB	Bacteria; Proteobacteria; Deltaproteobacteria; Syntrophobacterales; Syntrophaceae; Syntrophus.	3168	662	0.21
Syntrophobacter fumaroxidans MPOB	Bacteria; Proteobacteria; Deltaproteobacteria; Syntrophobacterales; Syntrophobacteraceae; Syntrophobacter.	4064	949	0.23
Arcobacter butzleri 7h1h	Bacteria; Proteobacteria; Epsilonproteobacteria; Campylobacterales; Campylobacteraceae; Arcobacter.	2199	627	0.29
Arcobacter butzleri ED-1	Bacteria; Proteobacteria; Epsilonproteobacteria; Campylobacterales; Campylobacteraceae; Arcobacter.	2158	643	0.3
Arcobacter butzleri RM4018	Bacteria; Proteobacteria; Epsilonproteobacteria; Campylobacterales; Campylobacteraceae; Arcobacter.	2259	631	0.28
Arcobacter nitrofigilis DSM 7299	Bacteria; Proteobacteria; Epsilonproteobacteria; Campylobacterales; Campylobacteraceae; Arcobacter.	3126	896	0.29
Arcobacter sp. L	Bacteria; Proteobacteria; Epsilonproteobacteria; Campylobacterales; Campylobacteraceae; Arcobacter.	2845	827	0.29
Campylobacter coli 15-537360	Bacteria; Proteobacteria; Epsilonproteobacteria; Campylobacterales; Campylobacteraceae; Campylobacter.	1588	673	0.42
Campylobacter coli CVM N29710	Bacteria; Proteobacteria; Epsilonproteobacteria; Campylobacterales; Campylobacteraceae; Campylobacter.	1629	670	0.41
Campylobacter concisus 13826	Bacteria; Proteobacteria; Epsilonproteobacteria; Campylobacterales; Campylobacteraceae; Campylobacter.	2024	556	0.27
Campylobacter fetus subsp. fetus 82-40	Bacteria; Proteobacteria; Epsilonproteobacteria; Campylobacterales; Campylobacteraceae; Campylobacter.	1719	548	0.32
Campylobacter fetus subsp. testudinum 03-427	Bacteria; Proteobacteria; Epsilonproteobacteria; Campylobacterales; Campylobacteraceae; Campylobacter.	1695	564	0.33
Campylobacter hominis ATCC BAA-381	Bacteria; Proteobacteria; Epsilonproteobacteria; Campylobacterales; Campylobacteraceae; Campylobacter.	1682	479	0.28
Campylobacter jejuni 32488	Bacteria; Proteobacteria; Epsilonproteobacteria; Campylobacterales; Campylobacteraceae; Campylobacter.	1689	512	0.3
Campylobacter jejuni 4031	Bacteria; Proteobacteria; Epsilonproteobacteria; Campylobacterales; Campylobacteraceae; Campylobacter.	1698	549	0.32
Campylobacter jejuni RM1221	Bacteria; Proteobacteria; Epsilonproteobacteria; Campylobacterales; Campylobacteraceae; Campylobacter.	1838	549	0.3
Campylobacter jejuni subsp. doylei 269.97	Bacteria; Proteobacteria; Epsilonproteobacteria; Campylobacterales; Campylobacteraceae; Campylobacter.	1731	529	0.31
Campylobacter jejuni subsp. jejuni 00-2425	Bacteria; Proteobacteria; Epsilonproteobacteria; Campylobacterales; Campylobacteraceae; Campylobacter.	1741	492	0.28
Campylobacter jejuni subsp. jejuni 00-2426	Bacteria; Proteobacteria; Epsilonproteobacteria; Campylobacterales; Campylobacteraceae; Campylobacter.	1683	493	0.29
Campylobacter jejuni subsp. jejuni 00-2538	Bacteria; Proteobacteria; Epsilonproteobacteria; Campylobacterales; Campylobacteraceae; Campylobacter.	1741	491	0.28
Campylobacter jejuni subsp. jejuni 00-2544	Bacteria; Proteobacteria; Epsilonproteobacteria; Campylobacterales; Campylobacteraceae; Campylobacter.	1739	493	0.28
Campylobacter jejuni subsp. jejuni 81116	Bacteria; Proteobacteria; Epsilonproteobacteria; Campylobacterales; Campylobacteraceae; Campylobacter.	1626	543	0.33
Campylobacter jejuni subsp. jejuni 81-176	Bacteria; Proteobacteria; Epsilonproteobacteria; Campylobacterales; Campylobacteraceae; Campylobacter.	1653	549	0.33
Campylobacter jejuni subsp. jejuni IA3902	Bacteria; Proteobacteria; Epsilonproteobacteria; Campylobacterales; Campylobacteraceae; Campylobacter.	1613	505	0.31
Campylobacter jejuni subsp. jejuni ICDCCJ07001	Bacteria; Proteobacteria; Epsilonproteobacteria; Campylobacterales; Campylobacteraceae; Campylobacter.	1494	494	0.33
Campylobacter jejuni subsp. jejuni M1	Bacteria; Proteobacteria; Epsilonproteobacteria; Campylobacterales; Campylobacteraceae; Campylobacter.	1622	528	0.33
Campylobacter jejuni subsp. jejuni NCTC 11168 = ATCC 700819	Bacteria; Proteobacteria; Epsilonproteobacteria; Campylobacterales; Campylobacteraceae; Campylobacter.	1624	486	0.3
Campylobacter jejuni subsp. jejuni NCTC 11168-BN148	Bacteria; Proteobacteria; Epsilonproteobacteria; Campylobacterales; Campylobacteraceae; Campylobacter.	1622	489	0.3
Campylobacter jejuni subsp. jejuni PT14	Bacteria; Proteobacteria; Epsilonproteobacteria; Campylobacterales; Campylobacteraceae; Campylobacter.	1607	505	0.31
Campylobacter jejuni subsp. jejuni S3	Bacteria; Proteobacteria; Epsilonproteobacteria; Campylobacterales; Campylobacteraceae; Campylobacter.	1734	560	0.32
Campylobacter lari RM2100	Bacteria; Proteobacteria; Epsilonproteobacteria; Campylobacterales; Campylobacteraceae; Campylobacter.	1504	604	0.4
Sulfurospirillum barnesii SES-3	Bacteria; Proteobacteria; Epsilonproteobacteria; Campylobacterales; Campylobacteraceae; Sulfurospirillum.	2491	728	0.29
Sulfurospirillum deleyianum DSM 6946	Bacteria; Proteobacteria; Epsilonproteobacteria; Campylobacterales; Campylobacteraceae; Sulfurospirillum.	2266	663	0.29
Helicobacter acinonychis str. Sheeba	Bacteria; Proteobacteria; Epsilonproteobacteria; Campylobacterales; Helicobacteraceae; Helicobacter.	1612	736	0.46
Helicobacter cetorum MIT 00-7128	Bacteria; Proteobacteria; Epsilonproteobacteria; Campylobacterales; Helicobacteraceae; Helicobacter.	1717	728	0.42
Helicobacter cetorum MIT 99-5656	Bacteria; Proteobacteria; Epsilonproteobacteria; Campylobacterales; Helicobacteraceae; Helicobacter.	1674	737	0.44
Helicobacter cinaedi ATCC BAA-847	Bacteria; Proteobacteria; Epsilonproteobacteria; Campylobacterales; Helicobacteraceae; Helicobacter.	2322	533	0.23
Helicobacter cinaedi PAGU611	Bacteria; Proteobacteria; Epsilonproteobacteria; Campylobacterales; Helicobacteraceae; Helicobacter.	2096	538	0.26
Helicobacter hepaticus ATCC 51449	Bacteria; Proteobacteria; Epsilonproteobacteria; Campylobacterales; Helicobacteraceae; Helicobacter.	1875	520	0.28
Helicobacter pylori 2017	Bacteria; Proteobacteria; Epsilonproteobacteria; Campylobacterales; Helicobacteraceae; Helicobacter.	1593	458	0.29
Helicobacter pylori 2018	Bacteria; Proteobacteria; Epsilonproteobacteria; Campylobacterales; Helicobacteraceae; Helicobacter.	1603	462	0.29
Helicobacter pylori 26695	Bacteria; Proteobacteria; Epsilonproteobacteria; Campylobacterales; Helicobacteraceae; Helicobacter.	1593	452	0.28
Helicobacter pylori 35A	Bacteria; Proteobacteria; Epsilonproteobacteria; Campylobacterales; Helicobacteraceae; Helicobacter.	1470	486	0.33
Helicobacter pylori 51	Bacteria; Proteobacteria; Epsilonproteobacteria; Campylobacterales; Helicobacteraceae; Helicobacter.	1415	485	0.34
Helicobacter pylori 52	Bacteria; Proteobacteria; Epsilonproteobacteria; Campylobacterales; Helicobacteraceae; Helicobacter.	1405	488	0.35
Helicobacter pylori 83	Bacteria; Proteobacteria; Epsilonproteobacteria; Campylobacterales; Helicobacteraceae; Helicobacter.	1609	484	0.3
Helicobacter pylori 908	Bacteria; Proteobacteria; Epsilonproteobacteria; Campylobacterales; Helicobacteraceae; Helicobacter.	1595	457	0.29
Helicobacter pylori Aklavik117	Bacteria; Proteobacteria; Epsilonproteobacteria; Campylobacterales; Helicobacteraceae; Helicobacter.	1520	518	0.34
Helicobacter pylori Aklavik86	Bacteria; Proteobacteria; Epsilonproteobacteria; Campylobacterales; Helicobacteraceae; Helicobacter.	1374	589	0.43
Helicobacter pylori B38	Bacteria; Proteobacteria; Epsilonproteobacteria; Campylobacterales; Helicobacteraceae; Helicobacter.	1384	513	0.37
Helicobacter pylori B8	Bacteria; Proteobacteria; Epsilonproteobacteria; Campylobacterales; Helicobacteraceae; Helicobacter.	1711	500	0.29
Helicobacter pylori BM012A	Bacteria; Proteobacteria; Epsilonproteobacteria; Campylobacterales; Helicobacteraceae; Helicobacter.	1571	477	0.3
Helicobacter pylori BM012S	Bacteria; Proteobacteria; Epsilonproteobacteria; Campylobacterales; Helicobacteraceae; Helicobacter.	1573	477	0.3
Helicobacter pylori Cuz20	Bacteria; Proteobacteria; Epsilonproteobacteria; Campylobacterales; Helicobacteraceae; Helicobacter.	1564	494	0.32
Helicobacter pylori ELS37	Bacteria; Proteobacteria; Epsilonproteobacteria; Campylobacterales; Helicobacteraceae; Helicobacter.	1570	455	0.29
Helicobacter pylori F16	Bacteria; Proteobacteria; Epsilonproteobacteria; Campylobacterales; Helicobacteraceae; Helicobacter.	1500	469	0.31
Helicobacter pylori F30	Bacteria; Proteobacteria; Epsilonproteobacteria; Campylobacterales; Helicobacteraceae; Helicobacter.	1479	492	0.33
Helicobacter pylori F32	Bacteria; Proteobacteria; Epsilonproteobacteria; Campylobacterales; Helicobacteraceae; Helicobacter.	1490	489	0.33
Helicobacter pylori F57	Bacteria; Proteobacteria; Epsilonproteobacteria; Campylobacterales; Helicobacteraceae; Helicobacter.	1520	497	0.33
Helicobacter pylori G27	Bacteria; Proteobacteria; Epsilonproteobacteria; Campylobacterales; Helicobacteraceae; Helicobacter.	1493	495	0.33
Helicobacter pylori Gambia94/24	Bacteria; Proteobacteria; Epsilonproteobacteria; Campylobacterales; Helicobacteraceae; Helicobacter.	1604	510	0.32
Helicobacter pylori HPAG1	Bacteria; Proteobacteria; Epsilonproteobacteria; Campylobacterales; Helicobacteraceae; Helicobacter.	1536	513	0.33
Helicobacter pylori HUP-B14	Bacteria; Proteobacteria; Epsilonproteobacteria; Campylobacterales; Helicobacteraceae; Helicobacter.	1493	520	0.35
Helicobacter pylori Lithuania75	Bacteria; Proteobacteria; Epsilonproteobacteria; Campylobacterales; Helicobacteraceae; Helicobacter.	1546	507	0.33
Helicobacter pylori OK113	Bacteria; Proteobacteria; Epsilonproteobacteria; Campylobacterales; Helicobacteraceae; Helicobacter.	1520	501	0.33
Helicobacter pylori OK310	Bacteria; Proteobacteria; Epsilonproteobacteria; Campylobacterales; Helicobacteraceae; Helicobacter.	1491	484	0.32
Helicobacter pylori P12	Bacteria; Proteobacteria; Epsilonproteobacteria; Campylobacterales; Helicobacteraceae; Helicobacter.	1568	522	0.33
Helicobacter pylori PeCan18	Bacteria; Proteobacteria; Epsilonproteobacteria; Campylobacterales; Helicobacteraceae; Helicobacter.	1495	533	0.36
Helicobacter pylori PeCan4	Bacteria; Proteobacteria; Epsilonproteobacteria; Campylobacterales; Helicobacteraceae; Helicobacter.	1555	538	0.35
Helicobacter pylori Puno120	Bacteria; Proteobacteria; Epsilonproteobacteria; Campylobacterales; Helicobacteraceae; Helicobacter.	1525	508	0.33
Helicobacter pylori Puno135	Bacteria; Proteobacteria; Epsilonproteobacteria; Campylobacterales; Helicobacteraceae; Helicobacter.	1573	514	0.33
Helicobacter pylori Rif1	Bacteria; Proteobacteria; Epsilonproteobacteria; Campylobacterales; Helicobacteraceae; Helicobacter.	1594	452	0.28
Helicobacter pylori Rif2	Bacteria; Proteobacteria; Epsilonproteobacteria; Campylobacterales; Helicobacteraceae; Helicobacter.	1591	445	0.28
Helicobacter pylori Sat464	Bacteria; Proteobacteria; Epsilonproteobacteria; Campylobacterales; Helicobacteraceae; Helicobacter.	1502	513	0.34
Helicobacter pylori Shi112	Bacteria; Proteobacteria; Epsilonproteobacteria; Campylobacterales; Helicobacteraceae; Helicobacter.	1564	518	0.33
Helicobacter pylori Shi169	Bacteria; Proteobacteria; Epsilonproteobacteria; Campylobacterales; Helicobacteraceae; Helicobacter.	1525	512	0.34
Helicobacter pylori Shi417	Bacteria; Proteobacteria; Epsilonproteobacteria; Campylobacterales; Helicobacteraceae; Helicobacter.	1548	506	0.33
Helicobacter pylori Shi470	Bacteria; Proteobacteria; Epsilonproteobacteria; Campylobacterales; Helicobacteraceae; Helicobacter.	1569	492	0.31
Helicobacter pylori SJM180	Bacteria; Proteobacteria; Epsilonproteobacteria; Campylobacterales; Helicobacteraceae; Helicobacter.	1581	515	0.33
Helicobacter pylori SNT49 Santal49	Bacteria; Proteobacteria; Epsilonproteobacteria; Campylobacterales; Helicobacteraceae; Helicobacter.	1515	490	0.32
Helicobacter pylori SouthAfrica20	Bacteria; Proteobacteria; Epsilonproteobacteria; Campylobacterales; Helicobacteraceae; Helicobacter.	1703	495	0.29
Helicobacter pylori SouthAfrica7	Bacteria; Proteobacteria; Epsilonproteobacteria; Campylobacterales; Helicobacteraceae; Helicobacter.	1543	525	0.34
Helicobacter pylori UM032	Bacteria; Proteobacteria; Epsilonproteobacteria; Campylobacterales; Helicobacteraceae; Helicobacter.	1427	475	0.33
Helicobacter pylori UM037	Bacteria; Proteobacteria; Epsilonproteobacteria; Campylobacterales; Helicobacteraceae; Helicobacter.	1504	533	0.35
Helicobacter pylori UM066	Bacteria; Proteobacteria; Epsilonproteobacteria; Campylobacterales; Helicobacteraceae; Helicobacter.	1465	493	0.34
Helicobacter pylori UM298	Bacteria; Proteobacteria; Epsilonproteobacteria; Campylobacterales; Helicobacteraceae; Helicobacter.	1429	477	0.33
Helicobacter pylori UM299	Bacteria; Proteobacteria; Epsilonproteobacteria; Campylobacterales; Helicobacteraceae; Helicobacter.	1428	477	0.33
Helicobacter pylori v225d	Bacteria; Proteobacteria; Epsilonproteobacteria; Campylobacterales; Helicobacteraceae; Helicobacter.	1541	478	0.31
Helicobacter pylori XZ274	Bacteria; Proteobacteria; Epsilonproteobacteria; Campylobacterales; Helicobacteraceae; Helicobacter.	1412	434	0.31
Candidatus Sulfuricurvum sp. RIFRC-1	Bacteria; Proteobacteria; Epsilonproteobacteria; Campylobacterales; Helicobacteraceae; Sulfuricurvum.	2358	659	0.28
Sulfuricurvum kujiense DSM 16994	Bacteria; Proteobacteria; Epsilonproteobacteria; Campylobacterales; Helicobacteraceae; Sulfuricurvum.	2538	667	0.26
Sulfurimonas autotrophica DSM 16294	Bacteria; Proteobacteria; Epsilonproteobacteria; Campylobacterales; Helicobacteraceae; Sulfurimonas.	2158	637	0.3
Sulfurimonas denitrificans DSM 1251	Bacteria; Proteobacteria; Epsilonproteobacteria; Campylobacterales; Helicobacteraceae; Sulfurimonas.	2096	622	0.3
Nitratifractor salsuginis DSM 16511	Bacteria; Proteobacteria; Epsilonproteobacteria; Campylobacterales; Nitratifractor.	2088	486	0.23
Nautilia profundicola AmH	Bacteria; Proteobacteria; Epsilonproteobacteria; Nautiliales; Nautiliaceae; Nautilia.	1730	478	0.28
Nitratiruptor sp. SB155-2	Bacteria; Proteobacteria; Epsilonproteobacteria; Nitratiruptor.	1843	563	0.31
Sulfurovum sp. NBC37-1	Bacteria; Proteobacteria; Epsilonproteobacteria; Sulfurovum.	2438	582	0.24
gamma proteobacterium HdN1	Bacteria; Proteobacteria; Gammaproteobacteria.	3763	1004	0.27
Acidithiobacillus caldus SM-1	Bacteria; Proteobacteria; Gammaproteobacteria; Acidithiobacillales; Acidithiobacillaceae; Acidithiobacillus.	2880	504	0.17
Acidithiobacillus ferrivorans SS3	Bacteria; Proteobacteria; Gammaproteobacteria; Acidithiobacillales; Acidithiobacillaceae; Acidithiobacillus.	3093	644	0.21
Acidithiobacillus ferrooxidans ATCC 23270	Bacteria; Proteobacteria; Gammaproteobacteria; Acidithiobacillales; Acidithiobacillaceae; Acidithiobacillus.	3147	585	0.19
Acidithiobacillus ferrooxidans ATCC 53993	Bacteria; Proteobacteria; Gammaproteobacteria; Acidithiobacillales; Acidithiobacillaceae; Acidithiobacillus.	2826	585	0.21
Aeromonas hydrophila ML09-119	Bacteria; Proteobacteria; Gammaproteobacteria; Aeromonadales; Aeromonadaceae; Aeromonas.	4434	1376	0.31
Aeromonas hydrophila subsp. hydrophila ATCC 7966	Bacteria; Proteobacteria; Gammaproteobacteria; Aeromonadales; Aeromonadaceae; Aeromonas.	4122	1342	0.33
Aeromonas salmonicida subsp. salmonicida A449	Bacteria; Proteobacteria; Gammaproteobacteria; Aeromonadales; Aeromonadaceae; Aeromonas.	4086	1268	0.31
Aeromonas veronii B565	Bacteria; Proteobacteria; Gammaproteobacteria; Aeromonadales; Aeromonadaceae; Aeromonas.	4028	1291	0.32
Oceanimonas sp. GK1	Bacteria; Proteobacteria; Gammaproteobacteria; Aeromonadales; Aeromonadaceae; Oceanimonas.	3208	1062	0.33
Tolumonas auensis DSM 9187	Bacteria; Proteobacteria; Gammaproteobacteria; Aeromonadales; Aeromonadaceae; Tolumonas.	3130	1012	0.32
Alteromonas macleodii AltDE1	Bacteria; Proteobacteria; Gammaproteobacteria; Alteromonadales; Alteromonadaceae; Alteromonas.	4045	1192	0.29
Alteromonas macleodii ATCC 27126	Bacteria; Proteobacteria; Gammaproteobacteria; Alteromonadales; Alteromonadaceae; Alteromonas.	3872	1153	0.3
Alteromonas macleodii str. 'Aegean Sea MED64'	Bacteria; Proteobacteria; Gammaproteobacteria; Alteromonadales; Alteromonadaceae; Alteromonas.	3815	1244	0.33
Alteromonas macleodii str. 'Balearic Sea AD45'	Bacteria; Proteobacteria; Gammaproteobacteria; Alteromonadales; Alteromonadaceae; Alteromonas.	3912	1208	0.31
Alteromonas macleodii str. 'Black Sea 11'	Bacteria; Proteobacteria; Gammaproteobacteria; Alteromonadales; Alteromonadaceae; Alteromonas.	3772	1294	0.34
Alteromonas macleodii str. 'English Channel 615'	Bacteria; Proteobacteria; Gammaproteobacteria; Alteromonadales; Alteromonadaceae; Alteromonas.	3344	951	0.28
Alteromonas macleodii str. 'English Channel 673'	Bacteria; Proteobacteria; Gammaproteobacteria; Alteromonadales; Alteromonadaceae; Alteromonas.	3888	1170	0.3
Alteromonas macleodii str. 'Ionian Sea U7'	Bacteria; Proteobacteria; Gammaproteobacteria; Alteromonadales; Alteromonadaceae; Alteromonas.	3856	1190	0.31
Alteromonas macleodii str. 'Ionian Sea U8'	Bacteria; Proteobacteria; Gammaproteobacteria; Alteromonadales; Alteromonadaceae; Alteromonas.	3795	1115	0.29
Alteromonas macleodii str. 'Ionian Sea UM4b'	Bacteria; Proteobacteria; Gammaproteobacteria; Alteromonadales; Alteromonadaceae; Alteromonas.	3868	1169	0.3
Alteromonas macleodii str. 'Ionian Sea UM7'	Bacteria; Proteobacteria; Gammaproteobacteria; Alteromonadales; Alteromonadaceae; Alteromonas.	4049	1243	0.31
Alteromonas sp. SN2	Bacteria; Proteobacteria; Gammaproteobacteria; Alteromonadales; Alteromonadaceae; Alteromonas.	4371	1521	0.35
Glaciecola nitratireducens FR1064	Bacteria; Proteobacteria; Gammaproteobacteria; Alteromonadales; Alteromonadaceae; Glaciecola.	3654	1141	0.31
Glaciecola psychrophila 170	Bacteria; Proteobacteria; Gammaproteobacteria; Alteromonadales; Alteromonadaceae; Glaciecola.	5618	1272	0.23
Glaciecola sp. 4H-3-7+YE-5	Bacteria; Proteobacteria; Gammaproteobacteria; Alteromonadales; Alteromonadaceae; Glaciecola.	4233	1425	0.34
Marinobacter adhaerens HP15	Bacteria; Proteobacteria; Gammaproteobacteria; Alteromonadales; Alteromonadaceae; Marinobacter.	4180	1265	0.3
Marinobacter hydrocarbonoclasticus ATCC 49840	Bacteria; Proteobacteria; Gammaproteobacteria; Alteromonadales; Alteromonadaceae; Marinobacter.	3804	1159	0.3
Marinobacter hydrocarbonoclasticus VT8	Bacteria; Proteobacteria; Gammaproteobacteria; Alteromonadales; Alteromonadaceae; Marinobacter.	3858	1188	0.31
Marinobacter sp. BSs20148	Bacteria; Proteobacteria; Gammaproteobacteria; Alteromonadales; Alteromonadaceae; Marinobacter.	3886	1158	0.3
Saccharophagus degradans 2-40	Bacteria; Proteobacteria; Gammaproteobacteria; Alteromonadales; Alteromonadaceae; Saccharophagus.	4007	1095	0.27
Teredinibacter turnerae T7901	Bacteria; Proteobacteria; Gammaproteobacteria; Alteromonadales; Alteromonadales genera incertae sedis; Teredinibacter.	4255	1088	0.26
Colwellia psychrerythraea 34H	Bacteria; Proteobacteria; Gammaproteobacteria; Alteromonadales; Colwelliaceae; Colwellia.	4909	1306	0.27
Ferrimonas balearica DSM 9799	Bacteria; Proteobacteria; Gammaproteobacteria; Alteromonadales; Ferrimonadaceae; Ferrimonas.	3782	1186	0.31
Idiomarina loihiensis GSL 199	Bacteria; Proteobacteria; Gammaproteobacteria; Alteromonadales; Idiomarinaceae; Idiomarina.	2649	840	0.32
Idiomarina loihiensis L2TR	Bacteria; Proteobacteria; Gammaproteobacteria; Alteromonadales; Idiomarinaceae; Idiomarina.	2628	840	0.32
Pseudoalteromonas atlantica T6c	Bacteria; Proteobacteria; Gammaproteobacteria; Alteromonadales; Pseudoalteromonadaceae; Pseudoalteromonas.	4281	1453	0.34
Pseudoalteromonas haloplanktis TAC125	Bacteria; Proteobacteria; Gammaproteobacteria; Alteromonadales; Pseudoalteromonadaceae; Pseudoalteromonas.	3486	1093	0.31
Pseudoalteromonas sp. SM9913	Bacteria; Proteobacteria; Gammaproteobacteria; Alteromonadales; Pseudoalteromonadaceae; Pseudoalteromonas.	3712	1121	0.3
Psychromonas ingrahamii 37	Bacteria; Proteobacteria; Gammaproteobacteria; Alteromonadales; Psychromonadaceae; Psychromonas.	3545	1100	0.31
Psychromonas sp. CNPT3	Bacteria; Proteobacteria; Gammaproteobacteria; Alteromonadales; Psychromonadaceae; Psychromonas.	2580	824	0.32
Shewanella amazonensis SB2B	Bacteria; Proteobacteria; Gammaproteobacteria; Alteromonadales; Shewanellaceae; Shewanella.	3645	1489	0.41
Shewanella baltica BA175	Bacteria; Proteobacteria; Gammaproteobacteria; Alteromonadales; Shewanellaceae; Shewanella.	4223	1850	0.44
Shewanella baltica OS117	Bacteria; Proteobacteria; Gammaproteobacteria; Alteromonadales; Shewanellaceae; Shewanella.	4375	1683	0.38
Shewanella baltica OS155	Bacteria; Proteobacteria; Gammaproteobacteria; Alteromonadales; Shewanellaceae; Shewanella.	4307	1814	0.42
Shewanella baltica OS185	Bacteria; Proteobacteria; Gammaproteobacteria; Alteromonadales; Shewanellaceae; Shewanella.	4323	1744	0.4
Shewanella baltica OS195	Bacteria; Proteobacteria; Gammaproteobacteria; Alteromonadales; Shewanellaceae; Shewanella.	4499	1676	0.37
Shewanella baltica OS223	Bacteria; Proteobacteria; Gammaproteobacteria; Alteromonadales; Shewanellaceae; Shewanella.	4252	1806	0.42
Shewanella baltica OS678	Bacteria; Proteobacteria; Gammaproteobacteria; Alteromonadales; Shewanellaceae; Shewanella.	4473	1666	0.37
Shewanella denitrificans OS217	Bacteria; Proteobacteria; Gammaproteobacteria; Alteromonadales; Shewanellaceae; Shewanella.	3754	1443	0.38
Shewanella frigidimarina NCIMB 400	Bacteria; Proteobacteria; Gammaproteobacteria; Alteromonadales; Shewanellaceae; Shewanella.	4029	1737	0.43
Shewanella halifaxensis HAW-EB4	Bacteria; Proteobacteria; Gammaproteobacteria; Alteromonadales; Shewanellaceae; Shewanella.	4278	1745	0.41
Shewanella loihica PV-4	Bacteria; Proteobacteria; Gammaproteobacteria; Alteromonadales; Shewanellaceae; Shewanella.	3859	1704	0.44
Shewanella pealeana ATCC 700345	Bacteria; Proteobacteria; Gammaproteobacteria; Alteromonadales; Shewanellaceae; Shewanella.	4241	1739	0.41
Shewanella piezotolerans WP3	Bacteria; Proteobacteria; Gammaproteobacteria; Alteromonadales; Shewanellaceae; Shewanella.	4933	1756	0.36
Shewanella putrefaciens 200	Bacteria; Proteobacteria; Gammaproteobacteria; Alteromonadales; Shewanellaceae; Shewanella.	4180	1826	0.44
Shewanella putrefaciens CN-32	Bacteria; Proteobacteria; Gammaproteobacteria; Alteromonadales; Shewanellaceae; Shewanella.	3972	1837	0.46
Shewanella sediminis HAW-EB3	Bacteria; Proteobacteria; Gammaproteobacteria; Alteromonadales; Shewanellaceae; Shewanella.	4497	1862	0.41
Shewanella sp. ANA-3	Bacteria; Proteobacteria; Gammaproteobacteria; Alteromonadales; Shewanellaceae; Shewanella.	4111	1692	0.41
Shewanella sp. MR-4	Bacteria; Proteobacteria; Gammaproteobacteria; Alteromonadales; Shewanellaceae; Shewanella.	3924	1793	0.46
Shewanella sp. MR-7	Bacteria; Proteobacteria; Gammaproteobacteria; Alteromonadales; Shewanellaceae; Shewanella.	4006	1808	0.45
Shewanella sp. W3-18-1	Bacteria; Proteobacteria; Gammaproteobacteria; Alteromonadales; Shewanellaceae; Shewanella.	4044	1942	0.48
Shewanella violacea DSS12	Bacteria; Proteobacteria; Gammaproteobacteria; Alteromonadales; Shewanellaceae; Shewanella.	4346	1704	0.39
Shewanella woodyi ATCC 51908	Bacteria; Proteobacteria; Gammaproteobacteria; Alteromonadales; Shewanellaceae; Shewanella.	4880	2001	0.41
Baumannia cicadellinicola str. Hc (Homalodisca coagulata)	Bacteria; Proteobacteria; Gammaproteobacteria; Candidatus Baumannia.	595	189	0.32
Dichelobacter nodosus VCS1703A	Bacteria; Proteobacteria; Gammaproteobacteria; Cardiobacteriales; Cardiobacteriaceae; Dichelobacter.	1280	259	0.2
Allochromatium vinosum DSM 180	Bacteria; Proteobacteria; Gammaproteobacteria; Chromatiales; Chromatiaceae; Allochromatium.	3053	908	0.3
Nitrosococcus halophilus Nc 4	Bacteria; Proteobacteria; Gammaproteobacteria; Chromatiales; Chromatiaceae; Nitrosococcus.	3749	1006	0.27
Nitrosococcus oceani ATCC 19707	Bacteria; Proteobacteria; Gammaproteobacteria; Chromatiales; Chromatiaceae; Nitrosococcus.	2974	883	0.3
Nitrosococcus watsonii C-113	Bacteria; Proteobacteria; Gammaproteobacteria; Chromatiales; Chromatiaceae; Nitrosococcus.	2861	844	0.3
Thiocystis violascens DSM 198	Bacteria; Proteobacteria; Gammaproteobacteria; Chromatiales; Chromatiaceae; Thiocystis.	4330	1085	0.25
Thioflavicoccus mobilis 8321	Bacteria; Proteobacteria; Gammaproteobacteria; Chromatiales; Chromatiaceae; Thioflavicoccus.	3480	954	0.27
Alkalilimnicola ehrlichii MLHE-1	Bacteria; Proteobacteria; Gammaproteobacteria; Chromatiales; Ectothiorhodospiraceae; Alkalilimnicola.	2865	859	0.3
Halorhodospira halophila SL1	Bacteria; Proteobacteria; Gammaproteobacteria; Chromatiales; Ectothiorhodospiraceae; Halorhodospira.	2407	710	0.29
Spiribacter salinus M19-40	Bacteria; Proteobacteria; Gammaproteobacteria; Chromatiales; Ectothiorhodospiraceae; Spiribacter.	1684	519	0.31
Spiribacter sp. UAH-SP71	Bacteria; Proteobacteria; Gammaproteobacteria; Chromatiales; Ectothiorhodospiraceae; Spiribacter.	1862	573	0.31
Thioalkalivibrio nitratireducens DSM 14787	Bacteria; Proteobacteria; Gammaproteobacteria; Chromatiales; Ectothiorhodospiraceae; Thioalkalivibrio.	3778	916	0.24
Thioalkalivibrio sp. K90mix	Bacteria; Proteobacteria; Gammaproteobacteria; Chromatiales; Ectothiorhodospiraceae; Thioalkalivibrio.	2575	781	0.3
Thioalkalivibrio sulfidiphilus HL-EbGr7 HL-EbGR7	Bacteria; Proteobacteria; Gammaproteobacteria; Chromatiales; Ectothiorhodospiraceae; Thioalkalivibrio.	3283	1006	0.31
Halothiobacillus neapolitanus c2	Bacteria; Proteobacteria; Gammaproteobacteria; Chromatiales; Halothiobacillaceae; Halothiobacillus.	2357	645	0.27
Enterobacteriaceae bacterium strain FGI 57	Bacteria; Proteobacteria; Gammaproteobacteria; Enterobacteriales; Enterobacteriaceae.	4323	1830	0.42
Plautia stali symbiont	Bacteria; Proteobacteria; Gammaproteobacteria; Enterobacteriales; Enterobacteriaceae.	5122	988	0.19
Candidatus Blochmannia chromaiodes str. 640	Bacteria; Proteobacteria; Gammaproteobacteria; Enterobacteriales; Enterobacteriaceae; ant endosymbionts; Candidatus Blochmannia.	609	172	0.28
Candidatus Blochmannia floridanus	Bacteria; Proteobacteria; Gammaproteobacteria; Enterobacteriales; Enterobacteriaceae; ant endosymbionts; Candidatus Blochmannia.	583	156	0.27
Candidatus Blochmannia pennsylvanicus str. BPEN	Bacteria; Proteobacteria; Gammaproteobacteria; Enterobacteriales; Enterobacteriaceae; ant endosymbionts; Candidatus Blochmannia.	611	176	0.29
Candidatus Blochmannia vafer str. BVAF	Bacteria; Proteobacteria; Gammaproteobacteria; Enterobacteriales; Enterobacteriaceae; ant endosymbionts; Candidatus Blochmannia.	587	157	0.27
secondary endosymbiont of Ctenarytaina eucalypti	Bacteria; Proteobacteria; Gammaproteobacteria; Enterobacteriales; Enterobacteriaceae; aphid secondary symbionts.	919	250	0.27
secondary endosymbiont of Heteropsylla cubana	Bacteria; Proteobacteria; Gammaproteobacteria; Enterobacteriales; Enterobacteriaceae; aphid secondary symbionts.	576	175	0.3
Buchnera aphidicola (Cinara tujafilina)	Bacteria; Proteobacteria; Gammaproteobacteria; Enterobacteriales; Enterobacteriaceae; Buchnera.	359	70	0.19
Buchnera aphidicola BCc	Bacteria; Proteobacteria; Gammaproteobacteria; Enterobacteriales; Enterobacteriaceae; Buchnera.	357	67	0.19
Buchnera aphidicola str. 5A (Acyrthosiphon pisum)	Bacteria; Proteobacteria; Gammaproteobacteria; Enterobacteriales; Enterobacteriaceae; Buchnera.	555	148	0.27
Buchnera aphidicola str. Ak (Acyrthosiphon kondoi)	Bacteria; Proteobacteria; Gammaproteobacteria; Enterobacteriales; Enterobacteriaceae; Buchnera.	559	149	0.27
Buchnera aphidicola str. APS (Acyrthosiphon pisum)	Bacteria; Proteobacteria; Gammaproteobacteria; Enterobacteriales; Enterobacteriaceae; Buchnera.	564	152	0.27
Buchnera aphidicola str. Bp (Baizongia pistaciae)	Bacteria; Proteobacteria; Gammaproteobacteria; Enterobacteriales; Enterobacteriaceae; Buchnera.	504	121	0.24
Buchnera aphidicola str. JF98 (Acyrthosiphon pisum)	Bacteria; Proteobacteria; Gammaproteobacteria; Enterobacteriales; Enterobacteriaceae; Buchnera.	477	109	0.23
Buchnera aphidicola str. JF99 (Acyrthosiphon pisum)	Bacteria; Proteobacteria; Gammaproteobacteria; Enterobacteriales; Enterobacteriaceae; Buchnera.	590	150	0.25
Buchnera aphidicola str. LL01 (Acyrthosiphon pisum)	Bacteria; Proteobacteria; Gammaproteobacteria; Enterobacteriales; Enterobacteriaceae; Buchnera.	577	147	0.25
Buchnera aphidicola str. Sg (Schizaphis graminum)	Bacteria; Proteobacteria; Gammaproteobacteria; Enterobacteriales; Enterobacteriaceae; Buchnera.	545	143	0.26
Buchnera aphidicola str. TLW03 (Acyrthosiphon pisum)	Bacteria; Proteobacteria; Gammaproteobacteria; Enterobacteriales; Enterobacteriaceae; Buchnera.	573	138	0.24
Buchnera aphidicola str. Tuc7 (Acyrthosiphon pisum)	Bacteria; Proteobacteria; Gammaproteobacteria; Enterobacteriales; Enterobacteriaceae; Buchnera.	553	148	0.27
Buchnera aphidicola str. Ua (Uroleucon ambrosiae)	Bacteria; Proteobacteria; Gammaproteobacteria; Enterobacteriales; Enterobacteriaceae; Buchnera.	529	141	0.27
Candidatus Moranella endobia PCIT	Bacteria; Proteobacteria; Gammaproteobacteria; Enterobacteriales; Enterobacteriaceae; Candidatus Moranella.	406	125	0.31
Candidatus Moranella endobia PCVAL	Bacteria; Proteobacteria; Gammaproteobacteria; Enterobacteriales; Enterobacteriaceae; Candidatus Moranella.	412	124	0.3
Candidatus Riesia pediculicola USDA	Bacteria; Proteobacteria; Gammaproteobacteria; Enterobacteriales; Enterobacteriaceae; Candidatus Riesia.	544	102	0.19
Citrobacter koseri ATCC BAA-895	Bacteria; Proteobacteria; Gammaproteobacteria; Enterobacteriales; Enterobacteriaceae; Citrobacter.	5003	1853	0.37
Citrobacter rodentium ICC168	Bacteria; Proteobacteria; Gammaproteobacteria; Enterobacteriales; Enterobacteriaceae; Citrobacter.	4800	1984	0.41
Cronobacter sakazakii ATCC BAA-894	Bacteria; Proteobacteria; Gammaproteobacteria; Enterobacteriales; Enterobacteriaceae; Cronobacter.	4277	1393	0.33
Cronobacter sakazakii CMCC 45402 CMCC45402	Bacteria; Proteobacteria; Gammaproteobacteria; Enterobacteriales; Enterobacteriaceae; Cronobacter.	4138	1658	0.4
Cronobacter sakazakii ES15	Bacteria; Proteobacteria; Gammaproteobacteria; Enterobacteriales; Enterobacteriaceae; Cronobacter.	3916	1483	0.38
Cronobacter sakazakii SP291 Sp291	Bacteria; Proteobacteria; Gammaproteobacteria; Enterobacteriales; Enterobacteriaceae; Cronobacter.	4016	1277	0.32
Cronobacter turicensis z3032	Bacteria; Proteobacteria; Gammaproteobacteria; Enterobacteriales; Enterobacteriaceae; Cronobacter.	4213	1727	0.41
Dickeya dadantii 3937	Bacteria; Proteobacteria; Gammaproteobacteria; Enterobacteriales; Enterobacteriaceae; Dickeya.	4549	1576	0.35
Dickeya dadantii Ech586	Bacteria; Proteobacteria; Gammaproteobacteria; Enterobacteriales; Enterobacteriaceae; Dickeya.	4144	1527	0.37
Dickeya dadantii Ech703	Bacteria; Proteobacteria; Gammaproteobacteria; Enterobacteriales; Enterobacteriaceae; Dickeya.	3970	1558	0.39
Dickeya zeae Ech1591	Bacteria; Proteobacteria; Gammaproteobacteria; Enterobacteriales; Enterobacteriaceae; Dickeya.	4163	1566	0.38
Edwardsiella piscicida C07-087	Bacteria; Proteobacteria; Gammaproteobacteria; Enterobacteriales; Enterobacteriaceae; Edwardsiella.	3405	1291	0.38
Edwardsiella tarda EIB202	Bacteria; Proteobacteria; Gammaproteobacteria; Enterobacteriales; Enterobacteriaceae; Edwardsiella.	3536	1140	0.32
Edwardsiella tarda FL6-60	Bacteria; Proteobacteria; Gammaproteobacteria; Enterobacteriales; Enterobacteriaceae; Edwardsiella.	3194	1136	0.36
Enterobacter aerogenes EA1509E	Bacteria; Proteobacteria; Gammaproteobacteria; Enterobacteriales; Enterobacteriaceae; Enterobacter.	5080	2101	0.41
Enterobacter aerogenes KCTC 2190	Bacteria; Proteobacteria; Gammaproteobacteria; Enterobacteriales; Enterobacteriaceae; Enterobacter.	4912	2061	0.42
Enterobacter sp. 638	Bacteria; Proteobacteria; Gammaproteobacteria; Enterobacteriales; Enterobacteriaceae; Enterobacter.	4115	1739	0.42
Enterobacter sp. R4-368	Bacteria; Proteobacteria; Gammaproteobacteria; Enterobacteriales; Enterobacteriaceae; Enterobacter.	4695	1808	0.39
Enterobacter asburiae LF7a	Bacteria; Proteobacteria; Gammaproteobacteria; Enterobacteriales; Enterobacteriaceae; Enterobacter; Enterobacter cloacae complex.	4412	1858	0.42
Enterobacter cloacae EcWSU1	Bacteria; Proteobacteria; Gammaproteobacteria; Enterobacteriales; Enterobacteriaceae; Enterobacter; Enterobacter cloacae complex.	4534	1576	0.35
Enterobacter cloacae subsp. cloacae ATCC 13047	Bacteria; Proteobacteria; Gammaproteobacteria; Enterobacteriales; Enterobacteriaceae; Enterobacter; Enterobacter cloacae complex.	5120	1493	0.29
Enterobacter cloacae subsp. cloacae ENHKU01	Bacteria; Proteobacteria; Gammaproteobacteria; Enterobacteriales; Enterobacteriaceae; Enterobacter; Enterobacter cloacae complex.	4338	1641	0.38
Enterobacter cloacae subsp. dissolvens SDM	Bacteria; Proteobacteria; Gammaproteobacteria; Enterobacteriales; Enterobacteriaceae; Enterobacter; Enterobacter cloacae complex.	4542	1497	0.33
Enterobacter lignolyticus SCF1	Bacteria; Proteobacteria; Gammaproteobacteria; Enterobacteriales; Enterobacteriaceae; Enterobacter; Enterobacter cloacae complex.	4399	1850	0.42
Erwinia amylovora ATCC 49946	Bacteria; Proteobacteria; Gammaproteobacteria; Enterobacteriales; Enterobacteriaceae; Erwinia.	3437	1216	0.35
Erwinia amylovora CFBP1430 CFPB1430	Bacteria; Proteobacteria; Gammaproteobacteria; Enterobacteriales; Enterobacteriaceae; Erwinia.	3706	1214	0.33
Erwinia billingiae Eb661	Bacteria; Proteobacteria; Gammaproteobacteria; Enterobacteriales; Enterobacteriaceae; Erwinia.	4583	1746	0.38
Erwinia pyrifoliae Ep1/96	Bacteria; Proteobacteria; Gammaproteobacteria; Enterobacteriales; Enterobacteriaceae; Erwinia.	3645	1292	0.35
Erwinia sp. Ejp617	Bacteria; Proteobacteria; Gammaproteobacteria; Enterobacteriales; Enterobacteriaceae; Erwinia.	3600	1266	0.35
Erwinia tasmaniensis Et1/99	Bacteria; Proteobacteria; Gammaproteobacteria; Enterobacteriales; Enterobacteriaceae; Erwinia.	3427	1300	0.38
Escherichia coli 042	Bacteria; Proteobacteria; Gammaproteobacteria; Enterobacteriales; Enterobacteriaceae; Escherichia.	4801	1493	0.31
Escherichia coli 536	Bacteria; Proteobacteria; Gammaproteobacteria; Enterobacteriales; Enterobacteriaceae; Escherichia.	4629	1453	0.31
Escherichia coli 55989	Bacteria; Proteobacteria; Gammaproteobacteria; Enterobacteriales; Enterobacteriaceae; Escherichia.	4763	1327	0.28
Escherichia coli ABU 83972	Bacteria; Proteobacteria; Gammaproteobacteria; Enterobacteriales; Enterobacteriaceae; Escherichia.	4793	1557	0.32
Escherichia coli APEC O78	Bacteria; Proteobacteria; Gammaproteobacteria; Enterobacteriales; Enterobacteriaceae; Escherichia.	4589	1251	0.27
Escherichia coli ATCC 8739	Bacteria; Proteobacteria; Gammaproteobacteria; Enterobacteriales; Enterobacteriaceae; Escherichia.	4200	1292	0.31
Escherichia coli B str. REL606	Bacteria; Proteobacteria; Gammaproteobacteria; Enterobacteriales; Enterobacteriaceae; Escherichia.	4209	1227	0.29
Escherichia coli BL21(DE3)	Bacteria; Proteobacteria; Gammaproteobacteria; Enterobacteriales; Enterobacteriaceae; Escherichia.	4208	1216	0.29
Escherichia coli 'BL21-Gold(DE3)pLysS AG'	Bacteria; Proteobacteria; Gammaproteobacteria; Enterobacteriales; Enterobacteriaceae; Escherichia.	4228	1225	0.29
Escherichia coli BW2952 K-12	Bacteria; Proteobacteria; Gammaproteobacteria; Enterobacteriales; Enterobacteriaceae; Escherichia.	4084	1183	0.29
Escherichia coli CFT073	Bacteria; Proteobacteria; Gammaproteobacteria; Enterobacteriales; Enterobacteriaceae; Escherichia.	5379	1275	0.24
Escherichia coli DH1	Bacteria; Proteobacteria; Gammaproteobacteria; Enterobacteriales; Enterobacteriaceae; Escherichia.	4160	1203	0.29
Escherichia coli ETEC H10407	Bacteria; Proteobacteria; Gammaproteobacteria; Enterobacteriales; Enterobacteriaceae; Escherichia.	4698	1406	0.3
Escherichia coli HS	Bacteria; Proteobacteria; Gammaproteobacteria; Enterobacteriales; Enterobacteriaceae; Escherichia.	4384	1253	0.29
Escherichia coli IAI1	Bacteria; Proteobacteria; Gammaproteobacteria; Enterobacteriales; Enterobacteriaceae; Escherichia.	4354	1308	0.3
Escherichia coli IAI39	Bacteria; Proteobacteria; Gammaproteobacteria; Enterobacteriales; Enterobacteriaceae; Escherichia.	4732	1340	0.28
Escherichia coli IHE3034	Bacteria; Proteobacteria; Gammaproteobacteria; Enterobacteriales; Enterobacteriaceae; Escherichia.	4757	1346	0.28
Escherichia coli JJ1886	Bacteria; Proteobacteria; Gammaproteobacteria; Enterobacteriales; Enterobacteriaceae; Escherichia.	4832	1292	0.27
Escherichia coli KO11FL	Bacteria; Proteobacteria; Gammaproteobacteria; Enterobacteriales; Enterobacteriaceae; Escherichia.	4533	1283	0.28
Escherichia coli LF82	Bacteria; Proteobacteria; Gammaproteobacteria; Enterobacteriales; Enterobacteriaceae; Escherichia.	4376	1255	0.29
Escherichia coli LY180	Bacteria; Proteobacteria; Gammaproteobacteria; Enterobacteriales; Enterobacteriaceae; Escherichia.	4463	1239	0.28
Escherichia coli NA114	Bacteria; Proteobacteria; Gammaproteobacteria; Enterobacteriales; Enterobacteriaceae; Escherichia.	4873	1380	0.28
Escherichia coli O103:H2 str. 12009	Bacteria; Proteobacteria; Gammaproteobacteria; Enterobacteriales; Enterobacteriaceae; Escherichia.	5054	1406	0.28
Escherichia coli O104:H4 str. 2009EL-2050	Bacteria; Proteobacteria; Gammaproteobacteria; Enterobacteriales; Enterobacteriaceae; Escherichia.	4970	1347	0.27
Escherichia coli O104:H4 str. 2009EL-2071	Bacteria; Proteobacteria; Gammaproteobacteria; Enterobacteriales; Enterobacteriaceae; Escherichia.	5040	1342	0.27
Escherichia coli O104:H4 str. 2011C-3493	Bacteria; Proteobacteria; Gammaproteobacteria; Enterobacteriales; Enterobacteriaceae; Escherichia.	4975	1343	0.27
Escherichia coli O111:H- str. 11128	Bacteria; Proteobacteria; Gammaproteobacteria; Enterobacteriales; Enterobacteriaceae; Escherichia.	4972	1376	0.28
Escherichia coli O127:H6 str. E2348/69	Bacteria; Proteobacteria; Gammaproteobacteria; Enterobacteriales; Enterobacteriaceae; Escherichia.	4554	1332	0.29
Escherichia coli O139:H28 str. E24377A	Bacteria; Proteobacteria; Gammaproteobacteria; Enterobacteriales; Enterobacteriaceae; Escherichia.	4755	1328	0.28
Escherichia coli O157:H7 str. EC4115	Bacteria; Proteobacteria; Gammaproteobacteria; Enterobacteriales; Enterobacteriaceae; Escherichia.	5315	1386	0.26
Escherichia coli O157:H7 str. Sakai	Bacteria; Proteobacteria; Gammaproteobacteria; Enterobacteriales; Enterobacteriaceae; Escherichia.	5361	1306	0.24
Escherichia coli O157:H7 str. TW14359	Bacteria; Proteobacteria; Gammaproteobacteria; Enterobacteriales; Enterobacteriaceae; Escherichia.	5263	1427	0.27
Escherichia coli O26:H11 str. 11368	Bacteria; Proteobacteria; Gammaproteobacteria; Enterobacteriales; Enterobacteriaceae; Escherichia.	5364	1308	0.24
Escherichia coli O55:H7 str. CB9615	Bacteria; Proteobacteria; Gammaproteobacteria; Enterobacteriales; Enterobacteriaceae; Escherichia.	5014	1508	0.3
Escherichia coli O55:H7 str. RM12579	Bacteria; Proteobacteria; Gammaproteobacteria; Enterobacteriales; Enterobacteriaceae; Escherichia.	4912	1451	0.3
Escherichia coli O7:K1 str. CE10	Bacteria; Proteobacteria; Gammaproteobacteria; Enterobacteriales; Enterobacteriaceae; Escherichia.	5009	1402	0.28
Escherichia coli O83:H1 str. NRG 857C	Bacteria; Proteobacteria; Gammaproteobacteria; Enterobacteriales; Enterobacteriaceae; Escherichia.	4429	1319	0.3
Escherichia coli P12b	Bacteria; Proteobacteria; Gammaproteobacteria; Enterobacteriales; Enterobacteriaceae; Escherichia.	4393	1232	0.28
Escherichia coli S88	Bacteria; Proteobacteria; Gammaproteobacteria; Enterobacteriales; Enterobacteriaceae; Escherichia.	4696	1299	0.28
Escherichia coli SE11	Bacteria; Proteobacteria; Gammaproteobacteria; Enterobacteriales; Enterobacteriaceae; Escherichia.	4679	1340	0.29
Escherichia coli SE15	Bacteria; Proteobacteria; Gammaproteobacteria; Enterobacteriales; Enterobacteriaceae; Escherichia.	4338	1283	0.3
Escherichia coli SMS-3-5	Bacteria; Proteobacteria; Gammaproteobacteria; Enterobacteriales; Enterobacteriaceae; Escherichia.	4743	1460	0.31
Escherichia coli str. 'clone D i14'	Bacteria; Proteobacteria; Gammaproteobacteria; Enterobacteriales; Enterobacteriaceae; Escherichia.	4919	1503	0.31
Escherichia coli str. 'clone D i2'	Bacteria; Proteobacteria; Gammaproteobacteria; Enterobacteriales; Enterobacteriaceae; Escherichia.	4919	1326	0.27
Escherichia coli str. K-12 substr. DH10B	Bacteria; Proteobacteria; Gammaproteobacteria; Enterobacteriales; Enterobacteriaceae; Escherichia.	4126	1180	0.29
Escherichia coli str. K-12 substr. MDS42	Bacteria; Proteobacteria; Gammaproteobacteria; Enterobacteriales; Enterobacteriaceae; Escherichia.	3547	1120	0.32
Escherichia coli str. K-12 substr. W3110	Bacteria; Proteobacteria; Gammaproteobacteria; Enterobacteriales; Enterobacteriaceae; Escherichia.	4226	1224	0.29
Escherichia coli UM146	Bacteria; Proteobacteria; Gammaproteobacteria; Enterobacteriales; Enterobacteriaceae; Escherichia.	4650	1305	0.28
Escherichia coli UMNK88	Bacteria; Proteobacteria; Gammaproteobacteria; Enterobacteriales; Enterobacteriaceae; Escherichia.	5118	1480	0.29
Escherichia coli UTI89	Bacteria; Proteobacteria; Gammaproteobacteria; Enterobacteriales; Enterobacteriaceae; Escherichia.	5066	1378	0.27
Escherichia coli W	Bacteria; Proteobacteria; Gammaproteobacteria; Enterobacteriales; Enterobacteriaceae; Escherichia.	4478	1332	0.3
Escherichia coli Xuzhou21	Bacteria; Proteobacteria; Gammaproteobacteria; Enterobacteriales; Enterobacteriaceae; Escherichia.	5039	1412	0.28
Escherichia fergusonii ATCC 35469 ATCC 35469T	Bacteria; Proteobacteria; Gammaproteobacteria; Enterobacteriales; Enterobacteriaceae; Escherichia.	4267	1879	0.44
Klebsiella oxytoca E718	Bacteria; Proteobacteria; Gammaproteobacteria; Enterobacteriales; Enterobacteriaceae; Klebsiella.	5701	2282	0.4
Klebsiella pneumoniae 342	Bacteria; Proteobacteria; Gammaproteobacteria; Enterobacteriales; Enterobacteriaceae; Klebsiella.	5425	2155	0.4
Klebsiella pneumoniae CG43	Bacteria; Proteobacteria; Gammaproteobacteria; Enterobacteriales; Enterobacteriaceae; Klebsiella.	4791	1911	0.4
Klebsiella pneumoniae JM45	Bacteria; Proteobacteria; Gammaproteobacteria; Enterobacteriales; Enterobacteriaceae; Klebsiella.	4873	1866	0.38
Klebsiella pneumoniae KCTC 2242	Bacteria; Proteobacteria; Gammaproteobacteria; Enterobacteriales; Enterobacteriaceae; Klebsiella.	4923	1937	0.39
Klebsiella pneumoniae SB3432	Bacteria; Proteobacteria; Gammaproteobacteria; Enterobacteriales; Enterobacteriaceae; Klebsiella.	5135	1765	0.34
Klebsiella pneumoniae subsp. pneumoniae 1084	Bacteria; Proteobacteria; Gammaproteobacteria; Enterobacteriales; Enterobacteriaceae; Klebsiella.	4962	1889	0.38
Klebsiella pneumoniae subsp. pneumoniae MGH 78578 ATCC 700721	Bacteria; Proteobacteria; Gammaproteobacteria; Enterobacteriales; Enterobacteriaceae; Klebsiella.	4776	1890	0.4
Klebsiella pneumoniae subsp. pneumoniae NTUH-K2044	Bacteria; Proteobacteria; Gammaproteobacteria; Enterobacteriales; Enterobacteriaceae; Klebsiella.	5006	1900	0.38
Klebsiella variicola At-22	Bacteria; Proteobacteria; Gammaproteobacteria; Enterobacteriales; Enterobacteriaceae; Klebsiella.	5057	2178	0.43
Morganella morganii subsp. morganii KT	Bacteria; Proteobacteria; Gammaproteobacteria; Enterobacteriales; Enterobacteriaceae; Morganella.	3526	1176	0.33
[truncated: 473 more rows]
