# Supplementary material for: Horizontal gene transfer in human-associated microorganisms inferred by phylogenetic reconstruction and reconciliation
Source: Sci Rep. 2019 Apr 11;9:5953. doi: 10.1038/s41598-019-42227-5 (PMC6459891; doi:10.1038/s41598-019-42227-5)
Supplement: Supplementary file 3 — Table S2 [file 41598_2019_42227_MOESM3_ESM.xlsx]

## Sheet: TableS1
Body site	Organism name	Taxonomy	Total genes	HGT-genes	HGT index
Airways	Neisseria sicca ATCC 29256	Bacteria; Proteobacteria; Betaproteobacteria; Neisseriales;Neisseriaceae; Neisseria.	3660	1860	0.51
Airways	Streptococcus pseudopneumoniae SK674	Bacteria; Firmicutes; Bacilli; Lactobacillales; Streptococcaceae;Streptococcus.	2154	1580	0.73
Airways	Acinetobacter haemolyticus ATCC 19194	Bacteria; Proteobacteria; Gammaproteobacteria; Pseudomonadales;Moraxellaceae; Acinetobacter.	3491	2282	0.65
Airways	Klebsiella pneumoniae subsp. pneumoniae WGLW2	Bacteria; Proteobacteria; Gammaproteobacteria; Enterobacteriales;Enterobacteriaceae; Klebsiella.	5292	3654	0.69
Airways	Actinomyces odontolyticus F0309	Bacteria; Actinobacteria; Actinobacteridae; Actinomycetales;Actinomycineae; Actinomycetaceae; Actinomyces.	2372	1420	0.6
Airways	Streptococcus sp. C150	Bacteria; Firmicutes; Bacilli; Lactobacillales; Streptococcaceae;Streptococcus.	1976	1531	0.77
Airways	Streptococcus sp. M334	Bacteria; Firmicutes; Bacilli; Lactobacillales; Streptococcaceae;Streptococcus.	2082	1541	0.74
Airways	Streptococcus sp. M143	Bacteria; Firmicutes; Bacilli; Lactobacillales; Streptococcaceae;Streptococcus.	1802	1501	0.83
Airways	Staphylococcus hominis subsp. hominis C80	Bacteria; Firmicutes; Bacilli; Bacillales; Staphylococcus.	2181	1688	0.77
Airways	Staphylococcus aureus subsp. aureus ATCC 51811	Bacteria; Firmicutes; Bacilli; Bacillales; Staphylococcus.	2693	1712	0.64
Airways	Gemella morbillorum M424	Bacteria; Firmicutes; Bacilli; Bacillales; Bacillales Family XI.	1622	1225	0.76
Airways	Gemella sanguinis M325	Bacteria; Firmicutes; Bacilli; Bacillales; Bacillales Family XI.	1675	1192	0.71
Airways	Rothia mucilaginosa M508	Bacteria; Actinobacteria; Actinobacteridae; Actinomycetales;Micrococcineae; Micrococcaceae; Rothia.	1790	1170	0.65
Airways	Neisseria mucosa C102	Bacteria; Proteobacteria; Betaproteobacteria; Neisseriales;Neisseriaceae; Neisseria.	2026	1631	0.81
Airways	Actinomyces viscosus C505	Bacteria; Actinobacteria; Actinobacteridae; Actinomycetales;Actinomycineae; Actinomycetaceae; Actinomyces.	2587	1710	0.66
Airways	Staphylococcus capitis C87	Bacteria; Firmicutes; Bacilli; Bacillales; Staphylococcus.	2402	1848	0.77
Airways	Staphylococcus aureus subsp. aureus ATCC BAA-39	Bacteria; Firmicutes; Bacilli; Bacillales; Staphylococcus.	2836	1974	0.7
Airways	Rothia mucilaginosa ATCC 25296	Bacteria; Actinobacteria; Actinobacteridae; Actinomycetales;Micrococcineae; Micrococcaceae; Rothia.	1737	1144	0.66
Airways	Kingella denitrificans ATCC 33394	Bacteria; Proteobacteria; Betaproteobacteria; Neisseriales;Neisseriaceae; Kingella.	2518	1524	0.61
Airways	Achromobacter xylosoxidans C54	Bacteria; Proteobacteria; Betaproteobacteria; Burkholderiales;Alcaligenaceae; Achromobacter.	6010	2577	0.43
Airways	Streptococcus constellatus subsp. constellatus SK53	Bacteria; Firmicutes; Bacilli; Lactobacillales; Streptococcaceae;Streptococcus.	1825	1505	0.82
Airways	Corynebacterium accolens ATCC 49725	Bacteria; Actinobacteria; Actinobacteridae; Actinomycetales;Corynebacterineae; Corynebacteriaceae; Corynebacterium.	2333	1635	0.7
Airways	Actinobacillus ureae ATCC 25976	Bacteria; Proteobacteria; Gammaproteobacteria; Pasteurellales;Pasteurellaceae; Actinobacillus.	2475	1584	0.64
Airways	Klebsiella pneumoniae subsp. rhinoscleromatis ATCC 13884	Bacteria; Proteobacteria; Gammaproteobacteria; Enterobacteriales;Enterobacteriaceae; Klebsiella.	5671	3526	0.62
Airways	Pasteurella dagmatis ATCC 43325	Bacteria; Proteobacteria; Gammaproteobacteria; Pasteurellales;Pasteurellaceae; Pasteurella.	2053	1587	0.77
Airways	Serratia odorifera DSM 4582	Bacteria; Proteobacteria; Gammaproteobacteria; Enterobacteriales;Enterobacteriaceae; Serratia.	5121	3174	0.62
Airways	Neisseria cinerea ATCC 14685	Bacteria; Proteobacteria; Betaproteobacteria; Neisseriales;Neisseriaceae; Neisseria.	2127	1440	0.68
Airways	Corynebacterium accolens ATCC 49726	Bacteria; Actinobacteria; Actinobacteridae; Actinomycetales;Corynebacterineae; Corynebacteriaceae; Corynebacterium.	2360	1621	0.69
Airways	Neisseria shayeganii 871	Bacteria; Proteobacteria; Betaproteobacteria; Neisseriales;Neisseriaceae; Neisseria.	2530	1601	0.63
Airways	Neisseria meningitidis ATCC 13091	Bacteria; Proteobacteria; Betaproteobacteria; Neisseriales;Neisseriaceae; Neisseria.	2457	1535	0.62
Airways	Streptococcus parasanguinis ATCC 903	Bacteria; Firmicutes; Bacilli; Lactobacillales; Streptococcaceae;Streptococcus.	2080	1610	0.77
Airways	Rothia dentocariosa M567	Bacteria; Actinobacteria; Actinobacteridae; Actinomycetales;Micrococcineae; Micrococcaceae; Rothia.	2116	1267	0.6
Airways	Prevotella oris C735	Bacteria; Bacteroidetes; Bacteroidia; Bacteroidales;Prevotellaceae; Prevotella.	2644	1933	0.73
Airways	Streptococcus pseudopneumoniae ATCC BAA-960	Bacteria; Firmicutes; Bacilli; Lactobacillales; Streptococcaceae;Streptococcus.	2113	1607	0.76
Airways	Streptococcus pyogenes ATCC 10782	Bacteria; Firmicutes; Bacilli; Lactobacillales; Streptococcaceae;Streptococcus.	1943	1253	0.64
Airways	Streptococcus oralis SK610	Bacteria; Firmicutes; Bacilli; Lactobacillales; Streptococcaceae;Streptococcus.	1895	1580	0.83
Airways	Streptococcus pneumoniae TCH8431/19A	Bacteria; Firmicutes; Bacilli; Lactobacillales; Streptococcaceae;Streptococcus.	2275	1433	0.63
Airways	Neisseria polysaccharea ATCC 43768	Bacteria; Proteobacteria; Betaproteobacteria; Neisseriales;Neisseriaceae; Neisseria.	2577	1516	0.59
Airways	Neisseria flavescens NRL30031/H210	Bacteria; Proteobacteria; Betaproteobacteria; Neisseriales;Neisseriaceae; Neisseria.	2531	1636	0.65
Airways	Neisseria elongata subsp. glycolytica ATCC 29315	Bacteria; Proteobacteria; Betaproteobacteria; Neisseriales;Neisseriaceae; Neisseria.	3089	1588	0.51
Airways	Neisseria mucosa ATCC 25996	Bacteria; Proteobacteria; Betaproteobacteria; Neisseriales;Neisseriaceae; Neisseria.	3148	1700	0.54
Airways	Neisseria lactamica ATCC 23970	Bacteria; Proteobacteria; Betaproteobacteria; Neisseriales;Neisseriaceae; Neisseria.	2716	1528	0.56
Airways	Achromobacter piechaudii ATCC 43553	Bacteria; Proteobacteria; Betaproteobacteria; Burkholderiales;Alcaligenaceae; Achromobacter.	5755	2505	0.44
Airways	Gemella haemolysans M341	Bacteria; Firmicutes; Bacilli; Bacillales; Bacillales Family XI.	1933	1308	0.68
Airways	Actinomyces graevenitzii C83	Bacteria; Actinobacteria; Actinobacteridae; Actinomycetales;Actinomycineae; Actinomycetaceae; Actinomyces.	1853	1207	0.65
Airways	Kingella kingae ATCC 23330	Bacteria; Proteobacteria; Betaproteobacteria; Neisseriales;Neisseriaceae; Kingella.	2102	1422	0.68
Airways	Prevotella sp. C561	Bacteria; Bacteroidetes; Bacteroidia; Bacteroidales;Prevotellaceae; Prevotella.	3402	1945	0.57
Airways	Streptococcus sp. C300	Bacteria; Firmicutes; Bacilli; Lactobacillales; Streptococcaceae;Streptococcus.	1902	1512	0.79
Airways	Segniliparus rugosus ATCC BAA-974	Bacteria; Actinobacteria; Actinobacteridae; Actinomycetales;Corynebacterineae; Segniliparaceae; Segniliparus.	3502	1655	0.47
Blood	Streptococcus mitis SK616	Bacteria; Firmicutes; Bacilli; Lactobacillales; Streptococcaceae;Streptococcus.	1910	1560	0.82
Blood	Streptococcus sanguinis SK1057	Bacteria; Firmicutes; Bacilli; Lactobacillales; Streptococcaceae;Streptococcus.	2319	1799	0.78
Blood	Enterococcus faecium TX0082	Bacteria; Firmicutes; Bacilli; Lactobacillales; Enterococcaceae;Enterococcus.	2813	1885	0.67
Blood	Enterococcus faecium TX0133a01	Bacteria; Firmicutes; Bacilli; Lactobacillales; Enterococcaceae;Enterococcus.	3262	1989	0.61
Blood	Enterococcus faecium TX0133A	Bacteria; Firmicutes; Bacilli; Lactobacillales; Enterococcaceae;Enterococcus.	3118	2001	0.64
Blood	Enterococcus faecalis TX0860	Bacteria; Firmicutes; Bacilli; Lactobacillales; Enterococcaceae;Enterococcus.	3114	1901	0.61
Blood	Enterococcus faecalis TX0630	Bacteria; Firmicutes; Bacilli; Lactobacillales; Enterococcaceae;Enterococcus.	3411	1914	0.56
Blood	Enterococcus faecalis TX0645	Bacteria; Firmicutes; Bacilli; Lactobacillales; Enterococcaceae;Enterococcus.	3278	1937	0.59
Blood	Psychrobacter sp. 1501(2011)	Bacteria; Proteobacteria; Gammaproteobacteria; Pseudomonadales;Moraxellaceae; Psychrobacter.	2660	1583	0.6
Blood	Enterococcus faecalis TX0012	Bacteria; Firmicutes; Bacilli; Lactobacillales; Enterococcaceae;Enterococcus.	2743	1804	0.66
Blood	Enterococcus faecium TX0133a04	Bacteria; Firmicutes; Bacilli; Lactobacillales; Enterococcaceae;Enterococcus.	3097	2026	0.65
Blood	Streptococcus mitis SK579	Bacteria; Firmicutes; Bacilli; Lactobacillales; Streptococcaceae;Streptococcus.	1908	1587	0.83
Blood	Streptococcus pneumoniae PNI0212	Bacteria; Firmicutes; Bacilli; Lactobacillales; Streptococcaceae;Streptococcus.	2190	1622	0.74
Blood	Haemophilus sputorum HK 2154	Bacteria; Proteobacteria; Gammaproteobacteria; Pasteurellales;Pasteurellaceae; Haemophilus.	1987	1477	0.74
Blood	Streptococcus oralis SK10	Bacteria; Firmicutes; Bacilli; Lactobacillales; Streptococcaceae;Streptococcus.	1879	1540	0.82
Blood	Streptococcus pneumoniae gamPNI0373	Bacteria; Firmicutes; Bacilli; Lactobacillales; Streptococcaceae;Streptococcus.	2119	1600	0.76
Blood	Enterococcus faecalis TX0017	Bacteria; Firmicutes; Bacilli; Lactobacillales; Enterococcaceae;Enterococcus.	3074	1851	0.6
Blood	Streptococcus sanguinis SK678	Bacteria; Firmicutes; Bacilli; Lactobacillales; Streptococcaceae;Streptococcus.	2249	1748	0.78
Blood	Enterococcus faecalis TX2141	Bacteria; Firmicutes; Bacilli; Lactobacillales; Enterococcaceae;Enterococcus.	2970	1869	0.63
Blood	Sporosarcina newyorkensis 2681	Bacteria; Firmicutes; Bacilli; Bacillales; Planococcaceae;Sporosarcina.	3825	2100	0.55
Blood	Enterococcus faecalis S613	Bacteria; Firmicutes; Bacilli; Lactobacillales; Enterococcaceae;Enterococcus.	3096	1869	0.6
Blood	Enterococcus faecalis R712	Bacteria; Firmicutes; Bacilli; Lactobacillales; Enterococcaceae;Enterococcus.	3086	1865	0.6
Blood	Streptococcus mitis SK575	Bacteria; Firmicutes; Bacilli; Lactobacillales; Streptococcaceae;Streptococcus.	1937	1465	0.76
Blood	Enterococcus faecalis DAPTO 516	Bacteria; Firmicutes; Bacilli; Lactobacillales; Enterococcaceae;Enterococcus.	3100	1670	0.54
Blood	Enterococcus faecalis DAPTO 512	Bacteria; Firmicutes; Bacilli; Lactobacillales; Enterococcaceae;Enterococcus.	3104	1877	0.6
Blood	Bacteroides massiliensis B84634 = Timone 84634 = DSM 17679 = JCM 13223	Bacteria; Bacteroidetes; Bacteroidia; Bacteroidales;Bacteroidaceae; Bacteroides.	3935	2419	0.61
Blood	Streptococcus sanguinis SK1087	Bacteria; Firmicutes; Bacilli; Lactobacillales; Streptococcaceae;Streptococcus.	2318	1786	0.77
Blood	Streptococcus sanguinis SK1058	Bacteria; Firmicutes; Bacilli; Lactobacillales; Streptococcaceae;Streptococcus.	2330	1767	0.76
Blood	Streptococcus sanguinis SK1059	Bacteria; Firmicutes; Bacilli; Lactobacillales; Streptococcaceae;Streptococcus.	1422	1070	0.75
Blood	Enterococcus faecium DO	Bacteria; Firmicutes; Bacilli; Lactobacillales; Enterococcaceae;Enterococcus.	2703	1819	0.67
Blood	Desmospora sp. 8437	Bacteria; Firmicutes; Bacilli; Bacillales; Thermoactinomycetaceae;Desmospora.	4048	1902	0.47
Blood	Streptococcus oralis SK1074	Bacteria; Firmicutes; Bacilli; Lactobacillales; Streptococcaceae;Streptococcus.	1763	1519	0.86
Blood	Enterococcus faecium TX0133C	Bacteria; Firmicutes; Bacilli; Lactobacillales; Enterococcaceae;Enterococcus.	3097	2026	0.65
Blood	Enterococcus faecium TX0133B	Bacteria; Firmicutes; Bacilli; Lactobacillales; Enterococcaceae;Enterococcus.	3110	2035	0.65
Blood	Streptococcus anginosus SK1138	Bacteria; Firmicutes; Bacilli; Lactobacillales; Streptococcaceae;Streptococcus.	1945	1549	0.8
Blood	Streptococcus sanguinis VMC66	Bacteria; Firmicutes; Bacilli; Lactobacillales; Streptococcaceae;Streptococcus.	2258	1767	0.78
Blood	Streptococcus sanguinis SK405	Bacteria; Firmicutes; Bacilli; Lactobacillales; Streptococcaceae;Streptococcus.	164	128	0.78
Blood	Streptococcus sanguinis SK408	Bacteria; Firmicutes; Bacilli; Lactobacillales; Streptococcaceae;Streptococcus.	1426	1098	0.77
Blood	Cardiobacterium hominis ATCC 15826	Bacteria; Proteobacteria; Gammaproteobacteria; Cardiobacteriales;Cardiobacteriaceae; Cardiobacterium.	2581	1448	0.56
Blood	Enterococcus faecalis TX0109	Bacteria; Firmicutes; Bacilli; Lactobacillales; Enterococcaceae;Enterococcus.	2987	1667	0.56
Blood	Enterococcus faecalis TX0102	Bacteria; Firmicutes; Bacilli; Lactobacillales; Enterococcaceae;Enterococcus.	2831	1802	0.64
Blood	Enterococcus faecalis TX0043	Bacteria; Firmicutes; Bacilli; Lactobacillales; Enterococcaceae;Enterococcus.	2838	1618	0.57
Blood	Enterococcus faecalis TX0031	Bacteria; Firmicutes; Bacilli; Lactobacillales; Enterococcaceae;Enterococcus.	2759	1759	0.64
Blood	Enterococcus faecalis TX0027	Bacteria; Firmicutes; Bacilli; Lactobacillales; Enterococcaceae;Enterococcus.	3124	1860	0.6
Blood	Streptococcus sanguinis SK1056	Bacteria; Firmicutes; Bacilli; Lactobacillales; Streptococcaceae;Streptococcus.	2377	1796	0.76
GI tract	Bacteroides xylanisolvens SD CC 2a	Bacteria; Bacteroidetes; Bacteroidia; Bacteroidales;Bacteroidaceae; Bacteroides.	4915	3286	0.67
GI tract	Bacteroides xylanisolvens SD CC 1b	Bacteria; Bacteroidetes; Bacteroidia; Bacteroidales;Bacteroidaceae; Bacteroides.	4921	3200	0.65
GI tract	Erysipelotrichaceae bacterium 21_3	Bacteria; Firmicutes; Erysipelotrichia; Erysipelotrichales;Erysipelotrichaceae.	4324	2392	0.55
GI tract	Methanobrevibacter smithii DSM 2375	Archaea; Euryarchaeota; Methanobacteria; Methanobacteriales;Methanobacteriaceae; Methanobrevibacter.	1709	681	0.4
GI tract	Clostridiales butyrate-producing bacterium SSC/2	Bacteria; Firmicutes; Clostridia; Clostridiales.	2771	1813	0.65
GI tract	Corynebacterium sp. HFH0082	Bacteria; Actinobacteria; Actinobacteridae; Actinomycetales;Corynebacterineae; Corynebacteriaceae; Corynebacterium.	2120	1536	0.72
GI tract	Roseburia intestinalis XB6B4	Bacteria; Firmicutes; Clostridia; Clostridiales; Lachnospiraceae;Roseburia.	3630	2008	0.55
GI tract	Escherichia coli MS 84-1	Bacteria; Proteobacteria; Gammaproteobacteria; Enterobacteriales;Enterobacteriaceae; Escherichia.	5710	2915	0.51
GI tract	Ruminococcus torques L2-14	Bacteria; Firmicutes; Clostridia; Clostridiales; Lachnospiraceae;Blautia.	2798	1942	0.69
GI tract	Anaerostipes sp. 3_2_56FAA	Bacteria; Firmicutes; Clostridia; Clostridiales; Lachnospiraceae;Anaerostipes.	3369	2002	0.59
GI tract	Helicobacter pylori GAM246Ai	Bacteria; Proteobacteria; Epsilonproteobacteria; Campylobacterales;Helicobacteraceae; Helicobacter.	1707	926	0.54
GI tract	Megamonas hypermegale ART12/1	Bacteria; Firmicutes; Negativicutes; Selenomonadales;Veillonellaceae; Megamonas.	2118	1102	0.52
GI tract	Escherichia coli MS 60-1	Bacteria; Proteobacteria; Gammaproteobacteria; Enterobacteriales;Enterobacteriaceae; Escherichia.	5649	3203	0.57
GI tract	Eubacterium rectale M104/1	Bacteria; Firmicutes; Clostridia; Clostridiales; ClostridialesFamily XIII. Incertae Sedis.	3212	1901	0.59
GI tract	Escherichia coli MS 69-1	Bacteria; Proteobacteria; Gammaproteobacteria; Enterobacteriales;Enterobacteriaceae; Escherichia.	5482	3010	0.55
GI tract	Ruminococcus obeum A2-162	Bacteria; Firmicutes; Clostridia; Clostridiales; Lachnospiraceae;Blautia.	3155	1973	0.63
GI tract	Roseburia intestinalis M50/1	Bacteria; Firmicutes; Clostridia; Clostridiales; Lachnospiraceae;Roseburia.	3478	2166	0.62
GI tract	Escherichia coli MS 78-1	Bacteria; Proteobacteria; Gammaproteobacteria; Enterobacteriales;Enterobacteriaceae; Escherichia.	4992	3085	0.62
GI tract	Coprococcus sp. HPP0074	Bacteria; Firmicutes; Clostridia; Clostridiales; Lachnospiraceae;Coprococcus.	2863	1809	0.63
GI tract	Bacteroides eggerthii DSM 20697	Bacteria; Bacteroidetes; Bacteroidia; Bacteroidales;Bacteroidaceae; Bacteroides.	3711	2347	0.63
GI tract	Anaerobaculum hydrogeniformans ATCC BAA-1850	Bacteria; Synergistetes; Synergistia; Synergistales;Synergistaceae; Anaerobaculum.	2500	1330	0.53
GI tract	Clostridium sp. M62/1	Bacteria; Firmicutes; Clostridia; Clostridiales; Clostridiaceae;Clostridium.	4164	2289	0.55
GI tract	Fusobacterium varium ATCC 27725	Bacteria; Fusobacteria; Fusobacteriales; Fusobacteriaceae;Fusobacterium.	3008	1746	0.58
GI tract	Fusobacterium mortiferum ATCC 9817	Bacteria; Fusobacteria; Fusobacteriales; Fusobacteriaceae;Fusobacterium.	2538	1577	0.62
GI tract	Citrobacter youngae ATCC 29220	Bacteria; Proteobacteria; Gammaproteobacteria; Enterobacteriales;Enterobacteriaceae; Citrobacter; Citrobacter freundii complex.	5278	3658	0.69
GI tract	Enterobacter cancerogenus ATCC 35316	Bacteria; Proteobacteria; Gammaproteobacteria; Enterobacteriales;Enterobacteriaceae; Enterobacter; Enterobacter cloacae complex.	4618	3154	0.68
GI tract	Edwardsiella tarda ATCC 23685	Bacteria; Proteobacteria; Gammaproteobacteria; Enterobacteriales;Enterobacteriaceae; Edwardsiella.	3964	2480	0.63
GI tract	Enterococcus faecalis TX2134	Bacteria; Firmicutes; Bacilli; Lactobacillales; Enterococcaceae;Enterococcus.	3196	1740	0.54
GI tract	Helicobacter pylori GAM93Bi	Bacteria; Proteobacteria; Epsilonproteobacteria; Campylobacterales;Helicobacteraceae; Helicobacter.	1693	850	0.5
GI tract	Helicobacter pylori HP116Bi	Bacteria; Proteobacteria; Epsilonproteobacteria; Campylobacterales;Helicobacteraceae; Helicobacter.	1688	922	0.55
GI tract	Lachnospiraceae bacterium 3_1_57FAA_CT1	Bacteria; Firmicutes; Clostridia; Clostridiales; Lachnospiraceae.	6535	2956	0.45
GI tract	Lachnospiraceae bacterium 2_1_58FAA	Bacteria; Firmicutes; Clostridia; Clostridiales; Lachnospiraceae.	3534	2005	0.57
GI tract	Lachnospiraceae bacterium 5_1_57FAA	Bacteria; Firmicutes; Clostridia; Clostridiales; Lachnospiraceae.	3371	2102	0.62
GI tract	Bifidobacterium breve DSM 20213 = JCM 1192	Bacteria; Actinobacteria; Actinobacteridae; Bifidobacteriales;Bifidobacteriaceae; Bifidobacterium.	2263	1400	0.62
GI tract	Escherichia coli 4_1_47FAA	Bacteria; Proteobacteria; Gammaproteobacteria; Enterobacteriales;Enterobacteriaceae; Escherichia.	5306	2986	0.56
GI tract	Helicobacter pylori GAM83Bi	Bacteria; Proteobacteria; Epsilonproteobacteria; Campylobacterales;Helicobacteraceae; Helicobacter.	1661	854	0.51
GI tract	Lachnospiraceae bacterium 5_1_63FAA	Bacteria; Firmicutes; Clostridia; Clostridiales; Lachnospiraceae.	3037	1940	0.64
GI tract	Helicobacter pylori GAM96Ai	Bacteria; Proteobacteria; Epsilonproteobacteria; Campylobacterales;Helicobacteraceae; Helicobacter.	1714	939	0.55
GI tract	Lachnospiraceae bacterium 7_1_58FAA	Bacteria; Firmicutes; Clostridia; Clostridiales; Lachnospiraceae.	5907	2550	0.43
GI tract	Helicobacter pylori GAM101Biv	Bacteria; Proteobacteria; Epsilonproteobacteria; Campylobacterales;Helicobacteraceae; Helicobacter.	1661	850	0.51
GI tract	Bacteroides sp. 3_1_19	Bacteria; Bacteroidetes; Bacteroidia; Bacteroidales;Bacteroidaceae; Bacteroides.	4248	2338	0.55
GI tract	Helicobacter pylori HP250BFiii	Bacteria; Proteobacteria; Epsilonproteobacteria; Campylobacterales;Helicobacteraceae; Helicobacter.	1626	844	0.52
GI tract	Bacteroides sp. D22	Bacteria; Bacteroidetes; Bacteroidia; Bacteroidales;Bacteroidaceae; Bacteroides.	4931	3080	0.62
GI tract	Faecalibacterium prausnitzii M21/2	Bacteria; Firmicutes; Clostridia; Clostridiales; Ruminococcaceae;Faecalibacterium.	3493	1868	0.53
GI tract	Clostridium sp. SS2/1	Bacteria; Firmicutes; Clostridia; Clostridiales; Clostridiaceae;Clostridium.	3167	2031	0.64
GI tract	Bifidobacterium sp. 12_1_47BFAA	Bacteria; Actinobacteria; Actinobacteridae; Bifidobacteriales;Bifidobacteriaceae; Bifidobacterium.	2043	1499	0.73
GI tract	Prevotella oralis HGA0225	Bacteria; Bacteroidetes; Bacteroidia; Bacteroidales;Prevotellaceae; Prevotella.	2354	1768	0.75
GI tract	Bacteroides clarus YIT 12056	Bacteria; Bacteroidetes; Bacteroidia; Bacteroidales;Bacteroidaceae; Bacteroides.	3272	2133	0.65
GI tract	Phascolarctobacterium succinatutens YIT 12067	Bacteria; Firmicutes; Negativicutes; Selenomonadales;Acidaminococcaceae; Phascolarctobacterium.	2150	1437	0.67
GI tract	Succinatimonas hippei YIT 12066	Bacteria; Proteobacteria; Gammaproteobacteria; Aeromonadales;Succinivibrionaceae; Succinatimonas.	2169	1332	0.61
GI tract	Klebsiella pneumoniae subsp. pneumoniae WGLW3	Bacteria; Proteobacteria; Gammaproteobacteria; Enterobacteriales;Enterobacteriaceae; Klebsiella.	5159	3582	0.69
GI tract	Paraprevotella xylaniphila YIT 11841	Bacteria; Bacteroidetes; Bacteroidia; Bacteroidales;Prevotellaceae; Paraprevotella.	3442	1937	0.56
GI tract	Veillonella sp. 6_1_27	Bacteria; Firmicutes; Negativicutes; Selenomonadales;Veillonellaceae; Veillonella.	1843	1392	0.76
GI tract	Anaerostipes caccae DSM 14662	Bacteria; Firmicutes; Clostridia; Clostridiales; Lachnospiraceae;Anaerostipes.	3748	2161	0.58
GI tract	Helicobacter pylori GAM252T	Bacteria; Proteobacteria; Epsilonproteobacteria; Campylobacterales;Helicobacteraceae; Helicobacter.	1617	846	0.52
GI tract	Listeria innocua ATCC 33091	Bacteria; Firmicutes; Bacilli; Bacillales; Listeriaceae; Listeria.	2938	1928	0.66
GI tract	Sutterella wadsworthensis 2_1_59BFAA	Bacteria; Proteobacteria; Betaproteobacteria; Burkholderiales;Sutterellaceae; Sutterella.	2369	1359	0.57
GI tract	Bacteroides cellulosilyticus DSM 14838	Bacteria; Bacteroidetes; Bacteroidia; Bacteroidales;Bacteroidaceae; Bacteroides.	5719	2910	0.51
GI tract	Helicobacter pylori HP250BSi	Bacteria; Proteobacteria; Epsilonproteobacteria; Campylobacterales;Helicobacteraceae; Helicobacter.	1626	850	0.52
GI tract	Weissella paramesenteroides ATCC 33313	Bacteria; Firmicutes; Bacilli; Lactobacillales; Leuconostocaceae;Weissella.	1952	1321	0.68
GI tract	Hafnia alvei ATCC 51873	Bacteria; Proteobacteria; Gammaproteobacteria; Enterobacteriales;Enterobacteriaceae; Hafnia.	4900	3187	0.65
GI tract	Lactobacillus reuteri SD2112	Bacteria; Firmicutes; Bacilli; Lactobacillales; Lactobacillaceae;Lactobacillus.	2246	1433	0.64
GI tract	Coprobacillus sp. 8_2_54BFAA	Bacteria; Firmicutes; Erysipelotrichia; Erysipelotrichales;Erysipelotrichaceae; Coprobacillus.	3641	2050	0.56
GI tract	Lactobacillus reuteri MM4-1A	Bacteria; Firmicutes; Bacilli; Lactobacillales; Lactobacillaceae;Lactobacillus.	2095	1508	0.72
GI tract	Escherichia sp. 4_1_40B	Bacteria; Proteobacteria; Gammaproteobacteria; Enterobacteriales;Enterobacteriaceae; Escherichia.	4498	3670	0.82
GI tract	Enterococcus faecalis TX4244	Bacteria; Firmicutes; Bacilli; Lactobacillales; Enterococcaceae;Enterococcus.	2902	1626	0.56
GI tract	Escherichia sp. 3_2_53FAA	Bacteria; Proteobacteria; Gammaproteobacteria; Enterobacteriales;Enterobacteriaceae; Escherichia.	5353	4037	0.75
GI tract	Escherichia sp. 1_1_43	Bacteria; Proteobacteria; Gammaproteobacteria; Enterobacteriales;Enterobacteriaceae; Escherichia.	4481	3602	0.8
GI tract	Dysgonomonas mossii DSM 22836	Bacteria; Bacteroidetes; Bacteroidia; Bacteroidales;Porphyromonadaceae; Dysgonomonas.	3429	1994	0.58
GI tract	Enterococcus saccharolyticus 30_1	Bacteria; Firmicutes; Bacilli; Lactobacillales; Enterococcaceae;Enterococcus.	3011	2117	0.7
GI tract	Fusobacterium periodonticum 1_1_41FAA	Bacteria; Fusobacteria; Fusobacteriales; Fusobacteriaceae;Fusobacterium.	2325	1477	0.64
GI tract	Ruminiclostridium [Eubacterium] siraeum V10Sc8a	Bacteria; Firmicutes; Clostridia; Clostridiales; Ruminococcaceae; Ruminiclostridium.	2211	1261	0.57
GI tract	Helicobacter pylori GAM121Aii	Bacteria; Proteobacteria; Epsilonproteobacteria; Campylobacterales;Helicobacteraceae; Helicobacter.	1700	924	0.54
GI tract	Alistipes shahii WAL 8301	Bacteria; Bacteroidetes; Bacteroidia; Bacteroidales; Rikenellaceae;Alistipes.	2563	1456	0.57
GI tract	Coprococcus sp. ART55/1	Bacteria; Firmicutes; Clostridia; Clostridiales; Lachnospiraceae;Coprococcus.	2128	1379	0.65
GI tract	Erysipelotrichaceae [Eubacterium] cylindroides T2-87	Bacteria; Firmicutes; Erysipelotrichia; Erysipelotrichales;Erysipelotrichaceae.	1442	921	0.64
GI tract	Helicobacter pylori GAM239Bi	Bacteria; Proteobacteria; Epsilonproteobacteria; Campylobacterales;Helicobacteraceae; Helicobacter.	1674	917	0.55
GI tract	Lactobacillus reuteri JCM 1112	Bacteria; Firmicutes; Bacilli; Lactobacillales; Lactobacillaceae;Lactobacillus.	1820	1404	0.77
GI tract	Escherichia coli MS 45-1	Bacteria; Proteobacteria; Gammaproteobacteria; Enterobacteriales;Enterobacteriaceae; Escherichia.	5238	2775	0.53
GI tract	Lactobacillus sp. 7_1_47FAA	Bacteria; Firmicutes; Bacilli; Lactobacillales; Lactobacillaceae;Lactobacillus.	1181	1014	0.86
GI tract	Pseudomonas sp. 2_1_26	Bacteria; Proteobacteria; Gammaproteobacteria; Pseudomonadales;Pseudomonadaceae; Pseudomonas.	6049	2777	0.46
GI tract	Helicobacter pylori GAM260BSi	Bacteria; Proteobacteria; Epsilonproteobacteria; Campylobacterales;Helicobacteraceae; Helicobacter.	1627	916	0.56
GI tract	Helicobacter pylori GAM260Bi	Bacteria; Proteobacteria; Epsilonproteobacteria; Campylobacterales;Helicobacteraceae; Helicobacter.	1701	850	0.5
GI tract	Anaerofustis stercorihominis DSM 17244	Bacteria; Firmicutes; Clostridia; Clostridiales; Eubacteriaceae;Anaerofustis.	2331	1390	0.6
GI tract	Subdoligranulum sp. 4_3_54A2FAA	Bacteria; Firmicutes; Clostridia; Clostridiales; Ruminococcaceae;Subdoligranulum.	4105	2244	0.55
GI tract	Alistipes putredinis DSM 17216	Bacteria; Bacteroidetes; Bacteroidia; Bacteroidales; Rikenellaceae;Alistipes.	2742	1400	0.51
GI tract	Tannerella sp. 6_1_58FAA_CT1	Bacteria; Bacteroidetes; Bacteroidia; Bacteroidales;Porphyromonadaceae; Tannerella.	3210	2012	0.63
GI tract	Anaerotruncus colihominis DSM 17241	Bacteria; Firmicutes; Clostridia; Clostridiales; Ruminococcaceae;Anaerotruncus.	4427	2136	0.48
GI tract	Klebsiella sp. 1_1_55	Bacteria; Proteobacteria; Gammaproteobacteria; Enterobacteriales;Enterobacteriaceae; Klebsiella.	5010	3557	0.71
GI tract	Coprococcus sp. HPP0048	Bacteria; Firmicutes; Clostridia; Clostridiales; Lachnospiraceae;Coprococcus.	2604	1774	0.68
GI tract	Bacteroides sp. 9_1_42FAA	Bacteria; Bacteroidetes; Bacteroidia; Bacteroidales;Bacteroidaceae; Bacteroides.	4871	2844	0.58
GI tract	Helicobacter pylori HP260ASii	Bacteria; Proteobacteria; Epsilonproteobacteria; Campylobacterales;Helicobacteraceae; Helicobacter.	1682	829	0.49
GI tract	Bifidobacterium longum subsp. longum JCM 1217	Bacteria; Actinobacteria; Actinobacteridae; Bifidobacteriales;Bifidobacteriaceae; Bifidobacterium.	1924	1286	0.67
GI tract	Bacteroides sp. D1	Bacteria; Bacteroidetes; Bacteroidia; Bacteroidales;Bacteroidaceae; Bacteroides.	4686	3167	0.68
GI tract	Lactobacillus fermentum IFO 3956	Bacteria; Firmicutes; Bacilli; Lactobacillales; Lactobacillaceae;Lactobacillus.	1843	1327	0.72
GI tract	Bifidobacterium longum subsp. infantis ATCC 15697 = JCM 1222 = DSM 20088	Bacteria; Actinobacteria; Actinobacteridae; Bifidobacteriales;Bifidobacteriaceae; Bifidobacterium.	2552	1438	0.56
GI tract	Paenibacillus sp. HGF7	Bacteria; Firmicutes; Bacilli; Bacillales; Paenibacillaceae;Paenibacillus.	5992	2443	0.41
GI tract	Eubacterium ventriosum ATCC 27560	Bacteria; Firmicutes; Clostridia; Clostridiales; ClostridialesFamily XIII. Incertae Sedis.	2802	1658	0.59
GI tract	Dorea longicatena DSM 13814	Bacteria; Firmicutes; Clostridia; Clostridiales; Lachnospiraceae;Dorea.	2970	1966	0.66
GI tract	Dorea formicigenerans ATCC 27755	Bacteria; Firmicutes; Clostridia; Clostridiales; Lachnospiraceae;Dorea.	3277	2135	0.65
GI tract	Eubacterium rectale DSM 17629	Bacteria; Firmicutes; Clostridia; Clostridiales; ClostridialesFamily XIII. Incertae Sedis.	2898	1874	0.65
GI tract	Ruminococcus torques ATCC 27756	Bacteria; Firmicutes; Clostridia; Clostridiales; Lachnospiraceae;Blautia.	2875	1894	0.66
GI tract	Coprococcus catus GD/7	Bacteria; Firmicutes; Clostridia; Clostridiales; Lachnospiraceae;Coprococcus.	2985	1871	0.63
GI tract	Bacteroides ovatus ATCC 8483	Bacteria; Bacteroidetes; Bacteroidia; Bacteroidales;Bacteroidaceae; Bacteroides.	5536	3381	0.61
GI tract	Lactobacillus helveticus DSM 20075	Bacteria; Firmicutes; Bacilli; Lactobacillales; Lactobacillaceae;Lactobacillus.	2078	1339	0.64
GI tract	Lactobacillus amylolyticus DSM 11664	Bacteria; Firmicutes; Bacilli; Lactobacillales; Lactobacillaceae;Lactobacillus.	1684	1149	0.68
GI tract	Erysipelotrichaceae bacterium 5_2_54FAA	Bacteria; Firmicutes; Erysipelotrichia; Erysipelotrichales;Erysipelotrichaceae.	2872	1821	0.63
GI tract	Dermabacter sp. HFH0086	Bacteria; Actinobacteria; Actinobacteridae; Actinomycetales;Micrococcineae; Dermabacteraceae; Dermabacter.	2133	1398	0.66
GI tract	Clostridium sp. HGF2	Bacteria; Firmicutes; Clostridia; Clostridiales; Clostridiaceae;Clostridium.	4201	2418	0.58
GI tract	Parabacteroides johnsonii DSM 18315	Bacteria; Bacteroidetes; Bacteroidia; Bacteroidales;Porphyromonadaceae; Parabacteroides.	4515	2365	0.52
GI tract	Roseburia intestinalis L1-82	Bacteria; Firmicutes; Clostridia; Clostridiales; Lachnospiraceae;Roseburia.	4707	2505	0.53
GI tract	Acinetobacter junii SH205	Bacteria; Proteobacteria; Gammaproteobacteria; Pseudomonadales;Moraxellaceae; Acinetobacter.	3186	2263	0.71
GI tract	Escherichia coli MS 146-1	Bacteria; Proteobacteria; Gammaproteobacteria; Enterobacteriales;Enterobacteriaceae; Escherichia.	4955	3176	0.64
GI tract	Acinetobacter radioresistens SH164	Bacteria; Proteobacteria; Gammaproteobacteria; Pseudomonadales;Moraxellaceae; Acinetobacter.	2874	1948	0.68
GI tract	Eggerthella sp. HGA1	Bacteria; Actinobacteria; Coriobacteridae; Coriobacteriales;Coriobacterineae; Coriobacteriaceae; Eggerthella.	3021	1649	0.55
GI tract	Bacteroides sp. 2_1_16	Bacteria; Bacteroidetes; Bacteroidia; Bacteroidales;Bacteroidaceae; Bacteroides.	4609	2422	0.53
GI tract	Bacteroides sp. 2_1_22	Bacteria; Bacteroidetes; Bacteroidia; Bacteroidales;Bacteroidaceae; Bacteroides.	4748	3159	0.67
GI tract	Enterobacter cloacae subsp. cloacae NCTC 9394	Bacteria; Proteobacteria; Gammaproteobacteria; Enterobacteriales;Enterobacteriaceae; Enterobacter; Enterobacter cloacae complex.	3725	2634	0.71
GI tract	Faecalibacterium prausnitzii L2-6	Bacteria; Firmicutes; Clostridia; Clostridiales; Ruminococcaceae;Faecalibacterium.	2756	1784	0.65
GI tract	Bifidobacterium longum subsp. longum F8	Bacteria; Actinobacteria; Actinobacteridae; Bifidobacteriales;Bifidobacteriaceae; Bifidobacterium.	1682	1197	0.71
GI tract	Bacteroides stercoris ATCC 43183	Bacteria; Bacteroidetes; Bacteroidia; Bacteroidales;Bacteroidaceae; Bacteroides.	3777	2244	0.59
GI tract	Ruminococcus gnavus ATCC 29149	Bacteria; Firmicutes; Clostridia; Clostridiales; Lachnospiraceae;Blautia.	3913	2151	0.55
GI tract	Pseudoflavonifractor capillosus ATCC 29799	Bacteria; Firmicutes; Clostridia; Clostridiales;Pseudoflavonifractor.	4829	2217	0.46
GI tract	Lachnospiraceae [Clostridium] scindens ATCC 35704	Bacteria; Firmicutes; Clostridia; Clostridiales; Lachnospiraceae.	3995	2277	0.57
GI tract	Eubacterium [Eubacterium] hallii DSM 3353	Bacteria; Firmicutes; Clostridia; Clostridiales; ClostridialesFamily XIII. Incertae Sedis.	3233	1874	0.58
GI tract	Lactobacillus rhamnosus ATCC 21052	Bacteria; Firmicutes; Bacilli; Lactobacillales; Lactobacillaceae;Lactobacillus.	3014	1790	0.59
GI tract	Helicobacter pylori HP250AFiV	Bacteria; Proteobacteria; Epsilonproteobacteria; Campylobacterales;Helicobacteraceae; Helicobacter.	1618	850	0.53
GI tract	Actinomyces sp. HPA0247	Bacteria; Actinobacteria; Actinobacteridae; Actinomycetales;Actinomycineae; Actinomycetaceae; Actinomyces.	2007	1361	0.68
GI tract	Acidaminococcus sp. HPA0509	Bacteria; Firmicutes; Negativicutes; Selenomonadales;Acidaminococcaceae; Acidaminococcus.	2108	1450	0.69
GI tract	Bifidobacterium breve HPH0326	Bacteria; Actinobacteria; Actinobacteridae; Bifidobacteriales;Bifidobacteriaceae; Bifidobacterium.	2137	1427	0.67
GI tract	Helicobacter pylori HP260Bi	Bacteria; Proteobacteria; Epsilonproteobacteria; Campylobacterales;Helicobacteraceae; Helicobacter.	1699	847	0.5
GI tract	Lachnospiraceae [Clostridium] bolteae ATCC BAA-613	Bacteria; Firmicutes; Clostridia; Clostridiales; Lachnospiraceae.	7284	3187	0.44
GI tract	Ruminiclostridium [Clostridium] methylpentosum DSM 5476	Bacteria; Firmicutes; Clostridia; Clostridiales; Ruminococcaceae; Ruminiclostridium.	3907	1652	0.42
GI tract	Lachnospiraceae bacterium 2_1_46FAA	Bacteria; Firmicutes; Clostridia; Clostridiales; Lachnospiraceae.	2078	1479	0.71
GI tract	Blautia hansenii DSM 20583	Bacteria; Firmicutes; Clostridia; Clostridiales; Lachnospiraceae;Blautia.	3171	1893	0.6
GI tract	Bifidobacterium gallicum DSM 20093 = LMG 11596	Bacteria; Actinobacteria; Actinobacteridae; Bifidobacteriales;Bifidobacteriaceae; Bifidobacterium.	1918	1076	0.56
GI tract	Roseburia inulinivorans DSM 16841	Bacteria; Firmicutes; Clostridia; Clostridiales; Lachnospiraceae;Roseburia.	4415	2404	0.54
GI tract	Coprobacillus sp. 29_1	Bacteria; Firmicutes; Erysipelotrichia; Erysipelotrichales;Erysipelotrichaceae; Coprobacillus.	3845	2101	0.55
GI tract	Lachnospiraceae bacterium 1_4_56FAA	Bacteria; Firmicutes; Clostridia; Clostridiales; Lachnospiraceae.	3191	1971	0.62
GI tract	Bifidobacterium bifidum NCIMB 41171	Bacteria; Actinobacteria; Actinobacteridae; Bifidobacteriales;Bifidobacteriaceae; Bifidobacterium.	1852	1219	0.66
GI tract	Erysipelotrichaceae bacterium 3_1_53	Bacteria; Firmicutes; Erysipelotrichia; Erysipelotrichales;Erysipelotrichaceae.	3857	2073	0.54
GI tract	Lachnospiraceae bacterium 1_1_57FAA	Bacteria; Firmicutes; Clostridia; Clostridiales; Lachnospiraceae.	2755	1854	0.67
GI tract	Eubacterium sp. 3_1_31	Bacteria; Firmicutes; Clostridia; Clostridiales; ClostridialesFamily XIII. Incertae Sedis.	2873	1819	0.63
GI tract	Enterococcus faecalis TX1342	Bacteria; Firmicutes; Bacilli; Lactobacillales; Enterococcaceae;Enterococcus.	2793	1798	0.64
GI tract	Enterococcus faecalis TX1346	Bacteria; Firmicutes; Bacilli; Lactobacillales; Enterococcaceae;Enterococcus.	2827	1800	0.64
GI tract	Escherichia coli MS 187-1	Bacteria; Proteobacteria; Gammaproteobacteria; Enterobacteriales;Enterobacteriaceae; Escherichia.	4489	2961	0.66
GI tract	Enterococcus faecalis TX1302	Bacteria; Firmicutes; Bacilli; Lactobacillales; Enterococcaceae;Enterococcus.	2853	1656	0.58
GI tract	Enterococcus faecalis TX1341	Bacteria; Firmicutes; Bacilli; Lactobacillales; Enterococcaceae;Enterococcus.	3035	1863	0.61
GI tract	Escherichia coli MS 182-1	Bacteria; Proteobacteria; Gammaproteobacteria; Enterobacteriales;Enterobacteriaceae; Escherichia.	5317	3163	0.59
GI tract	Gordonibacter pamelaeae 7-10-1-b	Bacteria; Actinobacteria; Coriobacteridae; Coriobacteriales;Coriobacterineae; Coriobacteriaceae; Gordonibacter.	2027	1025	0.51
GI tract	Escherichia coli MS 185-1	Bacteria; Proteobacteria; Gammaproteobacteria; Enterobacteriales;Enterobacteriaceae; Escherichia.	5194	3087	0.59
GI tract	Bacteroides xylanisolvens XB1A	Bacteria; Bacteroidetes; Bacteroidia; Bacteroidales;Bacteroidaceae; Bacteroides.	4407	3018	0.68
GI tract	Enterococcus faecalis TX1467	Bacteria; Firmicutes; Bacilli; Lactobacillales; Enterococcaceae;Enterococcus.	3510	1877	0.53
GI tract	Escherichia coli MS 175-1	Bacteria; Proteobacteria; Gammaproteobacteria; Enterobacteriales;Enterobacteriaceae; Escherichia.	4870	3137	0.64
GI tract	Fusobacterium necrophorum D12	Bacteria; Fusobacteria; Fusobacteriales; Fusobacteriaceae;Fusobacterium.	1833	1191	0.65
GI tract	Fusobacterium ulcerans ATCC 49185	Bacteria; Fusobacteria; Fusobacteriales; Fusobacteriaceae;Fusobacterium.	3191	1841	0.58
GI tract	Fusobacterium nucleatum subsp. animalis 7_1	Bacteria; Fusobacteria; Fusobacteriales; Fusobacteriaceae;Fusobacterium.	2419	1406	0.58
GI tract	Helicobacter pylori GAM115Ai	Bacteria; Proteobacteria; Epsilonproteobacteria; Campylobacterales;Helicobacteraceae; Helicobacter.	1742	850	0.49
GI tract	Helicobacter bilis ATCC 43879	Bacteria; Proteobacteria; Epsilonproteobacteria; Campylobacterales;Helicobacteraceae; Helicobacter.	2269	1131	0.5
GI tract	Eggerthella sp. 1_3_56FAA	Bacteria; Actinobacteria; Coriobacteridae; Coriobacteriales;Coriobacterineae; Coriobacteriaceae; Eggerthella.	2936	1690	0.58
GI tract	Sutterella wadsworthensis HGA0223	Bacteria; Proteobacteria; Betaproteobacteria; Burkholderiales;Sutterellaceae; Sutterella.	2412	1442	0.6
GI tract	Lachnospiraceae bacterium 3_1_46FAA	Bacteria; Firmicutes; Clostridia; Clostridiales; Lachnospiraceae.	2940	2032	0.69
GI tract	Klebsiella sp. 4_1_44FAA	Bacteria; Proteobacteria; Gammaproteobacteria; Enterobacteriales;Enterobacteriaceae; Klebsiella.	5348	3744	0.7
GI tract	Lachnospiraceae bacterium 8_1_57FAA	Bacteria; Firmicutes; Clostridia; Clostridiales; Lachnospiraceae.	2635	1836	0.7
GI tract	Fusobacterium nucleatum subsp. vincentii 4_1_13	Bacteria; Fusobacteria; Fusobacteriales; Fusobacteriaceae;Fusobacterium.	2154	1472	0.68
GI tract	Helicobacter pylori GAM71Ai	Bacteria; Proteobacteria; Epsilonproteobacteria; Campylobacterales;Helicobacteraceae; Helicobacter.	1662	853	0.51
GI tract	Helicobacter pylori GAM268Bii	Bacteria; Proteobacteria; Epsilonproteobacteria; Campylobacterales;Helicobacteraceae; Helicobacter.	1701	920	0.54
GI tract	Helicobacter pylori GAM270ASi	Bacteria; Proteobacteria; Epsilonproteobacteria; Campylobacterales;Helicobacteraceae; Helicobacter.	1688	848	0.5
GI tract	Fusobacterium ulcerans 12-1B	Bacteria; Fusobacteria; Fusobacteriales; Fusobacteriaceae;Fusobacterium.	3559	1915	0.54
GI tract	Fusobacterium periodonticum 2_1_31	Bacteria; Fusobacteria; Fusobacteriales; Fusobacteriaceae;Fusobacterium.	2375	1548	0.65
GI tract	Fusobacterium nucleatum subsp. animalis 21_1A	Bacteria; Fusobacteria; Fusobacteriales; Fusobacteriaceae;Fusobacterium.	2013	1311	0.65
GI tract	Escherichia coli MS 119-7	Bacteria; Proteobacteria; Gammaproteobacteria; Enterobacteriales;Enterobacteriaceae; Escherichia.	5325	3105	0.58
GI tract	Fusobacterium gonidiaformans 3-1-5R	Bacteria; Fusobacteria; Fusobacteriales; Fusobacteriaceae;Fusobacterium.	1890	1246	0.66
GI tract	Bacteroides finegoldii DSM 17565	Bacteria; Bacteroidetes; Bacteroidia; Bacteroidales;Bacteroidaceae; Bacteroides.	4485	2770	0.62
GI tract	Bacteroides plebeius DSM 17135	Bacteria; Bacteroidetes; Bacteroidia; Bacteroidales;Bacteroidaceae; Bacteroides.	3933	2493	0.63
GI tract	Lachnospiraceae bacterium 6_1_63FAA	Bacteria; Firmicutes; Clostridia; Clostridiales; Lachnospiraceae.	2621	1711	0.65
GI tract	Ralstonia sp. 5_2_56FAA	Bacteria; Proteobacteria; Betaproteobacteria; Burkholderiales;Burkholderiaceae; Ralstonia.	4870	2394	0.49
GI tract	Streptomyces sp. HPH0547	Bacteria; Actinobacteria; Actinobacteridae; Actinomycetales;Streptomycineae; Streptomycetaceae; Streptomyces.	6635	2356	0.36
GI tract	Helicobacter pylori GAMchJs114i	Bacteria; Proteobacteria; Epsilonproteobacteria; Campylobacterales;Helicobacteraceae; Helicobacter.	1655	917	0.55
GI tract	Lachnospiraceae bacterium 9_1_43BFAA	Bacteria; Firmicutes; Clostridia; Clostridiales; Lachnospiraceae.	2720	1785	0.66
GI tract	Helicobacter pylori GAMchJs124i	Bacteria; Proteobacteria; Epsilonproteobacteria; Campylobacterales;Helicobacteraceae; Helicobacter.	1657	832	0.5
GI tract	Bacteroides coprophilus DSM 18228 = JCM 13818	Bacteria; Bacteroidetes; Bacteroidia; Bacteroidales;Bacteroidaceae; Bacteroides.	3838	2233	0.58
GI tract	Bifidobacterium pseudocatenulatum DSM 20438 = JCM 1200 = LMG 10505	Bacteria; Actinobacteria; Actinobacteridae; Bifidobacteriales;Bifidobacteriaceae; Bifidobacterium.	2151	1341	0.62
GI tract	Clostridium celatum DSM 1785	Bacteria; Firmicutes; Clostridia; Clostridiales; Clostridiaceae;Clostridium.	3453	1937	0.56
GI tract	Bacteroides sp. 3_1_40A	Bacteria; Bacteroidetes; Bacteroidia; Bacteroidales;Bacteroidaceae; Bacteroides.	4564	2646	0.58
GI tract	Bacteroides eggerthii 1_2_48FAA	Bacteria; Bacteroidetes; Bacteroidia; Bacteroidales;Bacteroidaceae; Bacteroides.	3862	2517	0.65
GI tract	Erysipelotrichaceae [Eubacterium] dolichum DSM 3991	Bacteria; Firmicutes; Erysipelotrichia; Erysipelotrichales;Erysipelotrichaceae.	2350	1425	0.61
GI tract	Erysipelatoclostridium [Clostridium] spiroforme DSM 1552	Bacteria; Firmicutes; Erysipelotrichia; Erysipelotrichales;Erysipelotrichaceae; Erysipelatoclostridium.	2465	1557	0.63
GI tract	Ruminiclostridium [Clostridium] leptum DSM 753	Bacteria; Firmicutes; Clostridia; Clostridiales; Ruminococcaceae; Ruminiclostridium.	3923	1760	0.45
GI tract	Ruminiclostridium [Eubacterium] siraeum DSM 15702	Bacteria; Firmicutes; Clostridia; Clostridiales; Ruminococcaceae; Ruminiclostridium.	2703	1441	0.53
GI tract	Lactobacillus antri DSM 16041	Bacteria; Firmicutes; Bacilli; Lactobacillales; Lactobacillaceae;Lactobacillus.	2224	1557	0.7
GI tract	Helicobacter pylori GAM260ASi	Bacteria; Proteobacteria; Epsilonproteobacteria; Campylobacterales;Helicobacteraceae; Helicobacter.	1668	833	0.5
GI tract	Lactobacillus acidophilus ATCC 4796	Bacteria; Firmicutes; Bacilli; Lactobacillales; Lactobacillaceae;Lactobacillus.	2020	1409	0.7
GI tract	Collinsella intestinalis DSM 13280	Bacteria; Actinobacteria; Coriobacteridae; Coriobacteriales;Coriobacterineae; Coriobacteriaceae; Collinsella.	1784	1166	0.65
GI tract	Bifidobacterium adolescentis L2-32	Bacteria; Actinobacteria; Actinobacteridae; Bifidobacteriales;Bifidobacteriaceae; Bifidobacterium.	2428	1322	0.54
GI tract	Methanobrevibacter smithii DSM 2374	Archaea; Euryarchaeota; Methanobacteria; Methanobacteriales;Methanobacteriaceae; Methanobrevibacter.	1716	683	0.4
GI tract	Clostridium sp. L2-50	Bacteria; Firmicutes; Clostridia; Clostridiales; Clostridiaceae;Clostridium.	2949	1699	0.58
GI tract	Faecalibacterium prausnitzii A2-165	Bacteria; Firmicutes; Clostridia; Clostridiales; Ruminococcaceae;Faecalibacterium.	3475	1885	0.54
GI tract	Fusobacterium nucleatum subsp. animalis 11_3_2	Bacteria; Fusobacteria; Fusobacteriales; Fusobacteriaceae;Fusobacterium.	2641	1612	0.61
GI tract	Bacteroides fluxus YIT 12057	Bacteria; Bacteroidetes; Bacteroidia; Bacteroidales;Bacteroidaceae; Bacteroides.	3921	2318	0.59
GI tract	Helicobacter pylori GAMchJs106B	Bacteria; Proteobacteria; Epsilonproteobacteria; Campylobacterales;Helicobacteraceae; Helicobacter.	1606	919	0.57
GI tract	Clostridiales butyrate-producing bacterium SM4/1	Bacteria; Firmicutes; Clostridia; Clostridiales.	1684	915	0.54
GI tract	Helicobacter pylori GAM252Bi	Bacteria; Proteobacteria; Epsilonproteobacteria; Campylobacterales;Helicobacteraceae; Helicobacter.	1615	845	0.52
GI tract	Streptomyces sp. HGB0020	Bacteria; Actinobacteria; Actinobacteridae; Actinomycetales;Streptomycineae; Streptomycetaceae; Streptomyces.	8490	2719	0.32
GI tract	Enterococcus faecalis PC1.1	Bacteria; Firmicutes; Bacilli; Lactobacillales; Enterococcaceae;Enterococcus.	2619	1738	0.66
GI tract	Helicobacter pylori GAM105Ai	Bacteria; Proteobacteria; Epsilonproteobacteria; Campylobacterales;Helicobacteraceae; Helicobacter.	1723	849	0.49
GI tract	Lactobacillus brevis subsp. gravesensis ATCC 27305	Bacteria; Firmicutes; Bacilli; Lactobacillales; Lactobacillaceae;Lactobacillus.	3041	1841	0.61
GI tract	Escherichia coli MS 153-1	Bacteria; Proteobacteria; Gammaproteobacteria; Enterobacteriales;Enterobacteriaceae; Escherichia.	5467	2888	0.53
GI tract	Lachnospiraceae [Clostridium] clostridioforme 2_1_49FAA	Bacteria; Firmicutes; Clostridia; Clostridiales; Lachnospiraceae.	5256	2821	0.54
GI tract	Lachnospiraceae [Clostridium] citroniae WAL-17108	Bacteria; Firmicutes; Clostridia; Clostridiales; Lachnospiraceae.	6079	3293	0.54
GI tract	Escherichia coli MS 16-3	Bacteria; Proteobacteria; Gammaproteobacteria; Enterobacteriales;Enterobacteriaceae; Escherichia.	5291	2949	0.56
GI tract	Lactobacillus rhamnosus LMS2-1	Bacteria; Firmicutes; Bacilli; Lactobacillales; Lactobacillaceae;Lactobacillus.	3155	1955	0.62
GI tract	Lactobacillus ruminis ATCC 25644	Bacteria; Firmicutes; Bacilli; Lactobacillales; Lactobacillaceae;Lactobacillus.	2251	1426	0.63
GI tract	Bacteroides sp. HPS0048	Bacteria; Bacteroidetes; Bacteroidia; Bacteroidales;Bacteroidaceae; Bacteroides.	4867	2525	0.52
GI tract	Peptoclostridium difficile 70-100-2010	Bacteria; Firmicutes; Clostridia; Clostridiales;Peptostreptococcaceae; Peptoclostridium.	3739	2204	0.59
GI tract	Dysgonomonas gadei ATCC BAA-286	Bacteria; Bacteroidetes; Bacteroidia; Bacteroidales;Porphyromonadaceae; Dysgonomonas.	4156	2324	0.56
GI tract	Collinsella tanakaei YIT 12063	Bacteria; Actinobacteria; Coriobacteridae; Coriobacteriales;Coriobacterineae; Coriobacteriaceae; Collinsella.	2212	1498	0.68
GI tract	Lachnospiraceae [Clostridium] symbiosum WAL-14673	Bacteria; Firmicutes; Clostridia; Clostridiales; Lachnospiraceae.	4194	2481	0.59
GI tract	Dorea formicigenerans 4_6_53AFAA	Bacteria; Firmicutes; Clostridia; Clostridiales; Lachnospiraceae;Dorea.	3840	2332	0.61
GI tract	Klebsiella sp. MS 92-3	Bacteria; Proteobacteria; Gammaproteobacteria; Enterobacteriales;Enterobacteriaceae; Klebsiella.	6126	3782	0.62
GI tract	Providencia stuartii ATCC 25827	Bacteria; Proteobacteria; Gammaproteobacteria; Enterobacteriales;Enterobacteriaceae; Providencia.	4737	2682	0.57
GI tract	Escherichia coli MS 110-3	Bacteria; Proteobacteria; Gammaproteobacteria; Enterobacteriales;Enterobacteriaceae; Escherichia.	5429	3494	0.64
GI tract	Fusobacterium nucleatum subsp. animalis D11	Bacteria; Fusobacteria; Fusobacteriales; Fusobacteriaceae;Fusobacterium.	2334	1455	0.62
GI tract	Escherichia coli MS 115-1	Bacteria; Proteobacteria; Gammaproteobacteria; Enterobacteriales;Enterobacteriaceae; Escherichia.	5021	2881	0.57
GI tract	Ruminococcus sp. 5_1_39BFAA	Bacteria; Firmicutes; Clostridia; Clostridiales; Lachnospiraceae;Blautia.	3516	2179	0.62
GI tract	Escherichia coli MS 116-1	Bacteria; Proteobacteria; Gammaproteobacteria; Enterobacteriales;Enterobacteriaceae; Escherichia.	5162	3237	0.63
GI tract	Bacteroides sp. 4_1_36	Bacteria; Bacteroidetes; Bacteroidia; Bacteroidales;Bacteroidaceae; Bacteroides.	3724	2293	0.62
GI tract	Lactobacillus rhamnosus GG	Bacteria; Firmicutes; Bacilli; Lactobacillales; Lactobacillaceae;Lactobacillus.	2755	1835	0.67
GI tract	Yokenella regensburgei ATCC 43003	Bacteria; Proteobacteria; Gammaproteobacteria; Enterobacteriales;Enterobacteriaceae; Yokenella.	4710	3343	0.71
GI tract	Bifidobacterium catenulatum DSM 16992 = JCM 1194 = LMG 11043	Bacteria; Actinobacteria; Actinobacteridae; Bifidobacteriales;Bifidobacteriaceae; Bifidobacterium.	1950	1268	0.65
GI tract	Desulfovibrio sp. 3_1_syn3	Bacteria; Proteobacteria; Deltaproteobacteria; Desulfovibrionales;Desulfovibrionaceae; Desulfovibrio.	3096	1538	0.5
GI tract	Dialister succinatiphilus YIT 11850	Bacteria; Firmicutes; Negativicutes; Selenomonadales;Veillonellaceae; Dialister.	2155	1356	0.63
GI tract	Helicobacter pylori GAM244Ai	Bacteria; Proteobacteria; Epsilonproteobacteria; Campylobacterales;Helicobacteraceae; Helicobacter.	1666	827	0.5
GI tract	Erysipelotrichaceae bacterium 2_2_44A	Bacteria; Firmicutes; Erysipelotrichia; Erysipelotrichales;Erysipelotrichaceae.	4976	2472	0.5
GI tract	Providencia alcalifaciens DSM 30120	Bacteria; Proteobacteria; Gammaproteobacteria; Enterobacteriales;Enterobacteriaceae; Providencia.	4022	2484	0.62
GI tract	Peptoclostridium difficile NAP08	Bacteria; Firmicutes; Clostridia; Clostridiales;Peptostreptococcaceae; Peptoclostridium.	3765	2210	0.59
GI tract	Helicobacter pylori GAM201Ai	Bacteria; Proteobacteria; Epsilonproteobacteria; Campylobacterales;Helicobacteraceae; Helicobacter.	1650	856	0.52
GI tract	Turicibacter sp. HGF1	Bacteria; Firmicutes; Erysipelotrichia; Erysipelotrichales;Erysipelotrichaceae; Turicibacter.	2815	1677	0.6
GI tract	Veillonella sp. HPA0037	Bacteria; Firmicutes; Negativicutes; Selenomonadales;Veillonellaceae; Veillonella.	1861	1407	0.76
GI tract	Bacteroides coprocola DSM 17136	Bacteria; Bacteroidetes; Bacteroidia; Bacteroidales;Bacteroidaceae; Bacteroides.	4291	2377	0.55
GI tract	Bacteroides intestinalis DSM 17393	Bacteria; Bacteroidetes; Bacteroidia; Bacteroidales;Bacteroidaceae; Bacteroides.	4911	2804	0.57
GI tract	Bifidobacterium longum subsp. infantis 157F	Bacteria; Actinobacteria; Actinobacteridae; Bifidobacteriales;Bifidobacteriaceae; Bifidobacterium.	1999	1379	0.69
GI tract	Blautia hydrogenotrophica DSM 10507	Bacteria; Firmicutes; Clostridia; Clostridiales; Lachnospiraceae;Blautia.	3869	2146	0.55
GI tract	Ruminococcus obeum ATCC 29174	Bacteria; Firmicutes; Clostridia; Clostridiales; Lachnospiraceae;Blautia.	4175	2119	0.51
GI tract	Bacteroides sp. 1_1_30	Bacteria; Bacteroidetes; Bacteroidia; Bacteroidales;Bacteroidaceae; Bacteroides.	5299	3173	0.6
GI tract	Bacteroides salyersiae WAL 10018 = DSM 18765 = JCM 12988	Bacteria; Bacteroidetes; Bacteroidia; Bacteroidales;Bacteroidaceae; Bacteroides.	4152	2458	0.59
GI tract	Sutterella parvirubra YIT 11816	Bacteria; Proteobacteria; Betaproteobacteria; Burkholderiales;Sutterellaceae; Sutterella.	2483	1244	0.5
GI tract	Parasutterella excrementihominis YIT 11859	Bacteria; Proteobacteria; Betaproteobacteria; Burkholderiales;Sutterellaceae; Parasutterella.	2751	1472	0.54
GI tract	Bifidobacterium angulatum DSM 20098 = JCM 7096	Bacteria; Actinobacteria; Actinobacteridae; Bifidobacteriales;Bifidobacteriaceae; Bifidobacterium.	1748	1214	0.69
GI tract	Lachnospiraceae [Clostridium asparagiforme] DSM 15981	Bacteria; Firmicutes; Clostridia; Clostridiales; Lachnospiraceae.	6818	3006	0.44
GI tract	Leuconostoc mesenteroides subsp. cremoris ATCC 19254	Bacteria; Firmicutes; Bacilli; Lactobacillales; Leuconostocaceae;Leuconostoc.	1847	1159	0.63
GI tract	Eubacterium biforme DSM 3989	Bacteria; Firmicutes; Clostridia; Clostridiales; ClostridialesFamily XIII. Incertae Sedis.	2529	1550	0.61
GI tract	Helicobacter pylori GAM265BSii	Bacteria; Proteobacteria; Epsilonproteobacteria; Campylobacterales;Helicobacteraceae; Helicobacter.	1715	930	0.54
GI tract	Holdemania filiformis DSM 12042	Bacteria; Firmicutes; Erysipelotrichia; Erysipelotrichales;Erysipelotrichaceae; Holdemania.	4223	1984	0.47
GI tract	Lachnospiraceae [Clostridium] hylemonae DSM 15053	Bacteria; Firmicutes; Clostridia; Clostridiales; Lachnospiraceae.	3976	2208	0.56
GI tract	Lactobacillus ultunensis DSM 16047	Bacteria; Firmicutes; Bacilli; Lactobacillales; Lactobacillaceae;Lactobacillus.	2210	1509	0.68
GI tract	Enterobacteriaceae bacterium 9_2_54FAA	Bacteria; Proteobacteria; Gammaproteobacteria; Enterobacteriales;Enterobacteriaceae.	4086	2972	0.73
GI tract	Enterococcus faecium TX1330	Bacteria; Firmicutes; Bacilli; Lactobacillales; Enterococcaceae;Enterococcus.	2777	1884	0.68
GI tract	Enterococcus faecalis TX1322	Bacteria; Firmicutes; Bacilli; Lactobacillales; Enterococcaceae;Enterococcus.	3006	1867	0.62
GI tract	Clostridium sporogenes ATCC 15579	Bacteria; Firmicutes; Clostridia; Clostridiales; Clostridiaceae;Clostridium.	3767	2073	0.55
GI tract	Helicobacter pylori GAM80Ai	Bacteria; Proteobacteria; Epsilonproteobacteria; Campylobacterales;Helicobacteraceae; Helicobacter.	1666	839	0.5
GI tract	Coprococcus eutactus ATCC 27759	Bacteria; Firmicutes; Clostridia; Clostridiales; Lachnospiraceae;Coprococcus.	2982	1777	0.6
GI tract	Subdoligranulum variabile DSM 15176	Bacteria; Firmicutes; Clostridia; Clostridiales; Ruminococcaceae;Subdoligranulum.	3381	1902	0.56
GI tract	Helicobacter pylori GAMchJs136i	Bacteria; Proteobacteria; Epsilonproteobacteria; Campylobacterales;Helicobacteraceae; Helicobacter.	1702	838	0.49
GI tract	Flavonifractor plautii ATCC 29863	Bacteria; Firmicutes; Clostridia; Clostridiales; Flavonifractor.	4278	2111	0.49
GI tract	Helicobacter pylori HP250AFiii	Bacteria; Proteobacteria; Epsilonproteobacteria; Campylobacterales;Helicobacteraceae; Helicobacter.	1621	844	0.52
GI tract	Finegoldia magna ATCC 29328	Bacteria; Firmicutes; Clostridia; Clostridiales; ClostridialesFamily XI. Incertae Sedis; Finegoldia.	1813	1237	0.68
GI tract	Parvimonas micra ATCC 33270	Bacteria; Firmicutes; Clostridia; Clostridiales; ClostridialesFamily XI. Incertae Sedis; Parvimonas.	1678	1191	0.71
GI tract	Clostridiales [Bacteroides] pectinophilus ATCC 43243	Bacteria; Firmicutes; Clostridia; Clostridiales.	3246	1830	0.56
GI tract	Bacteroides caccae ATCC 43185	Bacteria; Bacteroidetes; Bacteroidia; Bacteroidales;Bacteroidaceae; Bacteroides.	3855	2403	0.62
GI tract	Desulfovibrio piger ATCC 29098	Bacteria; Proteobacteria; Deltaproteobacteria; Desulfovibrionales;Desulfovibrionaceae; Desulfovibrio.	3114	1322	0.42
GI tract	Collinsella aerofaciens ATCC 25986	Bacteria; Actinobacteria; Coriobacteridae; Coriobacteriales;Coriobacterineae; Coriobacteriaceae; Collinsella.	2367	1390	0.59
GI tract	Helicobacter pylori GAM119Bi	Bacteria; Proteobacteria; Epsilonproteobacteria; Campylobacterales;Helicobacteraceae; Helicobacter.	1719	851	0.5
GI tract	Paraprevotella clara YIT 11840	Bacteria; Bacteroidetes; Bacteroidia; Bacteroidales;Prevotellaceae; Paraprevotella.	4010	2113	0.53
GI tract	Helicobacter pylori 83	Bacteria; Proteobacteria; Epsilonproteobacteria; Campylobacterales;Helicobacteraceae; Helicobacter.	1609	909	0.56
GI tract	Klebsiella pneumoniae subsp. pneumoniae WGLW5	Bacteria; Proteobacteria; Gammaproteobacteria; Enterobacteriales;Enterobacteriaceae; Klebsiella.	5448	3748	0.69
GI tract	Bacillus smithii 7_3_47FAA	Bacteria; Firmicutes; Bacilli; Bacillales; Bacillaceae; Bacillus.	3294	1943	0.59
GI tract	Helicobacter pylori 35A	Bacteria; Proteobacteria; Epsilonproteobacteria; Campylobacterales;Helicobacteraceae; Helicobacter.	1470	880	0.6
GI tract	Lactobacillus fermentum ATCC 14931	Bacteria; Firmicutes; Bacilli; Lactobacillales; Lactobacillaceae;Lactobacillus.	1866	1337	0.72
GI tract	Enterococcus faecium PC4.1	Bacteria; Firmicutes; Bacilli; Lactobacillales; Enterococcaceae;Enterococcus.	2695	1912	0.71
GI tract	Lactobacillus buchneri ATCC 11577	Bacteria; Firmicutes; Bacilli; Lactobacillales; Lactobacillaceae;Lactobacillus.	3002	1806	0.6
GI tract	Lactobacillus hilgardii ATCC 8290	Bacteria; Firmicutes; Bacilli; Lactobacillales; Lactobacillaceae;Lactobacillus.	2791	1720	0.62
GI tract	Faecalibacterium cf. prausnitzii KLE1255	Bacteria; Firmicutes; Clostridia; Clostridiales; Ruminococcaceae;Faecalibacterium.	3355	1829	0.55
GI tract	Paenibacillus sp. HGF5	Bacteria; Firmicutes; Bacilli; Bacillales; Paenibacillaceae;Paenibacillus.	6496	2724	0.42
GI tract	Enterococcus faecalis TX2137	Bacteria; Firmicutes; Bacilli; Lactobacillales; Enterococcaceae;Enterococcus.	3000	1730	0.58
GI tract	Butyrivibrio fibrisolvens 16/4	Bacteria; Firmicutes; Clostridia; Clostridiales; Lachnospiraceae;Butyrivibrio.	2904	1564	0.54
GI tract	Escherichia coli MS 117-3	Bacteria; Proteobacteria; Gammaproteobacteria; Enterobacteriales;Enterobacteriaceae; Escherichia.	5376	3129	0.58
GI tract	Ralstonia sp. 5_7_47FAA	Bacteria; Proteobacteria; Betaproteobacteria; Burkholderiales;Burkholderiaceae; Ralstonia.	4788	2372	0.5
GI tract	Ruminococcus sp. SR1/5	Bacteria; Firmicutes; Clostridia; Clostridiales; Lachnospiraceae;Blautia.	3260	1785	0.55
GI tract	Butyricicoccus pullicaecorum 1.2	Bacteria; Firmicutes; Clostridia; Clostridiales; Clostridiaceae;Butyricicoccus.	3112	1932	0.62
GI tract	Synergistes sp. 3_1_syn1	Bacteria; Synergistetes; Synergistia; Synergistales;Synergistaceae; Synergistes.	2960	1755	0.59
GI tract	Propionibacterium sp. 5_U_42AFAA	Bacteria; Actinobacteria; Actinobacteridae; Actinomycetales;Propionibacterineae; Propionibacteriaceae; Propionibacterium.	2376	2025	0.85
GI tract	Oxalobacter formigenes HOxBLS	Bacteria; Proteobacteria; Betaproteobacteria; Burkholderiales;Oxalobacteraceae; Oxalobacter.	2260	1323	0.59
GI tract	Coprobacillus sp. D7	Bacteria; Firmicutes; Erysipelotrichia; Erysipelotrichales;Erysipelotrichaceae; Coprobacillus.	3304	1832	0.55
GI tract	Helicobacter winghamensis ATCC BAA-430	Bacteria; Proteobacteria; Epsilonproteobacteria; Campylobacterales;Helicobacteraceae; Helicobacter.	1639	1126	0.69
GI tract	Oxalobacter formigenes OXCC13	Bacteria; Proteobacteria; Betaproteobacteria; Burkholderiales;Oxalobacteraceae; Oxalobacter.	2076	1371	0.66
GI tract	Clostridium sp. 7_3_54FAA	Bacteria; Firmicutes; Clostridia; Clostridiales; Clostridiaceae;Clostridium.	4993	2956	0.59
GI tract	Helicobacter pylori GAM103Bi	Bacteria; Proteobacteria; Epsilonproteobacteria; Campylobacterales;Helicobacteraceae; Helicobacter.	1659	925	0.56
GI tract	Campylobacter sp. 10_1_50	Bacteria; Proteobacteria; Epsilonproteobacteria; Campylobacterales;Campylobacteraceae; Campylobacter.	1926	1176	0.61
GI tract	Bacteroides sp. 2_1_56FAA	Bacteria; Bacteroidetes; Bacteroidia; Bacteroidales;Bacteroidaceae; Bacteroides.	4906	2570	0.52
GI tract	Helicobacter pylori GAM112Ai	Bacteria; Proteobacteria; Epsilonproteobacteria; Campylobacterales;Helicobacteraceae; Helicobacter.	1710	929	0.54
GI tract	Bacteroides ovatus 3_8_47FAA	Bacteria; Bacteroidetes; Bacteroidia; Bacteroidales;Bacteroidaceae; Bacteroides.	5090	3481	0.68
GI tract	Pediococcus acidilactici DSM 20284	Bacteria; Firmicutes; Bacilli; Lactobacillales; Lactobacillaceae;Pediococcus.	1884	1356	0.72
GI tract	Coprobacillus sp. 3_3_56FAA	Bacteria; Firmicutes; Erysipelotrichia; Erysipelotrichales;Erysipelotrichaceae; Coprobacillus.	3955	2113	0.53
GI tract	Helicobacter pylori HP250BFii	Bacteria; Proteobacteria; Epsilonproteobacteria; Campylobacterales;Helicobacteraceae; Helicobacter.	1623	852	0.52
GI tract	Prevotella stercorea DSM 18206	Bacteria; Bacteroidetes; Bacteroidia; Bacteroidales;Prevotellaceae; Prevotella.	3017	1834	0.61
GI tract	Helicobacter pylori GAMchJs117Ai	Bacteria; Proteobacteria; Epsilonproteobacteria; Campylobacterales;Helicobacteraceae; Helicobacter.	1630	911	0.56
GI tract	Bacteroides dorei DSM 17855	Bacteria; Bacteroidetes; Bacteroidia; Bacteroidales;Bacteroidaceae; Bacteroides.	4966	2866	0.58
GI tract	Escherichia coli MS 107-1	Bacteria; Proteobacteria; Gammaproteobacteria; Enterobacteriales;Enterobacteriaceae; Escherichia.	5148	2787	0.54
GI tract	Streptococcus equinus ATCC 9812	Bacteria; Firmicutes; Bacilli; Lactobacillales; Streptococcaceae;Streptococcus.	1793	1410	0.79
GI tract	Lactobacillus delbrueckii subsp. lactis DSM 20072	Bacteria; Firmicutes; Bacilli; Lactobacillales; Lactobacillaceae;Lactobacillus.	2006	1280	0.64
GI tract	Helicobacter pylori GAM42Ai	Bacteria; Proteobacteria; Epsilonproteobacteria; Campylobacterales;Helicobacteraceae; Helicobacter.	1672	834	0.5
GI tract	Escherichia coli D9	Bacteria; Proteobacteria; Gammaproteobacteria; Enterobacteriales;Enterobacteriaceae; Escherichia.	4721	3124	0.66
GI tract	Catenibacterium mitsuokai DSM 15897	Bacteria; Firmicutes; Erysipelotrichia; Erysipelotrichales;Erysipelotrichaceae; Catenibacterium.	2977	1675	0.56
GI tract	Bifidobacterium longum subsp. infantis CCUG 52486	Bacteria; Actinobacteria; Actinobacteridae; Bifidobacteriales;Bifidobacteriaceae; Bifidobacterium.	2240	1408	0.63
GI tract	Clostridiales bacterium 1_7_47FAA	Bacteria; Firmicutes; Clostridia; Clostridiales.	6252	3292	0.53
GI tract	Helicobacter pylori HP250ASii	Bacteria; Proteobacteria; Epsilonproteobacteria; Campylobacterales;Helicobacteraceae; Helicobacter.	1625	847	0.52
GI tract	Providencia rettgeri DSM 1131	Bacteria; Proteobacteria; Gammaproteobacteria; Enterobacteriales;Enterobacteriaceae; Providencia.	4754	2831	0.6
GI tract	Anaerostipes hadrus DSM 3319	Bacteria; Firmicutes; Clostridia; Clostridiales; Lachnospiraceae;Anaerostipes.	2791	1892	0.68
GI tract	Lachnospiraceae [Clostridium] symbiosum WAL-14163	Bacteria; Firmicutes; Clostridia; Clostridiales; Lachnospiraceae.	4688	2788	0.59
GI tract	Clostridium perfringens WAL-14572	Bacteria; Firmicutes; Clostridia; Clostridiales; Clostridiaceae;Clostridium.	3183	1861	0.58
GI tract	Lachnospiraceae [Clostridium] hathewayi WAL-18680	Bacteria; Firmicutes; Clostridia; Clostridiales; Lachnospiraceae.	5183	2609	0.5
GI tract	Enterococcus faecalis TX0104	Bacteria; Firmicutes; Bacilli; Lactobacillales; Enterococcaceae;Enterococcus.	3273	1904	0.58
GI tract	Bacteroides sp. 3_2_5	Bacteria; Bacteroidetes; Bacteroidia; Bacteroidales;Bacteroidaceae; Bacteroides.	4131	2310	0.56
GI tract	Helicobacter pylori HP260AFi	Bacteria; Proteobacteria; Epsilonproteobacteria; Campylobacterales;Helicobacteraceae; Helicobacter.	1674	828	0.49
GI tract	Bacteroides sp. 4_3_47FAA	Bacteria; Bacteroidetes; Bacteroidia; Bacteroidales;Bacteroidaceae; Bacteroides.	4706	2593	0.55
GI tract	Helicobacter pylori HP260AFii	Bacteria; Proteobacteria; Epsilonproteobacteria; Campylobacterales;Helicobacteraceae; Helicobacter.	1675	829	0.49
GI tract	Bacteroides sp. D2	Bacteria; Bacteroidetes; Bacteroidia; Bacteroidales;Bacteroidaceae; Bacteroides.	5200	2955	0.57
GI tract	Escherichia coli MS 85-1	Bacteria; Proteobacteria; Gammaproteobacteria; Enterobacteriales;Enterobacteriaceae; Escherichia.	5994	2922	0.49
GI tract	Helicobacter pylori HP260BFii	Bacteria; Proteobacteria; Epsilonproteobacteria; Campylobacterales;Helicobacteraceae; Helicobacter.	1632	917	0.56
GI tract	Bacteroides sp. 1_1_6	Bacteria; Bacteroidetes; Bacteroidia; Bacteroidales;Bacteroidaceae; Bacteroides.	5429	2997	0.55
GI tract	Bacteroides fragilis 3_1_12	Bacteria; Bacteroidetes; Bacteroidia; Bacteroidales;Bacteroidaceae; Bacteroides.	4927	2725	0.55
GI tract	Bacteroides sp. 2_2_4	Bacteria; Bacteroidetes; Bacteroidia; Bacteroidales;Bacteroidaceae; Bacteroides.	5959	3499	0.59
GI tract	Fusobacterium nucleatum subsp. animalis 3_1_33	Bacteria; Fusobacteria; Fusobacteriales; Fusobacteriaceae;Fusobacterium.	2108	1370	0.65
GI tract	Tyzzerella nexilis DSM 1787	Bacteria; Firmicutes; Clostridia; Clostridiales; Lachnospiraceae;Tyzzerella.	4239	2317	0.55
GI tract	Mitsuokella multacida DSM 20544	Bacteria; Firmicutes; Negativicutes; Selenomonadales;Veillonellaceae; Mitsuokella.	2558	1620	0.63
GI tract	Providencia rustigianii DSM 4541	Bacteria; Proteobacteria; Gammaproteobacteria; Enterobacteriales;Enterobacteriaceae; Providencia.	3969	2502	0.63
GI tract	Peptoclostridium [Clostridium] hiranonis DSM 13275	Bacteria; Firmicutes; Clostridia; Clostridiales;Peptostreptococcaceae; Peptoclostridium.	2271	1510	0.66
GI tract	Bacteroides sp. 3_1_23	Bacteria; Bacteroidetes; Bacteroidia; Bacteroidales;Bacteroidaceae; Bacteroides.	4910	2904	0.59
GI tract	Streptococcus sp. HPH0090	Bacteria; Firmicutes; Bacilli; Lactobacillales; Streptococcaceae;Streptococcus.	1660	1406	0.85
GI tract	Neisseria macacae ATCC 33926	Bacteria; Proteobacteria; Betaproteobacteria; Neisseriales;Neisseriaceae; Neisseria.	3003	1813	0.6
GI tract	Bifidobacterium longum subsp. longum ATCC 55813	Bacteria; Actinobacteria; Actinobacteridae; Bifidobacteriales;Bifidobacteriaceae; Bifidobacterium.	2109	1370	0.65
GI tract	Helicobacter pylori GAM250AFi	Bacteria; Proteobacteria; Epsilonproteobacteria; Campylobacterales;Helicobacteraceae; Helicobacter.	1618	845	0.52
GI tract	Helicobacter pylori GAM249T	Bacteria; Proteobacteria; Epsilonproteobacteria; Campylobacterales;Helicobacteraceae; Helicobacter.	1660	925	0.56
GI tract	Peptoclostridium difficile NAP07	Bacteria; Firmicutes; Clostridia; Clostridiales;Peptostreptococcaceae; Peptoclostridium.	3590	1955	0.54
GI tract	Helicobacter pylori GAM245Ai	Bacteria; Proteobacteria; Epsilonproteobacteria; Campylobacterales;Helicobacteraceae; Helicobacter.	1690	836	0.49
GI tract	Helicobacter pylori GAM114Ai	Bacteria; Proteobacteria; Epsilonproteobacteria; Campylobacterales;Helicobacteraceae; Helicobacter.	1656	838	0.51
GI tract	Helicobacter pylori GAM264Ai	Bacteria; Proteobacteria; Epsilonproteobacteria; Campylobacterales;Helicobacteraceae; Helicobacter.	1644	922	0.56
GI tract	Paenibacillus sp. HGH0039	Bacteria; Firmicutes; Bacilli; Bacillales; Paenibacillaceae;Paenibacillus.	5669	2434	0.43
GI tract	Staphylococcus sp. HGB0015	Bacteria; Firmicutes; Bacilli; Bacillales; Staphylococcus.	2286	1705	0.75
GI tract	Helicobacter pylori GAM210Bi	Bacteria; Proteobacteria; Epsilonproteobacteria; Campylobacterales;Helicobacteraceae; Helicobacter.	1670	926	0.55
GI tract	Campylobacter coli JV20	Bacteria; Proteobacteria; Epsilonproteobacteria; Campylobacterales;Campylobacteraceae; Campylobacter.	1773	1172	0.66
GI tract	Cedecea davisae DSM 4568	Bacteria; Proteobacteria; Gammaproteobacteria; Enterobacteriales;Enterobacteriaceae; Cedecea.	4805	3131	0.65
GI tract	Ruminococcaceae bacterium D16	Bacteria; Firmicutes; Clostridia; Clostridiales; Ruminococcaceae;unclassified Ruminococcaceae.	2994	1956	0.65
GI tract	Helicobacter pylori GAM231Ai	Bacteria; Proteobacteria; Epsilonproteobacteria; Campylobacterales;Helicobacteraceae; Helicobacter.	1658	916	0.55
GI tract	Desulfitobacterium hafniense DP7	Bacteria; Firmicutes; Clostridia; Clostridiales; Peptococcaceae;Desulfitobacterium.	5407	2376	0.44
GI tract	Helicobacter pylori GAM120Ai	Bacteria; Proteobacteria; Epsilonproteobacteria; Campylobacterales;Helicobacteraceae; Helicobacter.	1716	925	0.54
GI tract	Escherichia coli SE15	Bacteria; Proteobacteria; Gammaproteobacteria; Enterobacteriales;Enterobacteriaceae; Escherichia.	4488	2860	0.64
GI tract	Fusobacterium gonidiaformans ATCC 25563	Bacteria; Fusobacteria; Fusobacteriales; Fusobacteriaceae;Fusobacterium.	1621	1201	0.74
GI tract	Prevotella copri DSM 18205	Bacteria; Bacteroidetes; Bacteroidia; Bacteroidales;Prevotellaceae; Prevotella.	3337	1934	0.58
GI tract	Lachnospiraceae [Clostridium] hathewayi DSM 13479	Bacteria; Firmicutes; Clostridia; Clostridiales; Lachnospiraceae.	7572	3058	0.4
GI tract	Helicobacter pylori GAM118Bi	Bacteria; Proteobacteria; Epsilonproteobacteria; Campylobacterales;Helicobacteraceae; Helicobacter.	1706	852	0.5
GI tract	Lactobacillus reuteri MM2-3	Bacteria; Firmicutes; Bacilli; Lactobacillales; Lactobacillaceae;Lactobacillus.	2045	1495	0.73
GI tract	Helicobacter pylori GAM263BFi	Bacteria; Proteobacteria; Epsilonproteobacteria; Campylobacterales;Helicobacteraceae; Helicobacter.	1678	832	0.5
GI tract	Helicobacter pylori HP250BFiV	Bacteria; Proteobacteria; Epsilonproteobacteria; Campylobacterales;Helicobacteraceae; Helicobacter.	1638	849	0.52
GI tract	Coprococcus comes ATCC 27758	Bacteria; Firmicutes; Clostridia; Clostridiales; Lachnospiraceae;Coprococcus.	3913	2043	0.52
GI tract	Bifidobacterium longum subsp. longum 44B	Bacteria; Actinobacteria; Actinobacteridae; Bifidobacteriales;Bifidobacteriaceae; Bifidobacterium.	2262	1399	0.62
GI tract	Streptococcus infantarius subsp. infantarius ATCC BAA-102	Bacteria; Firmicutes; Bacilli; Lactobacillales; Streptococcaceae;Streptococcus.	2051	1505	0.73
GI tract	Lactobacillus paracasei subsp. paracasei ATCC 25302	Bacteria; Firmicutes; Bacilli; Lactobacillales; Lactobacillaceae;Lactobacillus.	3042	1896	0.62
GI tract	Listeria grayi DSM 20601	Bacteria; Firmicutes; Bacilli; Bacillales; Listeriaceae; Listeria.	2625	1725	0.66
GI tract	Lactobacillus plantarum subsp. plantarum ATCC 14917 = JCM 1149 =	Bacteria; Firmicutes; Bacilli; Lactobacillales; Lactobacillaceae;Lactobacillus.	3154	1865	0.59
GI tract	Helicobacter pylori HP250AFii	Bacteria; Proteobacteria; Epsilonproteobacteria; Campylobacterales;Helicobacteraceae; Helicobacter.	1622	842	0.52
GI tract	Bacillus sp. 7_6_55CFAA_CT2	Bacteria; Firmicutes; Bacilli; Bacillales; Bacillaceae; Bacillus.	5778	2634	0.46
GI tract	Erysipelotrichaceae bacterium 6_1_45	Bacteria; Firmicutes; Erysipelotrichia; Erysipelotrichales;Erysipelotrichaceae.	4826	2528	0.52
GI tract	Bilophila sp. 4_1_30	Bacteria; Proteobacteria; Deltaproteobacteria; Desulfovibrionales;Desulfovibrionaceae; Bilophila.	4114	1793	0.44
GI tract	Bilophila wadsworthia 3_1_6	Bacteria; Proteobacteria; Deltaproteobacteria; Desulfovibrionales;Desulfovibrionaceae; Bilophila.	3786	1747	0.46
GI tract	Burkholderiales bacterium 1_1_47	Bacteria; Proteobacteria; Betaproteobacteria; Burkholderiales.	2377	1419	0.6
GI tract	Lachnospiraceae bacterium 6_1_37FAA	Bacteria; Firmicutes; Clostridia; Clostridiales; Lachnospiraceae.	2950	1880	0.64
GI tract	Corynebacterium ammoniagenes DSM 20306	Bacteria; Actinobacteria; Actinobacteridae; Actinomycetales;Corynebacterineae; Corynebacteriaceae; Corynebacterium.	2654	1782	0.67
GI tract	Prevotella salivae DSM 15606	Bacteria; Bacteroidetes; Bacteroidia; Bacteroidales;Prevotellaceae; Prevotella.	2840	1835	0.65
GI tract	Campylobacter upsaliensis JV21	Bacteria; Proteobacteria; Epsilonproteobacteria; Campylobacterales;Campylobacteraceae; Campylobacter.	1605	1068	0.67
GI tract	Arcobacter butzleri JV22	Bacteria; Proteobacteria; Epsilonproteobacteria; Campylobacterales;Campylobacteraceae; Arcobacter.	964	493	0.51
GI tract	Helicobacter pullorum MIT 98-5489	Bacteria; Proteobacteria; Epsilonproteobacteria; Campylobacterales;Helicobacteraceae; Helicobacter.	2008	1157	0.58
GI tract	Helicobacter cinaedi CCUG 18818	Bacteria; Proteobacteria; Epsilonproteobacteria; Campylobacterales;Helicobacteraceae; Helicobacter.	2373	1225	0.52
GI tract	Helicobacter canadensis MIT 98-5491	Bacteria; Proteobacteria; Epsilonproteobacteria; Campylobacterales;Helicobacteraceae; Helicobacter.	1627	1101	0.68
GI tract	Helicobacter pylori GAM250T	Bacteria; Proteobacteria; Epsilonproteobacteria; Campylobacterales;Helicobacteraceae; Helicobacter.	1623	850	0.52
GI tract	Escherichia coli SE11	Bacteria; Proteobacteria; Gammaproteobacteria; Enterobacteriales;Enterobacteriaceae; Escherichia.	5002	2922	0.58
GI tract	Fusobacterium necrophorum subsp. funduliforme 1_1_36S	Bacteria; Fusobacteria; Fusobacteriales; Fusobacteriaceae;Fusobacterium.	3197	1288	0.4
GI tract	Ruminococcus champanellensis 18P13 = JCM 17042	Bacteria; Firmicutes; Clostridia; Clostridiales; Lachnospiraceae;Blautia.	2114	1281	0.61
GI tract	Turicibacter sanguinis PC909	Bacteria; Firmicutes; Erysipelotrichia; Erysipelotrichales;Erysipelotrichaceae; Turicibacter.	2781	1688	0.61
GI tract	Bacteroides vulgatus PC510	Bacteria; Bacteroidetes; Bacteroidia; Bacteroidales;Bacteroidaceae; Bacteroides.	3956	2631	0.67
GI tract	Bifidobacterium longum subsp. longum 2-2B	Bacteria; Actinobacteria; Actinobacteridae; Bifidobacteriales;Bifidobacteriaceae; Bifidobacterium.	2412	1422	0.59
GI tract	Bacteroides ovatus SD CMC 3f	Bacteria; Bacteroidetes; Bacteroidia; Bacteroidales;Bacteroidaceae; Bacteroides.	5286	3478	0.66
GI tract	Megamonas funiformis YIT 11815	Bacteria; Firmicutes; Negativicutes; Selenomonadales;Veillonellaceae; Megamonas.	2529	1673	0.66
GI tract	Odoribacter laneus YIT 12061	Bacteria; Bacteroidetes; Bacteroidia; Bacteroidales;Porphyromonadaceae; Odoribacter.	3103	1823	0.59
GI tract	Slackia piriformis YIT 12062	Bacteria; Actinobacteria; Coriobacteridae; Coriobacteriales;Coriobacterineae; Coriobacteriaceae; Slackia.	1799	1189	0.66
GI tract	Proteus penneri ATCC 35198	Bacteria; Proteobacteria; Gammaproteobacteria; Enterobacteriales;Enterobacteriaceae; Proteus.	4909	2299	0.47
GI tract	Ruminiclostridium [Eubacterium] siraeum 70/3	Bacteria; Firmicutes; Clostridia; Clostridiales; Ruminococcaceae; Ruminiclostridium.	2347	1374	0.59
GI tract	Escherichia coli MS 21-1	Bacteria; Proteobacteria; Gammaproteobacteria; Enterobacteriales;Enterobacteriaceae; Escherichia.	5744	3027	0.53
GI tract	Clostridiales butyrate-producing bacterium SS3/4	Bacteria; Firmicutes; Clostridia; Clostridiales.	2993	1851	0.62
GI tract	Ruminococcus bromii L2-63	Bacteria; Firmicutes; Clostridia; Clostridiales; Lachnospiraceae;Blautia.	1811	1210	0.67
GI tract	Faecalibacterium prausnitzii SL3/3	Bacteria; Firmicutes; Clostridia; Clostridiales; Ruminococcaceae;Faecalibacterium.	2746	1538	0.56
GI tract	Escherichia coli MS 57-2	Bacteria; Proteobacteria; Gammaproteobacteria; Enterobacteriales;Enterobacteriaceae; Escherichia.	5226	2994	0.57
GI tract	Bifidobacterium dentium ATCC 27678	Bacteria; Actinobacteria; Actinobacteridae; Bifidobacteriales;Bifidobacteriaceae; Bifidobacterium.	2430	1385	0.57
GI tract	Bacteroides dorei 5_1_36/D4	Bacteria; Bacteroidetes; Bacteroidia; Bacteroidales;Bacteroidaceae; Bacteroides.	4422	2807	0.63
GI tract	Helicobacter pylori HP250BFi	Bacteria; Proteobacteria; Epsilonproteobacteria; Campylobacterales;Helicobacteraceae; Helicobacter.	1681	853	0.51
GI tract	Ruminococcus lactaris ATCC 29176	Bacteria; Firmicutes; Clostridia; Clostridiales; Lachnospiraceae;Blautia.	2750	1771	0.64
GI tract	Parabacteroides merdae ATCC 43184	Bacteria; Bacteroidetes; Bacteroidia; Bacteroidales;Porphyromonadaceae; Parabacteroides.	4384	2270	0.52
GI tract	Clostridium sp. 7_2_43FAA	Bacteria; Firmicutes; Clostridia; Clostridiales; Clostridiaceae;Clostridium.	3392	1961	0.58
GI tract	Parabacteroides sp. 20_3	Bacteria; Bacteroidetes; Bacteroidia; Bacteroidales;Porphyromonadaceae; Parabacteroides.	4871	2807	0.58
GI tract	Bacteroides sp. 1_1_14	Bacteria; Bacteroidetes; Bacteroidia; Bacteroidales;Bacteroidaceae; Bacteroides.	4761	2782	0.58
GI tract	Fusobacterium nucleatum subsp. animalis ATCC 51191	Bacteria; Fusobacteria; Fusobacteriales; Fusobacteriaceae;Fusobacterium.	2777	1367	0.49
GI tract	Helicobacter pylori GAM254Ai	Bacteria; Proteobacteria; Epsilonproteobacteria; Campylobacterales;Helicobacteraceae; Helicobacter.	1686	864	0.51
GI tract	Collinsella stercoris DSM 13279	Bacteria; Actinobacteria; Coriobacteridae; Coriobacteriales;Coriobacterineae; Coriobacteriaceae; Collinsella.	2529	1372	0.54
GI tract	Erysipelatoclostridium ramosum DSM 1402	Bacteria; Firmicutes; Erysipelotrichia; Erysipelotrichales;Erysipelotrichaceae; Erysipelatoclostridium.	3169	2065	0.65
GI tract	Intestinibacter bartlettii DSM 16795	Bacteria; Firmicutes; Clostridia; Clostridiales;Peptostreptococcaceae; Intestinibacter.	2787	1774	0.64
GI tract	Pediococcus acidilactici 7_4	Bacteria; Firmicutes; Bacilli; Lactobacillales; Lactobacillaceae;Pediococcus.	1838	1394	0.76
GI tract	Veillonella sp. 3_1_44	Bacteria; Firmicutes; Negativicutes; Selenomonadales;Veillonellaceae; Veillonella.	1816	1384	0.76
GI tract	Propionibacterium sp. HGH0353	Bacteria; Actinobacteria; Actinobacteridae; Actinomycetales;Propionibacterineae; Propionibacteriaceae; Propionibacterium.	2500	1712	0.68
GI tract	Lactobacillus reuteri CF48-3A	Bacteria; Firmicutes; Bacilli; Lactobacillales; Lactobacillaceae;Lactobacillus.	2164	1481	0.68
GI tract	Proteus mirabilis WGLW6	Bacteria; Proteobacteria; Gammaproteobacteria; Enterobacteriales;Enterobacteriaceae; Proteus.	3738	2509	0.67
GI tract	Desulfovibrio sp. 6_1_46AFAA	Bacteria; Proteobacteria; Deltaproteobacteria; Desulfovibrionales;Desulfovibrionaceae; Desulfovibrio.	3326	1596	0.48
GI tract	Lachnospiraceae [Clostridium] cf. saccharolyticum K10	Bacteria; Firmicutes; Clostridia; Clostridiales; Lachnospiraceae.	3073	1911	0.62
GI tract	Marvinbryantia formatexigens DSM 14469	Bacteria; Firmicutes; Clostridia; Clostridiales; Lachnospiraceae;Marvinbryantia.	4896	2420	0.49
GI tract	Butyrivibrio crossotus DSM 2876	Bacteria; Firmicutes; Clostridia; Clostridiales; Lachnospiraceae;Butyrivibrio.	2529	1635	0.65
GI tract	Paenisporosarcina sp. HGH0030	Bacteria; Firmicutes; Bacilli; Bacillales; Planococcaceae;Paenisporosarcina.	3449	1953	0.57
GI tract	Helicobacter pylori GAM100Ai	Bacteria; Proteobacteria; Epsilonproteobacteria; Campylobacterales;Helicobacteraceae; Helicobacter.	1669	828	0.5
GI tract	Helicobacter pylori HP250ASi	Bacteria; Proteobacteria; Epsilonproteobacteria; Campylobacterales;Helicobacteraceae; Helicobacter.	1624	847	0.52
GI tract	Alistipes indistinctus YIT 12060	Bacteria; Bacteroidetes; Bacteroidia; Bacteroidales; Rikenellaceae;Alistipes.	2348	1500	0.64
GI tract	Barnesiella intestinihominis YIT 11860	Bacteria; Bacteroidetes; Bacteroidia; Bacteroidales;Porphyromonadaceae; Barnesiella.	2813	1854	0.66
GI tract	Bacteroides oleiciplenus YIT 12058	Bacteria; Bacteroidetes; Bacteroidia; Bacteroidales;Bacteroidaceae; Bacteroides.	5530	3054	0.55
GI tract	Citrobacter freundii 4_7_47CFAA	Bacteria; Proteobacteria; Gammaproteobacteria; Enterobacteriales;Enterobacteriaceae; Citrobacter; Citrobacter freundii complex.	4861	3690	0.76
GI tract	Anaerococcus hydrogenalis DSM 7454	Bacteria; Firmicutes; Clostridia; Clostridiales; ClostridialesFamily XI. Incertae Sedis; Anaerococcus.	2069	1265	0.61
GI tract	Helicobacter pylori GAM83T	Bacteria; Proteobacteria; Epsilonproteobacteria; Campylobacterales;Helicobacteraceae; Helicobacter.	1655	847	0.51
GI tract	Acidaminococcus sp. D21	Bacteria; Firmicutes; Negativicutes; Selenomonadales;Acidaminococcaceae; Acidaminococcus.	2005	1415	0.71
GI tract	Streptococcus anginosus 1_2_62CV	Bacteria; Firmicutes; Bacilli; Lactobacillales; Streptococcaceae;Streptococcus.	1767	1471	0.83
GI tract	Enterococcus sp. 7L76	Bacteria; Firmicutes; Bacilli; Lactobacillales; Enterococcaceae;Enterococcus.	2295	1807	0.79
GI tract	Bacteroides uniformis ATCC 8492	Bacteria; Bacteroidetes; Bacteroidia; Bacteroidales;Bacteroidaceae; Bacteroides.	4663	2511	0.54
GI tract	Parabacteroides sp. D13	Bacteria; Bacteroidetes; Bacteroidia; Bacteroidales;Porphyromonadaceae; Parabacteroides.	4494	2762	0.61
GI tract	Bacteroides sp. D20	Bacteria; Bacteroidetes; Bacteroidia; Bacteroidales;Bacteroidaceae; Bacteroides.	3652	2336	0.64
GI tract	Escherichia coli MS 200-1	Bacteria; Proteobacteria; Gammaproteobacteria; Enterobacteriales;Enterobacteriaceae; Escherichia.	5343	3121	0.58
GI tract	Bacteroides sp. 3_1_33FAA	Bacteria; Bacteroidetes; Bacteroidia; Bacteroidales;Bacteroidaceae; Bacteroides.	4666	2641	0.57
GI tract	Escherichia coli MS 198-1	Bacteria; Proteobacteria; Gammaproteobacteria; Enterobacteriales;Enterobacteriaceae; Escherichia.	5606	3280	0.59
GI tract	Bacteroides sp. 2_1_33B	Bacteria; Bacteroidetes; Bacteroidia; Bacteroidales;Bacteroidaceae; Bacteroides.	3966	2298	0.58
GI tract	Escherichia coli MS 196-1	Bacteria; Proteobacteria; Gammaproteobacteria; Enterobacteriales;Enterobacteriaceae; Escherichia.	5586	3328	0.6
GI tract	Escherichia coli MS 124-1	Bacteria; Proteobacteria; Gammaproteobacteria; Enterobacteriales;Enterobacteriaceae; Escherichia.	5972	2860	0.48
GI tract	Citrobacter sp. 30_2	Bacteria; Proteobacteria; Gammaproteobacteria; Enterobacteriales;Enterobacteriaceae; Citrobacter; Citrobacter freundii complex.	4683	3549	0.76
GI tract	Escherichia coli MS 145-7	Bacteria; Proteobacteria; Gammaproteobacteria; Enterobacteriales;Enterobacteriaceae; Escherichia.	5493	2939	0.54
GI tract	Clostridium sp. D5	Bacteria; Firmicutes; Clostridia; Clostridiales; Clostridiaceae;Clostridium.	4498	2609	0.58
GI tract	Escherichia coli MS 79-10	Bacteria; Proteobacteria; Gammaproteobacteria; Enterobacteriales;Enterobacteriaceae; Escherichia.	5258	2712	0.52
GI tract	Sutterella wadsworthensis 3_1_45B	Bacteria; Proteobacteria; Betaproteobacteria; Burkholderiales;Sutterellaceae; Sutterella.	2373	1445	0.61
GI tract	Streptococcus sp. 2_1_36FAA	Bacteria; Firmicutes; Bacilli; Lactobacillales; Streptococcaceae;Streptococcus.	2111	1648	0.78
Oral	Eubacterium infirmum F0142	Bacteria; Firmicutes; Clostridia; Clostridiales; ClostridialesFamily XIII. Incertae Sedis.	1765	1282	0.73
Oral	Lachnoanaerobaculum saburreum F0468	Bacteria; Firmicutes; Clostridia; Clostridiales; Lachnospiraceae;Lachnoanaerobaculum.	3017	2032	0.67
Oral	Campylobacter showae RM3277	Bacteria; Proteobacteria; Epsilonproteobacteria; Campylobacterales;Campylobacteraceae; Campylobacter.	2361	1263	0.53
Oral	Streptococcus dysgalactiae subsp. equisimilis SK1250	Bacteria; Firmicutes; Bacilli; Lactobacillales; Streptococcaceae;Streptococcus.	2104	1609	0.76
Oral	Streptococcus pyogenes GA41208	Bacteria; Firmicutes; Bacilli; Lactobacillales; Streptococcaceae;Streptococcus.	1866	1243	0.67
Oral	Fretibacterium fastidiosum	Bacteria; Synergistetes; Synergistia; Synergistales;Synergistaceae; Fretibacterium.	1435	845	0.59
Oral	Selenomonas noxia ATCC 43541	Bacteria; Firmicutes; Negativicutes; Selenomonadales;Veillonellaceae; Selenomonas.	2020	1488	0.74
Oral	Scardovia inopinata F0304	Bacteria; Actinobacteria; Actinobacteridae; Bifidobacteriales;Bifidobacteriaceae; Scardovia.	1482	1024	0.69
Oral	Streptococcus anginosus subsp. whileyi CCUG 39159	Bacteria; Firmicutes; Bacilli; Lactobacillales; Streptococcaceae;Streptococcus.	2327	1317	0.57
Oral	Campylobacter gracilis RM3268	Bacteria; Proteobacteria; Epsilonproteobacteria; Campylobacterales;Campylobacteraceae; Campylobacter.	2847	1226	0.43
Oral	Treponema denticola F0402	Bacteria; Spirochaetes; Spirochaetales; Spirochaetaceae; Treponema.	2601	1249	0.48
Oral	Prevotella micans F0438	Bacteria; Bacteroidetes; Bacteroidia; Bacteroidales;Prevotellaceae; Prevotella.	2064	1436	0.7
Oral	Bulleidia extructa W1219	Bacteria; Firmicutes; Erysipelotrichia; Erysipelotrichales;Erysipelotrichaceae; Bulleidia.	1415	1013	0.72
Oral	Streptococcus anginosus SK52 = DSM 20563	Bacteria; Firmicutes; Bacilli; Lactobacillales; Streptococcaceae;Streptococcus.	1911	1433	0.75
Oral	Streptococcus intermedius SK54	Bacteria; Firmicutes; Bacilli; Lactobacillales; Streptococcaceae;Streptococcus.	1879	1518	0.81
Oral	Prevotella buccae ATCC 33574	Bacteria; Bacteroidetes; Bacteroidia; Bacteroidales;Prevotellaceae; Prevotella.	2896	2022	0.7
Oral	Prevotella sp. oral taxon 306 str. F0472	Bacteria; Bacteroidetes; Bacteroidia; Bacteroidales;Prevotellaceae; Prevotella.	2442	1699	0.7
Oral	Treponema denticola SP32	Bacteria; Spirochaetes; Spirochaetales; Spirochaetaceae; Treponema.	2793	1439	0.52
Oral	Streptococcus oralis SK304	Bacteria; Firmicutes; Bacilli; Lactobacillales; Streptococcaceae;Streptococcus.	2007	1650	0.82
Oral	Streptococcus pyogenes GA06023	Bacteria; Firmicutes; Bacilli; Lactobacillales; Streptococcaceae;Streptococcus.	2280	1364	0.6
Oral	Porphyromonas sp. oral taxon 279 str. F0450	Bacteria; Bacteroidetes; Bacteroidia; Bacteroidales;Porphyromonadaceae; Porphyromonas.	1729	1235	0.71
Oral	Corynebacterium matruchotii ATCC 33806	Bacteria; Actinobacteria; Actinobacteridae; Actinomycetales;Corynebacterineae; Corynebacteriaceae; Corynebacterium.	3144	1597	0.51
Oral	Campylobacter sp. FOBRC14	Bacteria; Proteobacteria; Epsilonproteobacteria; Campylobacterales;Campylobacteraceae; Campylobacter.	2282	1319	0.58
Oral	Streptococcus mitis bv. 2 str. SK95	Bacteria; Firmicutes; Bacilli; Lactobacillales; Streptococcaceae;Streptococcus.	2006	1621	0.81
Oral	Microbacterium sp. oral taxon 186 str. F0373	Bacteria; Actinobacteria; Actinobacteridae; Actinomycetales;Micrococcineae; Microbacteriaceae; Microbacterium.	3015	1641	0.54
Oral	Neisseria sp. oral taxon 020 str. F0370	Bacteria; Proteobacteria; Betaproteobacteria; Neisseriales;Neisseriaceae; Neisseria.	2886	1631	0.57
Oral	Capnocytophaga sputigena ATCC 33612	Bacteria; Bacteroidetes; Flavobacteriia; Flavobacteriales;Flavobacteriaceae; Capnocytophaga.	2672	1615	0.6
Oral	Capnocytophaga sp. oral taxon 412 str. F0487	Bacteria; Bacteroidetes; Flavobacteriia; Flavobacteriales;Flavobacteriaceae; Capnocytophaga.	2277	1362	0.6
Oral	Cardiobacterium valvarum F0432	Bacteria; Proteobacteria; Gammaproteobacteria; Cardiobacteriales;Cardiobacteriaceae; Cardiobacterium.	3026	1394	0.46
Oral	Veillonella parvula ATCC 17745	Bacteria; Firmicutes; Negativicutes; Selenomonadales;Veillonellaceae; Veillonella.	1929	1485	0.77
Oral	Selenomonas sp. F0473	Bacteria; Firmicutes; Negativicutes; Selenomonadales;Veillonellaceae; Selenomonas.	1886	1403	0.74
Oral	Streptococcus sp. F0441	Bacteria; Firmicutes; Bacilli; Lactobacillales; Streptococcaceae;Streptococcus.	1900	1538	0.81
Oral	Fusobacterium necrophorum subsp. funduliforme Fnf 1007	Bacteria; Fusobacteria; Fusobacteriales; Fusobacteriaceae;Fusobacterium.	2173	1411	0.65
Oral	Treponema denticola ASLM	Bacteria; Spirochaetes; Spirochaetales; Spirochaetaceae; Treponema.	2569	1327	0.52
Oral	Haemophilus aegyptius ATCC 11116	Bacteria; Proteobacteria; Gammaproteobacteria; Pasteurellales;Pasteurellaceae; Haemophilus.	2020	1455	0.72
Oral	Prevotella salivae F0493	Bacteria; Bacteroidetes; Bacteroidia; Bacteroidales;Prevotellaceae; Prevotella.	2690	1863	0.69
Oral	Prevotella pallens ATCC 700821	Bacteria; Bacteroidetes; Bacteroidia; Bacteroidales;Prevotellaceae; Prevotella.	2860	1698	0.59
Oral	Jonquetella anthropi E3_33 E1	Bacteria; Synergistetes; Synergistia; Synergistales;Synergistaceae; Jonquetella.	1834	1104	0.6
Oral	Shuttleworthia satelles DSM 14600	Bacteria; Firmicutes; Clostridia; Clostridiales; Lachnospiraceae;Shuttleworthia.	2261	1405	0.62
Oral	Oribacterium sp. oral taxon 078 str. F0262	Bacteria; Firmicutes; Clostridia; Clostridiales; Lachnospiraceae;Oribacterium.	2947	1644	0.56
Oral	Neisseria sp. GT4A_CT1	Bacteria; Proteobacteria; Betaproteobacteria; Neisseriales;Neisseriaceae; Neisseria.	2548	1815	0.71
Oral	Streptococcus dysgalactiae subsp. equisimilis SK1249	Bacteria; Firmicutes; Bacilli; Lactobacillales; Streptococcaceae;Streptococcus.	2310	1665	0.72
Oral	Streptococcus anginosus F0211	Bacteria; Firmicutes; Bacilli; Lactobacillales; Streptococcaceae;Streptococcus.	2035	1526	0.75
Oral	Streptococcus sanguinis SK340	Bacteria; Firmicutes; Bacilli; Lactobacillales; Streptococcaceae;Streptococcus.	2375	1763	0.74
Oral	Prevotella melaninogenica D18	Bacteria; Bacteroidetes; Bacteroidia; Bacteroidales;Prevotellaceae; Prevotella.	2461	1780	0.72
Oral	Prevotella melaninogenica ATCC 25845	Bacteria; Bacteroidetes; Bacteroidia; Bacteroidales;Prevotellaceae; Prevotella.	2296	1742	0.76
Oral	Capnocytophaga gingivalis ATCC 33624	Bacteria; Bacteroidetes; Flavobacteriia; Flavobacteriales;Flavobacteriaceae; Capnocytophaga.	2588	1410	0.54
Oral	Porphyromonas endodontalis ATCC 35406	Bacteria; Bacteroidetes; Bacteroidia; Bacteroidales;Porphyromonadaceae; Porphyromonas.	1965	1189	0.61
Oral	Streptococcus vestibularis ATCC 49124	Bacteria; Firmicutes; Bacilli; Lactobacillales; Streptococcaceae;Streptococcus.	1761	1325	0.75
Oral	Streptococcus peroris ATCC 700780	Bacteria; Firmicutes; Bacilli; Lactobacillales; Streptococcaceae;Streptococcus.	1638	1432	0.87
Oral	Enterococcus faecalis TUSoD Ef11	Bacteria; Firmicutes; Bacilli; Lactobacillales; Enterococcaceae;Enterococcus.	2705	1841	0.68
Oral	Treponema denticola AL-2	Bacteria; Spirochaetes; Spirochaetales; Spirochaetaceae; Treponema.	2632	1261	0.48
Oral	Streptococcus sp. F0442	Bacteria; Firmicutes; Bacilli; Lactobacillales; Streptococcaceae;Streptococcus.	2146	1714	0.8
Oral	Pyramidobacter piscolens W5455	Bacteria; Synergistetes; Synergistia; Synergistales;Synergistaceae; Pyramidobacter.	2756	1449	0.53
Oral	Streptococcus downei F0415	Bacteria; Firmicutes; Bacilli; Lactobacillales; Streptococcaceae;Streptococcus.	2204	1522	0.69
Oral	Selenomonas sp. oral taxon 138 str. F0429	Bacteria; Firmicutes; Negativicutes; Selenomonadales;Veillonellaceae; Selenomonas.	2419	1520	0.63
Oral	Peptoniphilus sp. oral taxon 375 str. F0436	Bacteria; Firmicutes; Clostridia; Clostridiales; ClostridialesFamily XI. Incertae Sedis; Peptoniphilus.	2157	1259	0.58
Oral	Streptococcus parasanguinis ATCC 15912	Bacteria; Firmicutes; Bacilli; Lactobacillales; Streptococcaceae;Streptococcus.	2022	1614	0.8
Oral	Actinomyces sp. oral taxon 171 str. F0337	Bacteria; Actinobacteria; Actinobacteridae; Actinomycetales;Actinomycineae; Actinomycetaceae; Actinomyces.	3149	1546	0.49
Oral	Veillonella sp. oral taxon 158 str. F0412	Bacteria; Firmicutes; Negativicutes; Selenomonadales;Veillonellaceae; Veillonella.	2000	1440	0.72
Oral	Brevundimonas diminuta 470-4	Bacteria; Proteobacteria; Alphaproteobacteria; Caulobacterales;Caulobacteraceae; Brevundimonas.	3506	1491	0.43
Oral	Capnocytophaga sp. oral taxon 326 str. F0382	Bacteria; Bacteroidetes; Flavobacteriia; Flavobacteriales;Flavobacteriaceae; Capnocytophaga.	3232	1644	0.51
Oral	Treponema denticola SP44	Bacteria; Spirochaetes; Spirochaetales; Spirochaetaceae; Treponema.	2610	1310	0.5
Oral	Veillonella atypica KON	Bacteria; Firmicutes; Negativicutes; Selenomonadales;Veillonellaceae; Veillonella.	1911	1419	0.74
Oral	Actinomyces odontolyticus ATCC 17982	Bacteria; Actinobacteria; Actinobacteridae; Actinomycetales;Actinomycineae; Actinomycetaceae; Actinomyces.	2159	1398	0.65
Oral	Lactobacillus kisonensis F0435	Bacteria; Firmicutes; Bacilli; Lactobacillales; Lactobacillaceae;Lactobacillus.	3325	1786	0.54
Oral	Lactobacillus parafarraginis F0439	Bacteria; Firmicutes; Bacilli; Lactobacillales; Lactobacillaceae;Lactobacillus.	3183	1802	0.57
Oral	Streptococcus pyogenes GA41039	Bacteria; Firmicutes; Bacilli; Lactobacillales; Streptococcaceae;Streptococcus.	1886	1227	0.65
Oral	Granulicatella adiacens ATCC 49175	Bacteria; Firmicutes; Bacilli; Lactobacillales; Carnobacteriaceae;Granulicatella.	1920	1389	0.72
Oral	Selenomonas flueggei ATCC 43531	Bacteria; Firmicutes; Negativicutes; Selenomonadales;Veillonellaceae; Selenomonas.	2117	1468	0.69
Oral	Granulicatella elegans ATCC 700633	Bacteria; Firmicutes; Bacilli; Lactobacillales; Carnobacteriaceae;Granulicatella.	1562	1210	0.77
Oral	Selenomonas infelix ATCC 43532	Bacteria; Firmicutes; Negativicutes; Selenomonadales;Veillonellaceae; Selenomonas.	2160	1670	0.77
Oral	Selenomonas sp. oral taxon 149 str. 67H29BP	Bacteria; Firmicutes; Negativicutes; Selenomonadales;Veillonellaceae; Selenomonas.	2407	1599	0.66
Oral	Prevotella marshii DSM 16973	Bacteria; Bacteroidetes; Bacteroidia; Bacteroidales;Prevotellaceae; Prevotella.	2335	1638	0.7
Oral	Campylobacter rectus RM3267	Bacteria; Proteobacteria; Epsilonproteobacteria; Campylobacterales;Campylobacteraceae; Campylobacter.	2971	1219	0.41
Oral	Corynebacterium matruchotii ATCC 14266	Bacteria; Actinobacteria; Actinobacteridae; Actinomycetales;Corynebacterineae; Corynebacteriaceae; Corynebacterium.	2619	1556	0.59
Oral	Streptococcus sp. SK140	Bacteria; Firmicutes; Bacilli; Lactobacillales; Streptococcaceae;Streptococcus.	1856	1464	0.79
Oral	Actinomyces sp. ICM47	Bacteria; Actinobacteria; Actinobacteridae; Actinomycetales;Actinomycineae; Actinomycetaceae; Actinomyces.	2080	1351	0.65
Oral	Aggregatibacter actinomycetemcomitans Y4	Bacteria; Proteobacteria; Gammaproteobacteria; Pasteurellales;Pasteurellaceae; Aggregatibacter.	2343	1606	0.69
Oral	Lachnoanaerobaculum sp. ICM7	Bacteria; Firmicutes; Clostridia; Clostridiales; Lachnospiraceae;Lachnoanaerobaculum.	2589	1865	0.72
Oral	Streptococcus agalactiae ATCC 13813	Bacteria; Firmicutes; Bacilli; Lactobacillales; Streptococcaceae;Streptococcus.	2211	1662	0.75
Oral	Prevotella multiformis DSM 16608	Bacteria; Bacteroidetes; Bacteroidia; Bacteroidales;Prevotellaceae; Prevotella.	2884	1771	0.61
Oral	Peptoniphilus indolicus ATCC 29427	Bacteria; Firmicutes; Clostridia; Clostridiales; ClostridialesFamily XI. Incertae Sedis; Peptoniphilus.	2269	1459	0.64
Oral	Prevotella sp. oral taxon 472 str. F0295	Bacteria; Bacteroidetes; Bacteroidia; Bacteroidales;Prevotellaceae; Prevotella.	3092	1864	0.6
Oral	Streptococcus oralis ATCC 35037	Bacteria; Firmicutes; Bacilli; Lactobacillales; Streptococcaceae;Streptococcus.	1847	1418	0.77
Oral	Prevotella buccae D17	Bacteria; Bacteroidetes; Bacteroidia; Bacteroidales;Prevotellaceae; Prevotella.	2617	2002	0.76
Oral	Paenibacillus sp. oral taxon 786 str. D14	Bacteria; Firmicutes; Bacilli; Bacillales; Paenibacillaceae;Paenibacillus.	4460	2265	0.51
Oral	Streptococcus pyogenes GA40377	Bacteria; Firmicutes; Bacilli; Lactobacillales; Streptococcaceae;Streptococcus.	1900	1356	0.71
Oral	Fusobacterium sp. oral taxon 370 str. F0437	Bacteria; Fusobacteria; Fusobacteriales; Fusobacteriaceae;Fusobacterium.	2274	1454	0.64
Oral	Streptococcus intermedius F0395	Bacteria; Firmicutes; Bacilli; Lactobacillales; Streptococcaceae;Streptococcus.	1904	1539	0.81
Oral	Prevotella histicola F0411	Bacteria; Bacteroidetes; Bacteroidia; Bacteroidales;Prevotellaceae; Prevotella.	2479	1788	0.72
Oral	Scardovia wiggsiae F0424	Bacteria; Actinobacteria; Actinobacteridae; Bifidobacteriales;Bifidobacteriaceae; Scardovia.	1243	884	0.71
Oral	Slackia exigua ATCC 700122	Bacteria; Actinobacteria; Coriobacteridae; Coriobacteriales;Coriobacterineae; Coriobacteriaceae; Slackia.	2029	1165	0.57
Oral	Capnocytophaga ochracea F0287	Bacteria; Bacteroidetes; Flavobacteriia; Flavobacteriales;Flavobacteriaceae; Capnocytophaga.	2333	1619	0.69
Oral	Prevotella veroralis F0319	Bacteria; Bacteroidetes; Bacteroidia; Bacteroidales;Prevotellaceae; Prevotella.	3048	1730	0.57
Oral	Solobacterium moorei F0204	Bacteria; Firmicutes; Erysipelotrichia; Erysipelotrichales;Erysipelotrichaceae; Solobacterium.	2035	1382	0.68
Oral	Anaeroglobus geminatus F0357	Bacteria; Firmicutes; Negativicutes; Selenomonadales;Veillonellaceae; Anaeroglobus.	2148	1293	0.6
Oral	Megasphaera micronuciformis F0359	Bacteria; Firmicutes; Negativicutes; Selenomonadales;Veillonellaceae; Megasphaera.	1774	1306	0.74
Oral	Porphyromonas catoniae F0037	Bacteria; Bacteroidetes; Bacteroidia; Bacteroidales;Porphyromonadaceae; Porphyromonas.	1855	1202	0.65
Oral	Peptostreptococcaceae bacterium OBRC8	Bacteria; Firmicutes; Clostridia; Clostridiales;Peptostreptococcaceae.	2277	1531	0.67
Oral	Actinomyces sp. oral taxon 849 str. F0330	Bacteria; Actinobacteria; Actinobacteridae; Actinomycetales;Actinomycineae; Actinomycetaceae; Actinomyces.	3019	1622	0.54
Oral	Atopobium sp. oral taxon 199 str. F0494	Bacteria; Actinobacteria; Coriobacteridae; Coriobacteriales;Coriobacterineae; Coriobacteriaceae; Atopobium.	1474	1086	0.74
Oral	Capnocytophaga sp. oral taxon 336 str. F0502	Bacteria; Bacteroidetes; Flavobacteriia; Flavobacteriales;Flavobacteriaceae; Capnocytophaga.	2342	1510	0.64
Oral	Prevotella sp. oral taxon 317 str. F0108	Bacteria; Bacteroidetes; Bacteroidia; Bacteroidales;Prevotellaceae; Prevotella.	2926	1883	0.64
Oral	Actinomyces sp. oral taxon 175 str. F0384	Bacteria; Actinobacteria; Actinobacteridae; Actinomycetales;Actinomycineae; Actinomycetaceae; Actinomyces.	2643	1665	0.63
Oral	Actinomyces sp. oral taxon 448 str. F0400	Bacteria; Actinobacteria; Actinobacteridae; Actinomycetales;Actinomycineae; Actinomycetaceae; Actinomyces.	2518	1466	0.58
Oral	Fusobacterium nucleatum subsp. polymorphum F0401	Bacteria; Fusobacteria; Fusobacteriales; Fusobacteriaceae;Fusobacterium.	2428	1405	0.58
Oral	Capnocytophaga granulosa ATCC 51502	Bacteria; Bacteroidetes; Flavobacteriia; Flavobacteriales;Flavobacteriaceae; Capnocytophaga.	2513	1642	0.65
Oral	Actinomyces sp. oral taxon 180 str. F0310	Bacteria; Actinobacteria; Actinobacteridae; Actinomycetales;Actinomycineae; Actinomycetaceae; Actinomyces.	2070	1344	0.65
Oral	Simonsiella muelleri ATCC 29453	Bacteria; Proteobacteria; Betaproteobacteria; Neisseriales;Neisseriaceae; Simonsiella.	2275	1487	0.65
Oral	Clostridium sp. MSTE9	Bacteria; Firmicutes; Clostridia; Clostridiales; Clostridiaceae;Clostridium.	3491	1974	0.57
Oral	Streptococcus sanguinis SK355	Bacteria; Firmicutes; Bacilli; Lactobacillales; Streptococcaceae;Streptococcus.	2316	1783	0.77
Oral	Treponema medium ATCC 700293	Bacteria; Spirochaetes; Spirochaetales; Spirochaetaceae; Treponema.	2338	1478	0.63
Oral	Treponema socranskii subsp. paredis ATCC 35535	Bacteria; Spirochaetes; Spirochaetales; Spirochaetaceae; Treponema.	2426	1330	0.55
Oral	Treponema vincentii F0403	Bacteria; Spirochaetes; Spirochaetales; Spirochaetaceae; Treponema.	2441	1503	0.62
Oral	Oribacterium sp. oral taxon 108 str. F0425	Bacteria; Firmicutes; Clostridia; Clostridiales; Lachnospiraceae;Oribacterium.	2342	1542	0.66
Oral	Streptococcus vestibularis F0396	Bacteria; Firmicutes; Bacilli; Lactobacillales; Streptococcaceae;Streptococcus.	1979	1439	0.73
Oral	Treponema denticola H1-T	Bacteria; Spirochaetes; Spirochaetales; Spirochaetaceae; Treponema.	2705	1379	0.51
Oral	Streptococcus sanguinis ATCC 29667	Bacteria; Firmicutes; Bacilli; Lactobacillales; Streptococcaceae;Streptococcus.	2407	1617	0.67
Oral	Bacteroidetes oral taxon 274 str. F0058	Bacteria; Bacteroidetes.	1856	1240	0.67
Oral	Actinomyces sp. oral taxon 170 str. F0386	Bacteria; Actinobacteria; Actinobacteridae; Actinomycetales;Actinomycineae; Actinomycetaceae; Actinomyces.	3042	1596	0.52
Oral	Streptococcus sanguinis SK49	Bacteria; Firmicutes; Bacilli; Lactobacillales; Streptococcaceae;Streptococcus.	2272	1668	0.73
Oral	Haemophilus sp. oral taxon 851 str. F0397	Bacteria; Proteobacteria; Gammaproteobacteria; Pasteurellales;Pasteurellaceae; Haemophilus.	1809	1441	0.8
Oral	Actinomyces georgiae F0490	Bacteria; Actinobacteria; Actinobacteridae; Actinomycetales;Actinomycineae; Actinomycetaceae; Actinomyces.	2365	1354	0.57
Oral	Actinomyces massiliensis F0489	Bacteria; Actinobacteria; Actinobacteridae; Actinomycetales;Actinomycineae; Actinomycetaceae; Actinomyces.	3129	1685	0.54
Oral	Prevotella pleuritidis F0068	Bacteria; Bacteroidetes; Bacteroidia; Bacteroidales;Prevotellaceae; Prevotella.	2259	1701	0.75
Oral	Prevotella baroniae F0067	Bacteria; Bacteroidetes; Bacteroidia; Bacteroidales;Prevotellaceae; Prevotella.	2481	1826	0.74
Oral	Capnocytophaga ochracea str. Holt 25	Bacteria; Bacteroidetes; Flavobacteriia; Flavobacteriales;Flavobacteriaceae; Capnocytophaga.	2272	1619	0.71
Oral	Treponema denticola SP23	Bacteria; Spirochaetes; Spirochaetales; Spirochaetaceae; Treponema.	2614	1303	0.5
Oral	Parvimonas sp. oral taxon 110 str. F0139	Bacteria; Firmicutes; Clostridia; Clostridiales; ClostridialesFamily XI. Incertae Sedis; Parvimonas.	1640	1105	0.67
Oral	Prevotella denticola F0289	Bacteria; Bacteroidetes; Bacteroidia; Bacteroidales;Prevotellaceae; Prevotella.	2386	1726	0.72
Oral	Propionibacterium propionicum F0230a	Bacteria; Actinobacteria; Actinobacteridae; Actinomycetales;Propionibacterineae; Propionibacteriaceae; Propionibacterium.	2938	1696	0.58
Oral	Enterobacter hormaechei ATCC 49162	Bacteria; Proteobacteria; Gammaproteobacteria; Enterobacteriales;Enterobacteriaceae; Enterobacter; Enterobacter cloacae complex.	4671	3212	0.69
Oral	Selenomonas sp. oral taxon 137 str. F0430	Bacteria; Firmicutes; Negativicutes; Selenomonadales;Veillonellaceae; Selenomonas.	2395	1571	0.66
Oral	Enterococcus italicus DSM 15952	Bacteria; Firmicutes; Bacilli; Lactobacillales; Enterococcaceae;Enterococcus.	2405	1685	0.7
Oral	Enterococcus casseliflavus ATCC 12755	Bacteria; Firmicutes; Bacilli; Lactobacillales; Enterococcaceae;Enterococcus.	3548	2211	0.62
Oral	Lactobacillus salivarius ATCC 11741	Bacteria; Firmicutes; Bacilli; Lactobacillales; Lactobacillaceae;Lactobacillus.	1976	1364	0.69
Oral	Atopobium rimae ATCC 49626	Bacteria; Actinobacteria; Coriobacteridae; Coriobacteriales;Coriobacterineae; Coriobacteriaceae; Atopobium.	1548	1056	0.68
Oral	Prevotella saccharolytica F0055	Bacteria; Bacteroidetes; Bacteroidia; Bacteroidales;Prevotellaceae; Prevotella.	2561	1687	0.66
Oral	Rothia dentocariosa ATCC 17931	Bacteria; Actinobacteria; Actinobacteridae; Actinomycetales;Micrococcineae; Micrococcaceae; Rothia.	2217	1311	0.59
Oral	Treponema denticola US-Trep	Bacteria; Spirochaetes; Spirochaetales; Spirochaetaceae; Treponema.	2551	1308	0.51
Oral	Streptococcus pyogenes GA40468	Bacteria; Firmicutes; Bacilli; Lactobacillales; Streptococcaceae;Streptococcus.	2187	1356	0.62
Oral	Fusobacterium periodonticum D10	Bacteria; Fusobacteria; Fusobacteriales; Fusobacteriaceae;Fusobacterium.	2624	1555	0.59
Oral	Peptoclostridium [Eubacterium] yurii subsp. margaretiae ATCC 43715	Bacteria; Firmicutes; Clostridia; Clostridiales;Peptostreptococcaceae; Peptoclostridium.	2134	1477	0.69
Oral	Propionibacterium sp. oral taxon 192 str. F0372	Bacteria; Actinobacteria; Actinobacteridae; Actinomycetales;Propionibacterineae; Propionibacteriaceae; Propionibacterium.	2524	1502	0.6
Oral	Streptococcus australis ATCC 700641	Bacteria; Firmicutes; Bacilli; Lactobacillales; Streptococcaceae;Streptococcus.	2026	1617	0.8
Oral	Aeromicrobium marinum DSM 15272	Bacteria; Actinobacteria; Actinobacteridae; Actinomycetales;Propionibacterineae; Nocardioidaceae; Aeromicrobium.	3081	1591	0.52
Oral	Eubacterium saphenum ATCC 49989	Bacteria; Firmicutes; Clostridia; Clostridiales; ClostridialesFamily XIII. Incertae Sedis.	954	712	0.75
Oral	Kingella oralis ATCC 51147	Bacteria; Proteobacteria; Betaproteobacteria; Neisseriales;Neisseriaceae; Kingella.	3165	1576	0.5
Oral	Dialister invisus DSM 15470	Bacteria; Firmicutes; Negativicutes; Selenomonadales;Veillonellaceae; Dialister.	1954	1233	0.63
Oral	Propionibacterium avidum ATCC 25577	Bacteria; Actinobacteria; Actinobacteridae; Actinomycetales;Propionibacterineae; Propionibacteriaceae; Propionibacterium.	2376	1669	0.7
Oral	Propionibacterium sp. CC003-HC2	Bacteria; Actinobacteria; Actinobacteridae; Actinomycetales;Propionibacterineae; Propionibacteriaceae; Propionibacterium.	2397	1905	0.79
Oral	Streptococcus sp. oral taxon 071 str. 73H25AP	Bacteria; Firmicutes; Bacilli; Lactobacillales; Streptococcaceae;Streptococcus.	1924	1544	0.8
Oral	Porphyromonas gingivalis W50	Bacteria; Bacteroidetes; Bacteroidia; Bacteroidales;Porphyromonadaceae; Porphyromonas.	2016	1293	0.64
Oral	Capnocytophaga sp. oral taxon 332 str. F0381	Bacteria; Bacteroidetes; Flavobacteriia; Flavobacteriales;Flavobacteriaceae; Capnocytophaga.	2706	1285	0.47
Oral	Treponema denticola OTK	Bacteria; Spirochaetes; Spirochaetales; Spirochaetaceae; Treponema.	2641	1376	0.52
Oral	Rothia aeria F0474	Bacteria; Actinobacteria; Actinobacteridae; Actinomycetales;Micrococcineae; Micrococcaceae; Rothia.	2282	1287	0.56
Oral	Pseudoramibacter alactolyticus ATCC 23263	Bacteria; Firmicutes; Clostridia; Clostridiales; Eubacteriaceae;Pseudoramibacter.	2515	1493	0.59
Oral	Actinomyces sp. oral taxon 178 str. F0338	Bacteria; Actinobacteria; Actinobacteridae; Actinomycetales;Actinomycineae; Actinomycetaceae; Actinomyces.	2524	1428	0.57
Oral	Streptococcus sanguinis SK115	Bacteria; Firmicutes; Bacilli; Lactobacillales; Streptococcaceae;Streptococcus.	2293	1682	0.73
Oral	Streptococcus sanguinis SK330	Bacteria; Firmicutes; Bacilli; Lactobacillales; Streptococcaceae;Streptococcus.	1567	1221	0.78
Oral	Streptococcus sanguinis SK160	Bacteria; Firmicutes; Bacilli; Lactobacillales; Streptococcaceae;Streptococcus.	2283	1765	0.77
Oral	Streptococcus oralis ATCC 49296	Bacteria; Firmicutes; Bacilli; Lactobacillales; Streptococcaceae;Streptococcus.	2013	1544	0.77
Oral	Actinomyces cardiffensis F0333	Bacteria; Actinobacteria; Actinobacteridae; Actinomycetales;Actinomycineae; Actinomycetaceae; Actinomyces.	1983	1295	0.65
Oral	Oribacterium sinus F0268	Bacteria; Firmicutes; Clostridia; Clostridiales; Lachnospiraceae;Oribacterium.	2638	1602	0.61
Oral	Slackia sp. CM382	Bacteria; Actinobacteria; Coriobacteridae; Coriobacteriales;Coriobacterineae; Coriobacteriaceae; Slackia.	1809	1154	0.64
Oral	Neisseria subflava NJ9703	Bacteria; Proteobacteria; Betaproteobacteria; Neisseriales;Neisseriaceae; Neisseria.	2621	1695	0.65
Oral	Gemella haemolysans ATCC 10379	Bacteria; Firmicutes; Bacilli; Bacillales; Bacillales Family XI.	1710	1205	0.7
Oral	Selenomonas sputigena ATCC 35185	Bacteria; Firmicutes; Negativicutes; Selenomonadales;Veillonellaceae; Selenomonas.	2647	1605	0.61
Oral	Prevotella oulorum F0390	Bacteria; Bacteroidetes; Bacteroidia; Bacteroidales;Prevotellaceae; Prevotella.	2488	1649	0.66
Oral	Selenomonas noxia F0398	Bacteria; Firmicutes; Negativicutes; Selenomonadales;Veillonellaceae; Selenomonas.	1987	1537	0.77
Oral	Prevotella oris F0302	Bacteria; Bacteroidetes; Bacteroidia; Bacteroidales;Prevotellaceae; Prevotella.	3316	1963	0.59
Oral	Streptococcus sanguinis SK353	Bacteria; Firmicutes; Bacilli; Lactobacillales; Streptococcaceae;Streptococcus.	2255	1774	0.79
Oral	Alloprevotella rava F0323	Bacteria; Bacteroidetes; Bacteroidia; Bacteroidales;Prevotellaceae; Alloprevotella.	2012	1499	0.75
Oral	Johnsonella ignava ATCC 51276	Bacteria; Firmicutes; Clostridia; Clostridiales; Lachnospiraceae;Johnsonella.	2308	1573	0.68
Oral	Aggregatibacter segnis ATCC 33393	Bacteria; Proteobacteria; Gammaproteobacteria; Pasteurellales;Pasteurellaceae; Aggregatibacter.	1956	1505	0.77
Oral	Streptococcus pyogenes GA19700	Bacteria; Firmicutes; Bacilli; Lactobacillales; Streptococcaceae;Streptococcus.	2086	1275	0.61
Oral	Streptococcus sp. oral taxon 056 str. F0418	Bacteria; Firmicutes; Bacilli; Lactobacillales; Streptococcaceae;Streptococcus.	1963	1421	0.72
Oral	Klebsiella sp. OBRC7	Bacteria; Proteobacteria; Gammaproteobacteria; Enterobacteriales;Enterobacteriaceae; Klebsiella.	6263	3745	0.6
Oral	Lactobacillus oris F0423	Bacteria; Firmicutes; Bacilli; Lactobacillales; Lactobacillaceae;Lactobacillus.	2050	1475	0.72
Oral	Treponema maltophilum ATCC 51939	Bacteria; Spirochaetes; Spirochaetales; Spirochaetaceae; Treponema.	2287	1329	0.58
Oral	Prevotella dentalis DSM 3688	Bacteria; Bacteroidetes; Bacteroidia; Bacteroidales;Prevotellaceae; Prevotella.	2766	1865	0.67
Oral	Veillonella sp. oral taxon 780 str. F0422	Bacteria; Firmicutes; Negativicutes; Selenomonadales;Veillonellaceae; Veillonella.	1588	1173	0.74
Oral	Parvimonas sp. oral taxon 393 str. F0440	Bacteria; Firmicutes; Clostridia; Clostridiales; ClostridialesFamily XI. Incertae Sedis; Parvimonas.	1617	1001	0.62
Oral	Lachnospiraceae oral taxon 107 str. F0167	Bacteria; Firmicutes; Clostridia; Clostridiales; Lachnospiraceae.	3094	2031	0.66
Oral	Streptococcus oralis SK100	Bacteria; Firmicutes; Bacilli; Lactobacillales; Streptococcaceae;Streptococcus.	1925	1551	0.81
Oral	Lachnospiraceae bacterium oral taxon 082 str. F0431	Bacteria; Firmicutes; Clostridia; Clostridiales; Lachnospiraceae.	3119	1976	0.63
Oral	Streptococcus sp. oral taxon 058 str. F0407	Bacteria; Firmicutes; Bacilli; Lactobacillales; Streptococcaceae;Streptococcus.	1876	1460	0.78
Oral	Capnocytophaga sp. oral taxon 338 str. F0234	Bacteria; Bacteroidetes; Flavobacteriia; Flavobacteriales;Flavobacteriaceae; Capnocytophaga.	2445	1328	0.54
Oral	Parascardovia denticolens DSM 10105 = JCM 12538	Bacteria; Actinobacteria; Actinobacteridae; Bifidobacteriales;Bifidobacteriaceae; Parascardovia.	1680	1035	0.62
Oral	Streptococcus mitis bv. 2 str. F0392	Bacteria; Firmicutes; Bacilli; Lactobacillales; Streptococcaceae;Streptococcus.	1861	1541	0.83
Oral	Peptoniphilus sp. oral taxon 836 str. F0141	Bacteria; Firmicutes; Clostridia; Clostridiales; ClostridialesFamily XI. Incertae Sedis; Peptoniphilus.	1649	1143	0.69
Oral	Prevotella nigrescens ATCC 33563	Bacteria; Bacteroidetes; Bacteroidia; Bacteroidales;Prevotellaceae; Prevotella.	2421	1598	0.66
Oral	Leptotrichia hofstadii F0254	Bacteria; Fusobacteria; Fusobacteriales; Leptotrichiaceae;Leptotrichia.	2846	1341	0.47
Oral	Prevotella tannerae ATCC 51259	Bacteria; Bacteroidetes; Bacteroidia; Bacteroidales;Prevotellaceae; Prevotella.	2811	1449	0.52
Oral	Actinomyces sp. oral taxon 181 str. F0379	Bacteria; Actinobacteria; Actinobacteridae; Actinomycetales;Actinomycineae; Actinomycetaceae; Actinomyces.	1747	1220	0.7
Oral	Parascardovia denticolens F0305	Bacteria; Actinobacteria; Actinobacteridae; Bifidobacteriales;Bifidobacteriaceae; Parascardovia.	1550	1024	0.66
Oral	Streptococcus mitis ATCC 6249	Bacteria; Firmicutes; Bacilli; Lactobacillales; Streptococcaceae;Streptococcus.	1793	1518	0.85
Oral	Neisseria sp. oral taxon 014 str. F0314	Bacteria; Proteobacteria; Betaproteobacteria; Neisseriales;Neisseriaceae; Neisseria.	2298	1675	0.73
Oral	Porphyromonas gingivalis ATCC 33277	Bacteria; Bacteroidetes; Bacteroidia; Bacteroidales;Porphyromonadaceae; Porphyromonas.	2090	1299	0.62
Oral	Corynebacterium durum F0235	Bacteria; Actinobacteria; Actinobacteridae; Actinomycetales;Corynebacterineae; Corynebacteriaceae; Corynebacterium.	2823	1660	0.59
Oral	Capnocytophaga sp. oral taxon 324 str. F0483	Bacteria; Bacteroidetes; Flavobacteriia; Flavobacteriales;Flavobacteriaceae; Capnocytophaga.	2547	1490	0.59
Oral	Peptostreptococcus anaerobius VPI 4330 = DSM 2949	Bacteria; Firmicutes; Clostridia; Clostridiales;Peptostreptococcaceae; Peptostreptococcus.	1933	1351	0.7
Oral	Neisseria bacilliformis ATCC BAA-1200	Bacteria; Proteobacteria; Betaproteobacteria; Neisseriales;Neisseriaceae; Neisseria.	2966	1632	0.55
Oral	Prevotella sp. oral taxon 473 str. F0040	Bacteria; Bacteroidetes; Bacteroidia; Bacteroidales;Prevotellaceae; Prevotella.	2317	1418	0.61
Oral	Streptococcus sp. BS35b	Bacteria; Firmicutes; Bacilli; Lactobacillales; Streptococcaceae;Streptococcus.	1780	1580	0.89
Oral	Selenomonas sp. FOBRC6	Bacteria; Firmicutes; Negativicutes; Selenomonadales;Veillonellaceae; Selenomonas.	2304	1585	0.69
Oral	Selenomonas sp. FOBRC9	Bacteria; Firmicutes; Negativicutes; Selenomonadales;Veillonellaceae; Selenomonas.	2300	1459	0.63
Oral	Prevotella sp. MSX73	Bacteria; Bacteroidetes; Bacteroidia; Bacteroidales;Prevotellaceae; Prevotella.	2662	1972	0.74
Oral	Streptococcus sp. AS14	Bacteria; Firmicutes; Bacilli; Lactobacillales; Streptococcaceae;Streptococcus.	2285	2001	0.88
Oral	Centipeda periodontii DSM 2778	Bacteria; Firmicutes; Negativicutes; Selenomonadales;Veillonellaceae; Centipeda.	2631	1805	0.69
Oral	Bacillus sp. BT1B_CT2	Bacteria; Firmicutes; Bacilli; Bacillales; Bacillaceae; Bacillus.	4429	2467	0.56
Oral	Bacillus sp. 2_A_57_CT2	Bacteria; Firmicutes; Bacilli; Bacillales; Bacillaceae; Bacillus.	5773	2844	0.49
Oral	Peptoniphilus sp. oral taxon 386 str. F0131	Bacteria; Firmicutes; Clostridia; Clostridiales; ClostridialesFamily XI. Incertae Sedis; Peptoniphilus.	1404	1097	0.78
Oral	Capnocytophaga sp. oral taxon 380 str. F0488	Bacteria; Bacteroidetes; Flavobacteriia; Flavobacteriales;Flavobacteriaceae; Capnocytophaga.	2469	1310	0.53
Oral	Actinomyces sp. oral taxon 848 str. F0332	Bacteria; Actinobacteria; Actinobacteridae; Actinomycetales;Actinomycineae; Actinomycetaceae; Actinomyces.	2592	1220	0.47
Oral	Veillonella dispar ATCC 17748	Bacteria; Firmicutes; Negativicutes; Selenomonadales;Veillonellaceae; Veillonella.	1954	1507	0.77
Oral	Eubacterium nodatum ATCC 33099	Bacteria; Firmicutes; Clostridia; Clostridiales; ClostridialesFamily XIII. Incertae Sedis.	1691	1172	0.69
Oral	Streptococcus cristatus ATCC 51100	Bacteria; Firmicutes; Bacilli; Lactobacillales; Streptococcaceae;Streptococcus.	1964	1630	0.83
Oral	Filifactor alocis ATCC 35896	Bacteria; Firmicutes; Clostridia; Clostridiales;Peptostreptococcaceae; Filifactor.	1641	1212	0.74
Oral	Treponema vincentii ATCC 35580	Bacteria; Spirochaetes; Spirochaetales; Spirochaetaceae; Treponema.	2559	1435	0.56
Oral	Leptotrichia goodfellowii F0264	Bacteria; Fusobacteria; Fusobacteriales; Leptotrichiaceae;Leptotrichia.	2375	1403	0.59
Oral	Streptococcus sanguinis SK150	Bacteria; Firmicutes; Bacilli; Lactobacillales; Streptococcaceae;Streptococcus.	2290	1661	0.73
Oral	Treponema socranskii subsp. socranskii VPI DR56BR1116 = ATCC 35536	Bacteria; Spirochaetes; Spirochaetales; Spirochaetaceae; Treponema.	2624	1387	0.53
Oral	Olsenella sp. oral taxon 809 str. F0356	Bacteria; Actinobacteria; Coriobacteridae; Coriobacteriales;Coriobacterineae; Coriobacteriaceae; Olsenella.	1898	1286	0.68
Oral	Peptostreptococcus stomatis DSM 17678	Bacteria; Firmicutes; Clostridia; Clostridiales;Peptostreptococcaceae; Peptostreptococcus.	1600	1234	0.77
Oral	Capnocytophaga sp. oral taxon 335 str. F0486	Bacteria; Bacteroidetes; Flavobacteriia; Flavobacteriales;Flavobacteriaceae; Capnocytophaga.	2205	1397	0.63
Oral	Treponema denticola ATCC 35404	Bacteria; Spirochaetes; Spirochaetales; Spirochaetaceae; Treponema.	2533	1289	0.51
Oral	Olsenella profusa F0195	Bacteria; Actinobacteria; Coriobacteridae; Coriobacteriales;Coriobacterineae; Coriobacteriaceae; Olsenella.	2650	1513	0.57
Oral	Capnocytophaga sp. CM59	Bacteria; Bacteroidetes; Flavobacteriia; Flavobacteriales;Flavobacteriaceae; Capnocytophaga.	2591	1584	0.61
Oral	Selenomonas sp. CM52	Bacteria; Firmicutes; Negativicutes; Selenomonadales;Veillonellaceae; Selenomonas.	2493	1585	0.64
Oral	Mogibacterium sp. CM50	Bacteria; Firmicutes; Clostridia; Clostridiales; ClostridialesFamily XIII. Incertae Sedis; Mogibacterium.	1801	1199	0.67
Oral	Prevotella nigrescens F0103	Bacteria; Bacteroidetes; Bacteroidia; Bacteroidales;Prevotellaceae; Prevotella.	2757	1746	0.63
Oral	Veillonella sp. ACP1	Bacteria; Firmicutes; Negativicutes; Selenomonadales;Veillonellaceae; Veillonella.	1864	1394	0.75
Oral	Lachnoanaerobaculum saburreum DSM 3986	Bacteria; Firmicutes; Clostridia; Clostridiales; Lachnospiraceae;Lachnoanaerobaculum.	2954	1994	0.68
Oral	Lautropia mirabilis ATCC 51599	Bacteria; Proteobacteria; Betaproteobacteria; Burkholderiales;Burkholderiaceae; Lautropia.	2666	1620	0.61
Oral	Streptococcus sanguinis SK72	Bacteria; Firmicutes; Bacilli; Lactobacillales; Streptococcaceae;Streptococcus.	2357	1687	0.72
Oral	Streptococcus intermedius ATCC 27335	Bacteria; Firmicutes; Bacilli; Lactobacillales; Streptococcaceae;Streptococcus.	1875	1532	0.82
Oral	Peptostreptococcaceae bacterium AS15	Bacteria; Firmicutes; Clostridia; Clostridiales;Peptostreptococcaceae.	2308	1555	0.67
Oral	Streptococcus pyogenes GA41046	Bacteria; Firmicutes; Bacilli; Lactobacillales; Streptococcaceae;Streptococcus.	1932	1365	0.71
Oral	Selenomonas artemidis F0399	Bacteria; Firmicutes; Negativicutes; Selenomonadales;Veillonellaceae; Selenomonas.	2195	1583	0.72
Oral	Fusobacterium periodonticum ATCC 33693	Bacteria; Fusobacteria; Fusobacteriales; Fusobacteriaceae;Fusobacterium.	2568	1444	0.56
Oral	Aggregatibacter aphrophilus F0387	Bacteria; Proteobacteria; Gammaproteobacteria; Pasteurellales;Pasteurellaceae; Aggregatibacter.	2104	1641	0.78
Oral	Eikenella corrodens ATCC 23834	Bacteria; Proteobacteria; Betaproteobacteria; Neisseriales;Neisseriaceae; Eikenella.	2627	1536	0.58
Skin	Propionibacterium acnes SK182B-JCVI	Bacteria; Actinobacteria; Actinobacteridae; Actinomycetales;Propionibacterineae; Propionibacteriaceae; Propionibacterium.	2282	1559	0.68
Skin	Acinetobacter baumannii 6013113	Bacteria; Proteobacteria; Gammaproteobacteria; Pseudomonadales;Moraxellaceae; Acinetobacter.	4010	2298	0.57
Skin	Propionibacterium acnes HL043PA1	Bacteria; Actinobacteria; Actinobacteridae; Actinomycetales;Propionibacterineae; Propionibacteriaceae; Propionibacterium.	2646	1479	0.56
Skin	Propionibacterium acnes J139	Bacteria; Actinobacteria; Actinobacteridae; Actinomycetales;Propionibacterineae; Propionibacteriaceae; Propionibacterium.	2364	1501	0.63
Skin	Propionibacterium acnes HL002PA1	Bacteria; Actinobacteria; Actinobacteridae; Actinomycetales;Propionibacterineae; Propionibacteriaceae; Propionibacterium.	2496	1430	0.57
Skin	Propionibacterium acnes SK187	Bacteria; Actinobacteria; Actinobacteridae; Actinomycetales;Propionibacterineae; Propionibacteriaceae; Propionibacterium.	2382	1594	0.67
Skin	Propionibacterium acnes HL110PA3	Bacteria; Actinobacteria; Actinobacteridae; Actinomycetales;Propionibacterineae; Propionibacteriaceae; Propionibacterium.	2613	1437	0.55
Skin	Propionibacterium acnes HL092PA1	Bacteria; Actinobacteria; Actinobacteridae; Actinomycetales;Propionibacterineae; Propionibacteriaceae; Propionibacterium.	2541	1471	0.58
Skin	Propionibacterium acnes HL083PA1	Bacteria; Actinobacteria; Actinobacteridae; Actinomycetales;Propionibacterineae; Propionibacteriaceae; Propionibacterium.	2524	1425	0.56
Skin	Propionibacterium acnes HL060PA1	Bacteria; Actinobacteria; Actinobacteridae; Actinomycetales;Propionibacterineae; Propionibacteriaceae; Propionibacterium.	2545	1490	0.59
Skin	Propionibacterium acnes HL110PA4	Bacteria; Actinobacteria; Actinobacteridae; Actinomycetales;Propionibacterineae; Propionibacteriaceae; Propionibacterium.	2587	1505	0.58
Skin	Propionibacterium acnes HL083PA2	Bacteria; Actinobacteria; Actinobacteridae; Actinomycetales;Propionibacterineae; Propionibacteriaceae; Propionibacterium.	2583	1483	0.57
Skin	Acetobacteraceae bacterium AT-5844	Bacteria; Proteobacteria; Alphaproteobacteria; Rhodospirillales;Acetobacteraceae; unclassified Acetobacteraceae.	5289	2052	0.39
Skin	Dermacoccus sp. Ellin185	Bacteria; Actinobacteria; Actinobacteridae; Actinomycetales;Micrococcineae; Dermacoccaceae; Dermacoccus.	2919	1692	0.58
Skin	Propionibacterium acnes HL087PA2	Bacteria; Actinobacteria; Actinobacteridae; Actinomycetales;Propionibacterineae; Propionibacteriaceae; Propionibacterium.	2518	1443	0.57
Skin	Enhydrobacter aerosaccus SK60	Bacteria; Proteobacteria; Gammaproteobacteria; Pseudomonadales;Moraxellaceae; Enhydrobacter.	2573	1527	0.59
Skin	Anaerococcus vaginalis ATCC 51170	Bacteria; Firmicutes; Clostridia; Clostridiales; ClostridialesFamily XI. Incertae Sedis; Anaerococcus.	1764	1327	0.75
Skin	Acinetobacter baumannii 6013150	Bacteria; Proteobacteria; Gammaproteobacteria; Pseudomonadales;Moraxellaceae; Acinetobacter.	3964	2207	0.56
Skin	Acinetobacter sp. ATCC 27244	Bacteria; Proteobacteria; Gammaproteobacteria; Pseudomonadales;Moraxellaceae; Acinetobacter.	3327	2231	0.67
Skin	Corynebacterium efficiens YS-314	Bacteria; Actinobacteria; Actinobacteridae; Actinomycetales;Corynebacterineae; Corynebacteriaceae; Corynebacterium.	3026	1852	0.61
Skin	Propionibacterium acnes HL050PA3	Bacteria; Actinobacteria; Actinobacteridae; Actinomycetales;Propionibacterineae; Propionibacteriaceae; Propionibacterium.	2506	1477	0.59
Skin	Propionibacterium acnes HL005PA4	Bacteria; Actinobacteria; Actinobacteridae; Actinomycetales;Propionibacterineae; Propionibacteriaceae; Propionibacterium.	2553	1455	0.57
Skin	Propionibacterium acnes HL050PA1	Bacteria; Actinobacteria; Actinobacteridae; Actinomycetales;Propionibacterineae; Propionibacteriaceae; Propionibacterium.	2590	1482	0.57
Skin	Propionibacterium acnes HL082PA1	Bacteria; Actinobacteria; Actinobacteridae; Actinomycetales;Propionibacterineae; Propionibacteriaceae; Propionibacterium.	2597	1495	0.58
Skin	Propionibacterium acnes HL036PA2	Bacteria; Actinobacteria; Actinobacteridae; Actinomycetales;Propionibacterineae; Propionibacteriaceae; Propionibacterium.	2511	1433	0.57
Skin	Peptostreptococcus anaerobius 653-L	Bacteria; Firmicutes; Clostridia; Clostridiales;Peptostreptococcaceae; Peptostreptococcus.	1871	1350	0.72
Skin	Propionibacterium acnes HL030PA1	Bacteria; Actinobacteria; Actinobacteridae; Actinomycetales;Propionibacterineae; Propionibacteriaceae; Propionibacterium.	2604	1609	0.62
Skin	Propionibacterium acnes HL030PA2	Bacteria; Actinobacteria; Actinobacteridae; Actinomycetales;Propionibacterineae; Propionibacteriaceae; Propionibacterium.	2593	1453	0.56
Skin	Propionibacterium acnes HL001PA1	Bacteria; Actinobacteria; Actinobacteridae; Actinomycetales;Propionibacterineae; Propionibacteriaceae; Propionibacterium.	2575	1442	0.56
Skin	Propionibacterium acnes HL036PA1	Bacteria; Actinobacteria; Actinobacteridae; Actinomycetales;Propionibacterineae; Propionibacteriaceae; Propionibacterium.	2523	1433	0.57
Skin	Acinetobacter lwoffii SH145	Bacteria; Proteobacteria; Gammaproteobacteria; Pseudomonadales;Moraxellaceae; Acinetobacter.	3134	1974	0.63
Skin	Propionibacterium acnes HL082PA2	Bacteria; Actinobacteria; Actinobacteridae; Actinomycetales;Propionibacterineae; Propionibacteriaceae; Propionibacterium.	2533	1450	0.57
Skin	Propionibacterium acnes HL059PA1	Bacteria; Actinobacteria; Actinobacteridae; Actinomycetales;Propionibacterineae; Propionibacteriaceae; Propionibacterium.	2507	1459	0.58
Skin	Propionibacterium acnes HL025PA2	Bacteria; Actinobacteria; Actinobacteridae; Actinomycetales;Propionibacterineae; Propionibacteriaceae; Propionibacterium.	2565	1490	0.58
Skin	Propionibacterium acnes HL025PA1	Bacteria; Actinobacteria; Actinobacteridae; Actinomycetales;Propionibacterineae; Propionibacteriaceae; Propionibacterium.	2529	1584	0.63
Skin	Propionibacterium acnes HL086PA1	Bacteria; Actinobacteria; Actinobacteridae; Actinomycetales;Propionibacterineae; Propionibacteriaceae; Propionibacterium.	2558	1495	0.58
Skin	Staphylococcus epidermidis 14.1.R1.SE	Bacteria; Firmicutes; Bacilli; Bacillales; Staphylococcus.	2521	1807	0.72
Skin	Propionibacterium acnes SK182	Bacteria; Actinobacteria; Actinobacteridae; Actinomycetales;Propionibacterineae; Propionibacteriaceae; Propionibacterium.	2338	1513	0.65
Skin	Acinetobacter sp. RUH2624	Bacteria; Proteobacteria; Gammaproteobacteria; Pseudomonadales;Moraxellaceae; Acinetobacter.	3693	2647	0.72
Skin	Propionibacterium acnes HL002PA3	Bacteria; Actinobacteria; Actinobacteridae; Actinomycetales;Propionibacterineae; Propionibacteriaceae; Propionibacterium.	2513	1422	0.57
Skin	Staphylococcus capitis SK14	Bacteria; Firmicutes; Bacilli; Bacillales; Staphylococcus.	2230	1771	0.79
Skin	Propionibacterium acnes HL043PA2	Bacteria; Actinobacteria; Actinobacteridae; Actinomycetales;Propionibacterineae; Propionibacteriaceae; Propionibacterium.	2636	1469	0.56
Skin	Propionibacterium acnes HL078PA1	Bacteria; Actinobacteria; Actinobacteridae; Actinomycetales;Propionibacterineae; Propionibacteriaceae; Propionibacterium.	2687	1481	0.55
Skin	Propionibacterium acnes HL013PA2	Bacteria; Actinobacteria; Actinobacteridae; Actinomycetales;Propionibacterineae; Propionibacteriaceae; Propionibacterium.	2532	1466	0.58
Skin	Propionibacterium acnes HL072PA1	Bacteria; Actinobacteria; Actinobacteridae; Actinomycetales;Propionibacterineae; Propionibacteriaceae; Propionibacterium.	2539	1488	0.59
Skin	Propionibacterium acnes HL037PA2	Bacteria; Actinobacteria; Actinobacteridae; Actinomycetales;Propionibacterineae; Propionibacteriaceae; Propionibacterium.	2859	1511	0.53
Skin	Propionibacterium acnes HL037PA3	Bacteria; Actinobacteria; Actinobacteridae; Actinomycetales;Propionibacterineae; Propionibacteriaceae; Propionibacterium.	2854	1513	0.53
Skin	Acinetobacter sp. SH024	Bacteria; Proteobacteria; Gammaproteobacteria; Pseudomonadales;Moraxellaceae; Acinetobacter.	3631	2600	0.72
Skin	Propionibacterium acnes HL027PA2	Bacteria; Actinobacteria; Actinobacteridae; Actinomycetales;Propionibacterineae; Propionibacteriaceae; Propionibacterium.	2570	1448	0.56
Skin	Propionibacterium acnes HL044PA1	Bacteria; Actinobacteria; Actinobacteridae; Actinomycetales;Propionibacterineae; Propionibacteriaceae; Propionibacterium.	2860	1531	0.54
Skin	Propionibacterium acnes HL036PA3	Bacteria; Actinobacteria; Actinobacteridae; Actinomycetales;Propionibacterineae; Propionibacteriaceae; Propionibacterium.	2549	1446	0.57
Skin	Propionibacterium acnes HL027PA1	Bacteria; Actinobacteria; Actinobacteridae; Actinomycetales;Propionibacterineae; Propionibacteriaceae; Propionibacterium.	2641	1507	0.57
Skin	Propionibacterium acnes HL067PA1	Bacteria; Actinobacteria; Actinobacteridae; Actinomycetales;Propionibacterineae; Propionibacteriaceae; Propionibacterium.	2582	1479	0.57
Skin	Acinetobacter calcoaceticus RUH2202	Bacteria; Proteobacteria; Gammaproteobacteria; Pseudomonadales;Moraxellaceae; Acinetobacter.	3566	2569	0.72
Skin	Acinetobacter johnsonii SH046	Bacteria; Proteobacteria; Gammaproteobacteria; Pseudomonadales;Moraxellaceae; Acinetobacter.	3363	2146	0.64
Skin	Neisseria wadsworthii 9715	Bacteria; Proteobacteria; Betaproteobacteria; Neisseriales;Neisseriaceae; Neisseria.	2553	1654	0.65
Skin	Propionibacterium acnes HL050PA2	Bacteria; Actinobacteria; Actinobacteridae; Actinomycetales;Propionibacterineae; Propionibacteriaceae; Propionibacterium.	2530	1447	0.57
Skin	Staphylococcus aureus subsp. aureus MRSA131	Bacteria; Firmicutes; Bacilli; Bacillales; Staphylococcus.	2771	1758	0.63
Skin	Propionibacterium acnes HL087PA1	Bacteria; Actinobacteria; Actinobacteridae; Actinomycetales;Propionibacterineae; Propionibacteriaceae; Propionibacterium.	2532	1484	0.59
Skin	Corynebacterium pyruviciproducens ATCC BAA-1742	Bacteria; Actinobacteria; Actinobacteridae; Actinomycetales;Corynebacterineae; Corynebacteriaceae; Corynebacterium.	2447	1670	0.68
Skin	Erysipelothrix rhusiopathiae ATCC 19414	Bacteria; Firmicutes; Erysipelotrichia; Erysipelotrichales;Erysipelotrichaceae; Erysipelothrix.	1645	1104	0.67
Skin	Propionibacterium acnes HL059PA2	Bacteria; Actinobacteria; Actinobacteridae; Actinomycetales;Propionibacterineae; Propionibacteriaceae; Propionibacterium.	2483	1441	0.58
Skin	Propionibacterium acnes HL005PA3	Bacteria; Actinobacteria; Actinobacteridae; Actinomycetales;Propionibacterineae; Propionibacteriaceae; Propionibacterium.	2522	1448	0.57
Skin	Propionibacterium acnes HL046PA2	Bacteria; Actinobacteria; Actinobacteridae; Actinomycetales;Propionibacterineae; Propionibacteriaceae; Propionibacterium.	2596	1454	0.56
Skin	Propionibacterium acnes HL046PA1	Bacteria; Actinobacteria; Actinobacteridae; Actinomycetales;Propionibacterineae; Propionibacteriaceae; Propionibacterium.	2548	1497	0.59
Skin	Propionibacterium acnes HL005PA2	Bacteria; Actinobacteria; Actinobacteridae; Actinomycetales;Propionibacterineae; Propionibacteriaceae; Propionibacterium.	2583	1447	0.56
Skin	Staphylococcus aureus subsp. aureus MRSA177	Bacteria; Firmicutes; Bacilli; Bacillales; Staphylococcus.	2773	1893	0.68
Skin	Rhodococcus erythropolis SK121	Bacteria; Actinobacteria; Actinobacteridae; Actinomycetales;Corynebacterineae; Nocardiaceae; Rhodococcus.	6713	2569	0.38
Skin	Streptococcus pyogenes GA19702	Bacteria; Firmicutes; Bacilli; Lactobacillales; Streptococcaceae;Streptococcus.	1869	1384	0.74
Skin	Streptococcus pyogenes GA16797	Bacteria; Firmicutes; Bacilli; Lactobacillales; Streptococcaceae;Streptococcus.	1742	1308	0.75
Skin	Propionibacterium acnes HL020PA1	Bacteria; Actinobacteria; Actinobacteridae; Actinomycetales;Propionibacterineae; Propionibacteriaceae; Propionibacterium.	2502	1455	0.58
Skin	Propionibacterium acnes HL053PA1	Bacteria; Actinobacteria; Actinobacteridae; Actinomycetales;Propionibacterineae; Propionibacteriaceae; Propionibacterium.	2577	1435	0.56
Skin	Propionibacterium acnes HL053PA2	Bacteria; Actinobacteria; Actinobacteridae; Actinomycetales;Propionibacterineae; Propionibacteriaceae; Propionibacterium.	2590	1451	0.56
Skin	Propionibacterium acnes HL045PA1	Bacteria; Actinobacteria; Actinobacteridae; Actinomycetales;Propionibacterineae; Propionibacteriaceae; Propionibacterium.	2639	1474	0.56
Skin	Corynebacterium tuberculostearicum SK141	Bacteria; Actinobacteria; Actinobacteridae; Actinomycetales;Corynebacterineae; Corynebacteriaceae; Corynebacterium.	2210	1573	0.71
Skin	Propionibacterium acnes SK137	Bacteria; Actinobacteria; Actinobacteridae; Actinomycetales;Propionibacterineae; Propionibacteriaceae; Propionibacterium.	2352	1490	0.63
Skin	Corynebacterium amycolatum SK46	Bacteria; Actinobacteria; Actinobacteridae; Actinomycetales;Corynebacterineae; Corynebacteriaceae; Corynebacterium.	2103	1477	0.7
Skin	Staphylococcus aureus subsp. aureus TCH130	Bacteria; Firmicutes; Bacilli; Bacillales; Staphylococcus.	2856	1912	0.67
Skin	Staphylococcus aureus subsp. aureus TCH70	Bacteria; Firmicutes; Bacilli; Bacillales; Staphylococcus.	2731	1804	0.66
Skin	Staphylococcus epidermidis BCM-HMP0060	Bacteria; Firmicutes; Bacilli; Bacillales; Staphylococcus.	2507	1809	0.72
Skin	Streptococcus pyogenes GA03455	Bacteria; Firmicutes; Bacilli; Lactobacillales; Streptococcaceae;Streptococcus.	1842	1313	0.71
Skin	Prevotella bergensis DSM 17361	Bacteria; Bacteroidetes; Bacteroidia; Bacteroidales;Prevotellaceae; Prevotella.	2825	1879	0.67
Skin	Propionibacterium acidifaciens F0233	Bacteria; Actinobacteria; Actinobacteridae; Actinomycetales;Propionibacterineae; Propionibacteriaceae; Propionibacterium.	2913	1554	0.53
Skin	Streptococcus pyogenes GA03747	Bacteria; Firmicutes; Bacilli; Lactobacillales; Streptococcaceae;Streptococcus.	1915	1275	0.67
Skin	Staphylococcus aureus subsp. aureus USA300_TCH959	Bacteria; Firmicutes; Bacilli; Bacillales; Staphylococcus.	2906	1943	0.67
Skin	Streptococcus pyogenes GA03799	Bacteria; Firmicutes; Bacilli; Lactobacillales; Streptococcaceae;Streptococcus.	1745	1270	0.73
Skin	Streptococcus pyogenes GA40884	Bacteria; Firmicutes; Bacilli; Lactobacillales; Streptococcaceae;Streptococcus.	1815	1365	0.75
Skin	Streptococcus pyogenes GA03805	Bacteria; Firmicutes; Bacilli; Lactobacillales; Streptococcaceae;Streptococcus.	1806	1324	0.73
Skin	Propionibacterium acnes HL087PA3	Bacteria; Actinobacteria; Actinobacteridae; Actinomycetales;Propionibacterineae; Propionibacteriaceae; Propionibacterium.	2566	1487	0.58
Skin	Propionibacterium acnes HL007PA1	Bacteria; Actinobacteria; Actinobacteridae; Actinomycetales;Propionibacterineae; Propionibacteriaceae; Propionibacterium.	2640	1461	0.55
Skin	Staphylococcus epidermidis M23864:W2(grey)	Bacteria; Firmicutes; Bacilli; Bacillales; Staphylococcus.	2407	1807	0.75
Skin	Propionibacterium acnes HL038PA1	Bacteria; Actinobacteria; Actinobacteridae; Actinomycetales;Propionibacterineae; Propionibacteriaceae; Propionibacterium.	2611	1482	0.57
Skin	Staphylococcus caprae M23864:W1	Bacteria; Firmicutes; Bacilli; Bacillales; Staphylococcus.	2563	1948	0.76
Skin	Propionibacterium acnes HL002PA2	Bacteria; Actinobacteria; Actinobacteridae; Actinomycetales;Propionibacterineae; Propionibacteriaceae; Propionibacterium.	2542	1449	0.57
Skin	Propionibacterium acnes HL063PA2	Bacteria; Actinobacteria; Actinobacteridae; Actinomycetales;Propionibacterineae; Propionibacteriaceae; Propionibacterium.	2603	1500	0.58
Skin	Propionibacterium acnes HL063PA1	Bacteria; Actinobacteria; Actinobacteridae; Actinomycetales;Propionibacterineae; Propionibacteriaceae; Propionibacterium.	2468	1424	0.58
Skin	Staphylococcus warneri L37603	Bacteria; Firmicutes; Bacilli; Bacillales; Staphylococcus.	2381	1860	0.78
Skin	Streptococcus salivarius SK126	Bacteria; Firmicutes; Bacilli; Lactobacillales; Streptococcaceae;Streptococcus.	1992	1508	0.76
Skin	Acinetobacter radioresistens SK82	Bacteria; Proteobacteria; Gammaproteobacteria; Pseudomonadales;Moraxellaceae; Acinetobacter.	3188	2001	0.63
Skin	Staphylococcus hominis SK119	Bacteria; Firmicutes; Bacilli; Bacillales; Staphylococcus.	2182	1691	0.77
Skin	Neisseria flavescens SK114	Bacteria; Proteobacteria; Betaproteobacteria; Neisseriales;Neisseriaceae; Neisseria.	2338	1622	0.69
Skin	Propionibacterium acnes HL013PA1	Bacteria; Actinobacteria; Actinobacteridae; Actinomycetales;Propionibacterineae; Propionibacteriaceae; Propionibacterium.	2567	1492	0.58
Skin	Propionibacterium acnes HL097PA1	Bacteria; Actinobacteria; Actinobacteridae; Actinomycetales;Propionibacterineae; Propionibacteriaceae; Propionibacterium.	2567	1534	0.6
Skin	Staphylococcus aureus subsp. aureus TCH60	Bacteria; Firmicutes; Bacilli; Bacillales; Staphylococcus.	2700	1881	0.7
Skin	Propionibacterium acnes HL099PA1	Bacteria; Actinobacteria; Actinobacteridae; Actinomycetales;Propionibacterineae; Propionibacteriaceae; Propionibacterium.	2685	1481	0.55
Skin	Propionibacterium acnes HL110PA1	Bacteria; Actinobacteria; Actinobacteridae; Actinomycetales;Propionibacterineae; Propionibacteriaceae; Propionibacterium.	2602	1433	0.55
Skin	Propionibacterium acnes HL074PA1	Bacteria; Actinobacteria; Actinobacteridae; Actinomycetales;Propionibacterineae; Propionibacteriaceae; Propionibacterium.	2625	1451	0.55
Skin	Propionibacterium acnes HL072PA2	Bacteria; Actinobacteria; Actinobacteridae; Actinomycetales;Propionibacterineae; Propionibacteriaceae; Propionibacterium.	2614	1455	0.56
Skin	Propionibacterium acnes HL110PA2	Bacteria; Actinobacteria; Actinobacteridae; Actinomycetales;Propionibacterineae; Propionibacteriaceae; Propionibacterium.	2562	1482	0.58
Skin	Rhodococcus equi ATCC 33707	Bacteria; Actinobacteria; Actinobacteridae; Actinomycetales;Corynebacterineae; Nocardiaceae; Rhodococcus.	5030	2214	0.44
Skin	Haemophilus parainfluenzae ATCC 33392	Bacteria; Proteobacteria; Gammaproteobacteria; Pasteurellales;Pasteurellaceae; Haemophilus.	2000	1610	0.81
Skin	Staphylococcus lugdunensis M23590	Bacteria; Firmicutes; Bacilli; Bacillales; Staphylococcus.	2421	1862	0.77
Skin	Propionibacterium acnes HL056PA1	Bacteria; Actinobacteria; Actinobacteridae; Actinomycetales;Propionibacterineae; Propionibacteriaceae; Propionibacterium.	2525	1430	0.57
Skin	Staphylococcus epidermidis W23144	Bacteria; Firmicutes; Bacilli; Bacillales; Staphylococcus.	2562	1825	0.71
Skin	Propionibacterium acnes HL037PA1	Bacteria; Actinobacteria; Actinobacteridae; Actinomycetales;Propionibacterineae; Propionibacteriaceae; Propionibacterium.	2556	1476	0.58
Skin	Micrococcus luteus SK58	Bacteria; Actinobacteria; Actinobacteridae; Actinomycetales;Micrococcineae; Micrococcaceae; Micrococcus.	2489	1436	0.58
Skin	Staphylococcus epidermidis SK135	Bacteria; Firmicutes; Bacilli; Bacillales; Staphylococcus.	2395	1626	0.68
Skin	Acinetobacter baumannii 6014059	Bacteria; Proteobacteria; Gammaproteobacteria; Pseudomonadales;Moraxellaceae; Acinetobacter.	3880	2511	0.65
Skin	Propionibacterium acnes HL005PA1	Bacteria; Actinobacteria; Actinobacteridae; Actinomycetales;Propionibacterineae; Propionibacteriaceae; Propionibacterium.	2634	1433	0.54
Skin	Propionibacterium acnes HL103PA1	Bacteria; Actinobacteria; Actinobacteridae; Actinomycetales;Propionibacterineae; Propionibacteriaceae; Propionibacterium.	2496	1467	0.59
Skin	Propionibacterium acnes HL096PA2	Bacteria; Actinobacteria; Actinobacteridae; Actinomycetales;Propionibacterineae; Propionibacteriaceae; Propionibacterium.	2588	1465	0.57
Skin	Propionibacterium acnes HL096PA3	Bacteria; Actinobacteria; Actinobacteridae; Actinomycetales;Propionibacterineae; Propionibacteriaceae; Propionibacterium.	2602	1466	0.56
Skin	Propionibacterium acnes J165	Bacteria; Actinobacteria; Actinobacteridae; Actinomycetales;Propionibacterineae; Propionibacteriaceae; Propionibacterium.	2404	1519	0.63
Urogenital tract	Propionimicrobium lymphophilum ACS-093-V-SCH5	Bacteria; Actinobacteria; Actinobacteridae; Actinomycetales;Propionibacterineae; Propionibacteriaceae; Propionimicrobium.	2082	1419	0.68
Urogenital tract	Propionibacterium sp. 409-HC1	Bacteria; Actinobacteria; Actinobacteridae; Actinomycetales;Propionibacterineae; Propionibacteriaceae; Propionibacterium.	2500	1914	0.77
Urogenital tract	Clostridiales genomosp. BVAB3 str. UPII9-5	Bacteria; Firmicutes; Clostridia; Clostridiales.	1567	1033	0.66
Urogenital tract	Enterococcus faecalis EnGen0311	Bacteria; Firmicutes; Bacilli; Lactobacillales; Enterococcaceae;Enterococcus.	3263	1764	0.54
Urogenital tract	Enterococcus faecalis TX0855	Bacteria; Firmicutes; Bacilli; Lactobacillales; Enterococcaceae;Enterococcus.	3032	1862	0.61
Urogenital tract	Megasphaera genomosp. type_1 str. 28L	Bacteria; Firmicutes; Negativicutes; Selenomonadales;Veillonellaceae; Megasphaera.	1610	1166	0.72
Urogenital tract	Prevotella amnii CRIS 21A-A	Bacteria; Bacteroidetes; Bacteroidia; Bacteroidales;Prevotellaceae; Prevotella.	2023	1447	0.72
Urogenital tract	Prevotella oralis ATCC 33269	Bacteria; Bacteroidetes; Bacteroidia; Bacteroidales;Prevotellaceae; Prevotella.	2488	1783	0.72
Urogenital tract	Lactobacillus iners LactinV 09V1-c	Bacteria; Firmicutes; Bacilli; Lactobacillales; Lactobacillaceae;Lactobacillus.	1361	958	0.7
Urogenital tract	Campylobacter ureolyticus ACS-301-V-Sch3b	Bacteria; Proteobacteria; Epsilonproteobacteria; Campylobacterales;Campylobacteraceae; Campylobacter.	1732	1124	0.65
Urogenital tract	Enterococcus faecium FB129-CNAB4	Bacteria; Firmicutes; Bacilli; Lactobacillales; Enterococcaceae;Enterococcus.	2580	1900	0.74
Urogenital tract	Veillonella parvula ACS-068-V-Sch12	Bacteria; Firmicutes; Negativicutes; Selenomonadales;Veillonellaceae; Veillonella.	1925	1480	0.77
Urogenital tract	Staphylococcus lugdunensis ACS-027-V-Sch2	Bacteria; Firmicutes; Bacilli; Bacillales; Staphylococcus.	2417	1860	0.77
Urogenital tract	Lactobacillus iners LactinV 03V1-b	Bacteria; Firmicutes; Bacilli; Lactobacillales; Lactobacillaceae;Lactobacillus.	1459	941	0.64
Urogenital tract	Lactobacillus iners ATCC 55195	Bacteria; Firmicutes; Bacilli; Lactobacillales; Lactobacillaceae;Lactobacillus.	1144	909	0.79
Urogenital tract	Klebsiella pneumoniae subsp. pneumoniae WGLW1	Bacteria; Proteobacteria; Gammaproteobacteria; Enterobacteriales;Enterobacteriaceae; Klebsiella.	5170	3617	0.7
Urogenital tract	Acidaminococcus sp. BV3L6	Bacteria; Firmicutes; Negativicutes; Selenomonadales;Acidaminococcaceae; Acidaminococcus.	2115	1337	0.63
Urogenital tract	Lactobacillus crispatus JV-V01	Bacteria; Firmicutes; Bacilli; Lactobacillales; Lactobacillaceae;Lactobacillus.	2209	1471	0.67
Urogenital tract	Lactobacillus iners LEAF 2053A-b	Bacteria; Firmicutes; Bacilli; Lactobacillales; Lactobacillaceae;Lactobacillus.	1277	904	0.71
Urogenital tract	Megasphaera sp. UPII 199-6	Bacteria; Firmicutes; Negativicutes; Selenomonadales;Veillonellaceae; Megasphaera.	1558	1111	0.71
Urogenital tract	Lactobacillus crispatus MV-1A-US	Bacteria; Firmicutes; Bacilli; Lactobacillales; Lactobacillaceae;Lactobacillus.	2339	1458	0.62
Urogenital tract	Lactobacillus jensenii 27-2-CHN	Bacteria; Firmicutes; Bacilli; Lactobacillales; Lactobacillaceae;Lactobacillus.	1506	1155	0.77
Urogenital tract	Lactobacillus crispatus 125-2-CHN	Bacteria; Firmicutes; Bacilli; Lactobacillales; Lactobacillaceae;Lactobacillus.	2082	1463	0.7
Urogenital tract	Corynebacterium genitalium ATCC 33030	Bacteria; Actinobacteria; Actinobacteridae; Actinomycetales;Corynebacterineae; Corynebacteriaceae; Corynebacterium.	2226	1568	0.7
Urogenital tract	Brevibacterium mcbrellneri ATCC 49030	Bacteria; Actinobacteria; Actinobacteridae; Actinomycetales;Micrococcineae; Brevibacteriaceae; Brevibacterium.	2432	1477	0.61
Urogenital tract	Lactobacillus gasseri MV-22	Bacteria; Firmicutes; Bacilli; Lactobacillales; Lactobacillaceae;Lactobacillus.	1626	1112	0.68
Urogenital tract	Lactobacillus jensenii 1153	Bacteria; Firmicutes; Bacilli; Lactobacillales; Lactobacillaceae;Lactobacillus.	1347	954	0.71
Urogenital tract	Gardnerella vaginalis 315-A	Bacteria; Actinobacteria; Actinobacteridae; Bifidobacteriales;Bifidobacteriaceae; Gardnerella.	1290	922	0.71
Urogenital tract	Mobiluncus mulieris 28-1	Bacteria; Actinobacteria; Actinobacteridae; Actinomycetales;Actinomycineae; Actinomycetaceae; Mobiluncus/Falcivibrio group;Mobiluncus.	2321	1342	0.58
Urogenital tract	Porphyromonas uenonis 60-3	Bacteria; Bacteroidetes; Bacteroidia; Bacteroidales;Porphyromonadaceae; Porphyromonas.	1977	1210	0.61
Urogenital tract	Peptoniphilus lacrimalis 315-B	Bacteria; Firmicutes; Clostridia; Clostridiales; ClostridialesFamily XI. Incertae Sedis; Peptoniphilus.	1589	1168	0.74
Urogenital tract	Dialister microaerophilus UPII 345-E	Bacteria; Firmicutes; Negativicutes; Selenomonadales;Veillonellaceae; Dialister.	1310	942	0.72
Urogenital tract	Atopobium sp. BV3Ac4	Bacteria; Actinobacteria; Coriobacteridae; Coriobacteriales;Coriobacterineae; Coriobacteriaceae; Atopobium.	1585	1078	0.68
Urogenital tract	Lactobacillus oris PB013-T2-3	Bacteria; Firmicutes; Bacilli; Lactobacillales; Lactobacillaceae;Lactobacillus.	2038	1506	0.74
Urogenital tract	Actinomyces europaeus ACS-120-V-Col10b	Bacteria; Actinobacteria; Actinobacteridae; Actinomycetales;Actinomycineae; Actinomycetaceae; Actinomyces.	1670	1269	0.76
Urogenital tract	Lactobacillus iners SPIN 2503V10-D	Bacteria; Firmicutes; Bacilli; Lactobacillales; Lactobacillaceae;Lactobacillus.	1273	971	0.76
Urogenital tract	Lactobacillus gasseri 202-4	Bacteria; Firmicutes; Bacilli; Lactobacillales; Lactobacillaceae;Lactobacillus.	1773	1308	0.74
Urogenital tract	Lactobacillus crispatus MV-3A-US	Bacteria; Firmicutes; Bacilli; Lactobacillales; Lactobacillaceae;Lactobacillus.	2330	1502	0.64
Urogenital tract	Peptoniphilus sp. BV3AC2	Bacteria; Firmicutes; Clostridia; Clostridiales; ClostridialesFamily XI. Incertae Sedis; Peptoniphilus.	1785	1300	0.73
Urogenital tract	Streptococcus pseudoporcinus SPIN 20026	Bacteria; Firmicutes; Bacilli; Lactobacillales; Streptococcaceae;Streptococcus.	2030	1631	0.8
Urogenital tract	Anaerococcus hydrogenalis ACS-025-V-Sch4	Bacteria; Firmicutes; Clostridia; Clostridiales; ClostridialesFamily XI. Incertae Sedis; Anaerococcus.	1964	1347	0.69
Urogenital tract	Coriobacteriaceae bacterium BV3Ac1	Bacteria; Actinobacteria; Coriobacteridae; Coriobacteriales;Coriobacterineae; Coriobacteriaceae.	1610	1115	0.69
Urogenital tract	Fusobacterium nucleatum subsp. nucleatum ATCC 23726	Bacteria; Fusobacteria; Fusobacteriales; Fusobacteriaceae;Fusobacterium.	2126	1381	0.65
Urogenital tract	Gardnerella vaginalis ATCC 14019	Bacteria; Actinobacteria; Actinobacteridae; Bifidobacteriales;Bifidobacteriaceae; Gardnerella.	1365	938	0.69
Urogenital tract	Roseomonas cervicalis ATCC 49957	Bacteria; Proteobacteria; Alphaproteobacteria; Rhodospirillales;Acetobacteraceae; Roseomonas.	4778	1872	0.39
Urogenital tract	Lactobacillus salivarius ACS-116-V-Col5a	Bacteria; Firmicutes; Bacilli; Lactobacillales; Lactobacillaceae;Lactobacillus.	2121	1426	0.67
Urogenital tract	Prevotella disiens FB035-09AN	Bacteria; Bacteroidetes; Bacteroidia; Bacteroidales;Prevotellaceae; Prevotella.	2621	1680	0.64
Urogenital tract	Actinomyces urogenitalis DSM 15434	Bacteria; Actinobacteria; Actinobacteridae; Actinomycetales;Actinomycineae; Actinomycetaceae; Actinomyces.	2403	1469	0.61
Urogenital tract	Lactobacillus jensenii JV-V16	Bacteria; Firmicutes; Bacilli; Lactobacillales; Lactobacillaceae;Lactobacillus.	1450	1142	0.79
Urogenital tract	Lactobacillus iners DSM 13335	Bacteria; Firmicutes; Bacilli; Lactobacillales; Lactobacillaceae;Lactobacillus.	1214	939	0.77
Urogenital tract	Lactobacillus johnsonii ATCC 33200	Bacteria; Firmicutes; Bacilli; Lactobacillales; Lactobacillaceae;Lactobacillus.	1838	1343	0.73
Urogenital tract	Veillonella ratti ACS-216-V-Col6b	Bacteria; Firmicutes; Negativicutes; Selenomonadales;Veillonellaceae; Veillonella.	2126	1521	0.72
Urogenital tract	Propionibacterium sp. 434-HC2	Bacteria; Actinobacteria; Actinobacteridae; Actinomycetales;Propionibacterineae; Propionibacteriaceae; Propionibacterium.	2499	2074	0.83
Urogenital tract	Lactobacillus jensenii SJ-7A-US	Bacteria; Firmicutes; Bacilli; Lactobacillales; Lactobacillaceae;Lactobacillus.	1630	1198	0.73
Urogenital tract	Prevotella denticola CRIS 18C-A	Bacteria; Bacteroidetes; Bacteroidia; Bacteroidales;Prevotellaceae; Prevotella.	2701	1850	0.68
Urogenital tract	Staphylococcus epidermidis BVS058A4	Bacteria; Firmicutes; Bacilli; Bacillales; Staphylococcus.	2439	1814	0.74
Urogenital tract	Lactobacillus iners LEAF 2052A-d	Bacteria; Firmicutes; Bacilli; Lactobacillales; Lactobacillaceae;Lactobacillus.	1256	988	0.79
Urogenital tract	Corynebacterium jeikeium ATCC 43734	Bacteria; Actinobacteria; Actinobacteridae; Actinomycetales;Corynebacterineae; Corynebacteriaceae; Corynebacterium.	2224	1468	0.66
Urogenital tract	Corynebacterium lipophiloflavum DSM 44291	Bacteria; Actinobacteria; Actinobacteridae; Actinomycetales;Corynebacterineae; Corynebacteriaceae; Corynebacterium.	2371	1592	0.67
Urogenital tract	Corynebacterium striatum ATCC 6940	Bacteria; Actinobacteria; Actinobacteridae; Actinomycetales;Corynebacterineae; Corynebacteriaceae; Corynebacterium.	2677	1730	0.65
Urogenital tract	Sphingobacterium spiritivorum ATCC 33300	Bacteria; Bacteroidetes; Sphingobacteriia; Sphingobacteriales;Sphingobacteriaceae; Sphingobacterium.	4925	2115	0.43
Urogenital tract	Proteus mirabilis ATCC 29906	Bacteria; Proteobacteria; Gammaproteobacteria; Enterobacteriales;Enterobacteriaceae; Proteus.	3812	2390	0.63
Urogenital tract	Mycobacterium parascrofulaceum ATCC BAA-614	Bacteria; Actinobacteria; Actinobacteridae; Actinomycetales;Corynebacterineae; Mycobacteriaceae; Mycobacterium.	6456	2081	0.32
Urogenital tract	Mobiluncus mulieris ATCC 35239	Bacteria; Actinobacteria; Actinobacteridae; Actinomycetales;Actinomycineae; Actinomycetaceae; Mobiluncus/Falcivibrio group;Mobiluncus.	2380	1361	0.57
Urogenital tract	Bifidobacterium dentium ATCC 27679	Bacteria; Actinobacteria; Actinobacteridae; Bifidobacteriales;Bifidobacteriaceae; Bifidobacterium.	2336	1446	0.62
Urogenital tract	Finegoldia magna ACS-171-V-Col3	Bacteria; Firmicutes; Clostridia; Clostridiales; ClostridialesFamily XI. Incertae Sedis; Finegoldia.	1740	1235	0.71
Urogenital tract	Lactobacillus jensenii 115-3-CHN	Bacteria; Firmicutes; Bacilli; Lactobacillales; Lactobacillaceae;Lactobacillus.	1470	1176	0.8
Urogenital tract	Lactobacillus iners LEAF 3008A-a	Bacteria; Firmicutes; Bacilli; Lactobacillales; Lactobacillaceae;Lactobacillus.	1210	936	0.77
Urogenital tract	Lactobacillus vaginalis ATCC 49540	Bacteria; Firmicutes; Bacilli; Lactobacillales; Lactobacillaceae;Lactobacillus.	1870	1377	0.74
Urogenital tract	Finegoldia magna ATCC 53516	Bacteria; Firmicutes; Clostridia; Clostridiales; ClostridialesFamily XI. Incertae Sedis; Finegoldia.	1838	1278	0.7
Urogenital tract	Peptoniphilus harei ACS-146-V-Sch2b	Bacteria; Firmicutes; Clostridia; Clostridiales; ClostridialesFamily XI. Incertae Sedis; Peptoniphilus.	1724	1311	0.76
Urogenital tract	Eremococcus coleocola ACS-139-V-Col8	Bacteria; Firmicutes; Bacilli; Lactobacillales; Aerococcaceae;Eremococcus.	1720	1254	0.73
Urogenital tract	Escherichia coli 83972	Bacteria; Proteobacteria; Gammaproteobacteria; Enterobacteriales;Enterobacteriaceae; Escherichia.	5255	2952	0.56
Urogenital tract	Lactobacillus iners UPII 60-B	Bacteria; Firmicutes; Bacilli; Lactobacillales; Lactobacillaceae;Lactobacillus.	1276	962	0.75
Urogenital tract	Lactobacillus iners UPII 143-D	Bacteria; Firmicutes; Bacilli; Lactobacillales; Lactobacillaceae;Lactobacillus.	1186	947	0.8
Urogenital tract	Aerococcus viridans ATCC 11563	Bacteria; Firmicutes; Bacilli; Lactobacillales; Aerococcaceae;Aerococcus.	1929	1373	0.71
Urogenital tract	Lactobacillus iners LEAF 2062A-h1	Bacteria; Firmicutes; Bacilli; Lactobacillales; Lactobacillaceae;Lactobacillus.	1265	900	0.71
Urogenital tract	Finegoldia magna SY403409CC001050417	Bacteria; Firmicutes; Clostridia; Clostridiales; ClostridialesFamily XI. Incertae Sedis; Finegoldia.	1956	1266	0.65
Urogenital tract	Lactobacillus delbrueckii subsp. bulgaricus PB2003/044-T3-4	Bacteria; Firmicutes; Bacilli; Lactobacillales; Lactobacillaceae;Lactobacillus.	1909	1321	0.69
Urogenital tract	Lactobacillus gasseri JV-V03	Bacteria; Firmicutes; Bacilli; Lactobacillales; Lactobacillaceae;Lactobacillus.	1977	1439	0.73
Urogenital tract	Treponema phagedenis F0421	Bacteria; Spirochaetes; Spirochaetales; Spirochaetaceae; Treponema.	3146	1448	0.46
Urogenital tract	Streptococcus equinus ATCC 700338	Bacteria; Firmicutes; Bacilli; Lactobacillales; Streptococcaceae;Streptococcus.	2088	1571	0.75
Urogenital tract	Lactobacillus iners LactinV 01V1-a	Bacteria; Firmicutes; Bacilli; Lactobacillales; Lactobacillaceae;Lactobacillus.	1527	948	0.62
Urogenital tract	Peptoniphilus duerdenii ATCC BAA-1640	Bacteria; Firmicutes; Clostridia; Clostridiales; ClostridialesFamily XI. Incertae Sedis; Peptoniphilus.	1988	1381	0.69
Urogenital tract	Gardnerella vaginalis 409-05	Bacteria; Actinobacteria; Actinobacteridae; Bifidobacteriales;Bifidobacteriaceae; Gardnerella.	1258	891	0.71
Urogenital tract	Mobiluncus curtisii subsp. holmesii ATCC 35242	Bacteria; Actinobacteria; Actinobacteridae; Actinomycetales;Actinomycineae; Actinomycetaceae; Mobiluncus/Falcivibrio group;Mobiluncus.	1829	1242	0.68
Urogenital tract	Corynebacterium glucuronolyticum ATCC 51866	Bacteria; Actinobacteria; Actinobacteridae; Actinomycetales;Corynebacterineae; Corynebacteriaceae; Corynebacterium.	2733	1688	0.62
Urogenital tract	Mobiluncus curtisii subsp. curtisii ATCC 35241	Bacteria; Actinobacteria; Actinobacteridae; Actinomycetales;Actinomycineae; Actinomycetaceae; Mobiluncus/Falcivibrio group;Mobiluncus.	1894	1257	0.66
Urogenital tract	Mobiluncus mulieris ATCC 35243	Bacteria; Actinobacteria; Actinobacteridae; Actinomycetales;Actinomycineae; Actinomycetaceae; Mobiluncus/Falcivibrio group;Mobiluncus.	2300	1361	0.59
Urogenital tract	Peptoniphilus sp. BV3C26	Bacteria; Firmicutes; Clostridia; Clostridiales; ClostridialesFamily XI. Incertae Sedis; Peptoniphilus.	1929	1273	0.66
Urogenital tract	Haemophilus parainfluenzae HK262	Bacteria; Proteobacteria; Gammaproteobacteria; Pasteurellales;Pasteurellaceae; Haemophilus.	2001	1588	0.79
Urogenital tract	Prevotella sp. BV3P1	Bacteria; Bacteroidetes; Bacteroidia; Bacteroidales;Prevotellaceae; Prevotella.	2318	1664	0.72
Urogenital tract	Mobiluncus mulieris FB024-16	Bacteria; Actinobacteria; Actinobacteridae; Actinomycetales;Actinomycineae; Actinomycetaceae; Mobiluncus/Falcivibrio group;Mobiluncus.	2113	1311	0.62
Urogenital tract	Enterococcus faecalis TX0312	Bacteria; Firmicutes; Bacilli; Lactobacillales; Enterococcaceae;Enterococcus.	2789	1648	0.59
Urogenital tract	Actinobaculum massiliae ACS-171-V-Col2	Bacteria; Actinobacteria; Actinobacteridae; Actinomycetales;Actinomycineae; Actinomycetaceae; Actinobaculum.	1697	1148	0.68
Urogenital tract	Actinobaculum schaalii FB123-CNA-2	Bacteria; Actinobacteria; Actinobacteridae; Actinomycetales;Actinomycineae; Actinomycetaceae; Actinobaculum.	1730	1119	0.65
Urogenital tract	Prevotella buccalis ATCC 35310	Bacteria; Bacteroidetes; Bacteroidia; Bacteroidales;Prevotellaceae; Prevotella.	2456	1777	0.72
Urogenital tract	Lactobacillus crispatus 214-1	Bacteria; Firmicutes; Bacilli; Lactobacillales; Lactobacillaceae;Lactobacillus.	2163	1454	0.67
Urogenital tract	Lactobacillus fermentum 28-3-CHN	Bacteria; Firmicutes; Bacilli; Lactobacillales; Lactobacillaceae;Lactobacillus.	1880	1403	0.75
Urogenital tract	Prevotella timonensis CRIS 5C-B1	Bacteria; Bacteroidetes; Bacteroidia; Bacteroidales;Prevotellaceae; Prevotella.	2202	1656	0.75
Urogenital tract	Lactobacillus crispatus SJ-3C-US	Bacteria; Firmicutes; Bacilli; Lactobacillales; Lactobacillaceae;Lactobacillus.	2126	1398	0.66
Urogenital tract	Lactobacillus gasseri SJ-9E-US	Bacteria; Firmicutes; Bacilli; Lactobacillales; Lactobacillaceae;Lactobacillus.	1680	1276	0.76
Urogenital tract	Atopobium vaginae DSM 15829	Bacteria; Actinobacteria; Coriobacteridae; Coriobacteriales;Coriobacterineae; Coriobacteriaceae; Atopobium.	1244	857	0.69
Urogenital tract	Anaerococcus tetradius ATCC 35098	Bacteria; Firmicutes; Clostridia; Clostridiales; ClostridialesFamily XI. Incertae Sedis; Anaerococcus.	2079	1399	0.67
Urogenital tract	Sphingobacterium spiritivorum ATCC 33861	Bacteria; Bacteroidetes; Sphingobacteriia; Sphingobacteriales;Sphingobacteriaceae; Sphingobacterium.	4471	2050	0.46
Urogenital tract	Staphylococcus aureus subsp. aureus MN8	Bacteria; Firmicutes; Bacilli; Bacillales; Staphylococcus.	2833	2007	0.71
Urogenital tract	Lactobacillus gasseri SV-16A-US	Bacteria; Firmicutes; Bacilli; Lactobacillales; Lactobacillaceae;Lactobacillus.	1939	1338	0.69
Urogenital tract	Prevotella bivia JCVIHMP010	Bacteria; Bacteroidetes; Bacteroidia; Bacteroidales;Prevotellaceae; Prevotella.	2041	1564	0.77
Urogenital tract	Propionimicrobium sp. BV2F7	Bacteria; Actinobacteria; Actinobacteridae; Actinomycetales;Propionibacterineae; Propionibacteriaceae; Propionimicrobium.	1835	1368	0.75
Urogenital tract	Dialister micraerophilus DSM 19965	Bacteria; Firmicutes; Negativicutes; Selenomonadales;Veillonellaceae; Dialister.	1243	923	0.74
Urogenital tract	Enterococcus faecalis ATCC 29200	Bacteria; Firmicutes; Bacilli; Lactobacillales; Enterococcaceae;Enterococcus.	2955	1826	0.62
Urogenital tract	Enterococcus faecalis EnGen0297	Bacteria; Firmicutes; Bacilli; Lactobacillales; Enterococcaceae;Enterococcus.	3227	1873	0.58
Urogenital tract	Gardnerella vaginalis HMP9231	Bacteria; Actinobacteria; Actinobacteridae; Bifidobacteriales;Bifidobacteriaceae; Gardnerella.	1317	951	0.72
Urogenital tract	Lactobacillus crispatus FB049-03	Bacteria; Firmicutes; Bacilli; Lactobacillales; Lactobacillaceae;Lactobacillus.	2433	1506	0.62
Urogenital tract	Mobiluncus curtisii ATCC 43063	Bacteria; Actinobacteria; Actinobacteridae; Actinomycetales;Actinomycineae; Actinomycetaceae; Mobiluncus/Falcivibrio group;Mobiluncus.	1909	1288	0.67
Urogenital tract	Finegoldia magna BVS033A4	Bacteria; Firmicutes; Clostridia; Clostridiales; ClostridialesFamily XI. Incertae Sedis; Finegoldia.	1904	1302	0.68
Urogenital tract	Lactobacillus jensenii 269-3	Bacteria; Firmicutes; Bacilli; Lactobacillales; Lactobacillaceae;Lactobacillus.	1575	1201	0.76
Urogenital tract	Streptococcus urinalis FB127-CNA-2	Bacteria; Firmicutes; Bacilli; Lactobacillales; Streptococcaceae;Streptococcus.	2203	1614	0.73
Urogenital tract	Lactobacillus iners SPIN 1401G	Bacteria; Firmicutes; Bacilli; Lactobacillales; Lactobacillaceae;Lactobacillus.	1238	906	0.73
Urogenital tract	Veillonella atypica ACS-049-V-Sch6	Bacteria; Firmicutes; Negativicutes; Selenomonadales;Veillonellaceae; Veillonella.	1840	1395	0.76
Urogenital tract	Staphylococcus simulans ACS-120-V-Sch1	Bacteria; Firmicutes; Bacilli; Bacillales; Staphylococcus.	2473	1848	0.75
Urogenital tract	Jonquetella sp. BV3C21	Bacteria; Synergistetes; Synergistia; Synergistales;Synergistaceae; Jonquetella.	1566	1056	0.67
Urogenital tract	Lactobacillus crispatus FB077-07	Bacteria; Firmicutes; Bacilli; Lactobacillales; Lactobacillaceae;Lactobacillus.	2643	1504	0.57
Urogenital tract	Actinomyces coleocanis DSM 15436	Bacteria; Actinobacteria; Actinobacteridae; Actinomycetales;Actinomycineae; Actinomycetaceae; Actinomyces.	1546	1118	0.72
Urogenital tract	Anaerococcus lactolyticus ATCC 51172	Bacteria; Firmicutes; Clostridia; Clostridiales; ClostridialesFamily XI. Incertae Sedis; Anaerococcus.	2253	1402	0.62
Urogenital tract	Chryseobacterium gleum ATCC 35910	Bacteria; Bacteroidetes; Flavobacteriia; Flavobacteriales;Flavobacteriaceae; Chryseobacterium.	5289	2127	0.4
Urogenital tract	Corynebacterium pseudogenitalium ATCC 33035	Bacteria; Actinobacteria; Actinobacteridae; Actinomycetales;Corynebacterineae; Corynebacteriaceae; Corynebacterium.	2493	1623	0.65
Urogenital tract	Corynebacterium glucuronolyticum ATCC 51867	Bacteria; Actinobacteria; Actinobacteridae; Actinomycetales;Corynebacterineae; Corynebacteriaceae; Corynebacterium.	2645	1704	0.64
Urogenital tract	Actinomyces turicensis ACS-279-V-Col4	Bacteria; Actinobacteria; Actinobacteridae; Actinomycetales;Actinomycineae; Actinomycetaceae; Actinomyces.	1717	1280	0.75
Urogenital tract	Lactobacillus crispatus CTV-05	Bacteria; Firmicutes; Bacilli; Lactobacillales; Lactobacillaceae;Lactobacillus.	2248	1258	0.56
Urogenital tract	Lactobacillus iners LactinV 11V1-d	Bacteria; Firmicutes; Bacilli; Lactobacillales; Lactobacillaceae;Lactobacillus.	1338	978	0.73
Urogenital tract	Anaerococcus prevotii ACS-065-V-Col13	Bacteria; Firmicutes; Clostridia; Clostridiales; ClostridialesFamily XI. Incertae Sedis; Anaerococcus.	1635	1211	0.74
Urogenital tract	Actinomyces neuii BVS029A5	Bacteria; Actinobacteria; Actinobacteridae; Actinomycetales;Actinomycineae; Actinomycetaceae; Actinomyces.	1935	1361	0.7
Urogenital tract	Porphyromonas asaccharolytica PR426713P-I	Bacteria; Bacteroidetes; Bacteroidia; Bacteroidales;Porphyromonadaceae; Porphyromonas.	1655	1182	0.71
Urogenital tract	Mobiluncus curtisii ATCC 51333	Bacteria; Actinobacteria; Actinobacteridae; Actinomycetales;Actinomycineae; Actinomycetaceae; Mobiluncus/Falcivibrio group;Mobiluncus.	1855	1338	0.72
Urogenital tract	Proteus mirabilis WGLW4	Bacteria; Proteobacteria; Gammaproteobacteria; Enterobacteriales;Enterobacteriaceae; Proteus.	3508	2304	0.66
Urogenital tract	Streptococcus agalactiae BV3L5	Bacteria; Firmicutes; Bacilli; Lactobacillales; Streptococcaceae;Streptococcus.	2172	1685	0.78
Urogenital tract	Facklamia hominis ACS-120-V-Sch10	Bacteria; Firmicutes; Bacilli; Lactobacillales; Aerococcaceae;Facklamia.	1775	1303	0.73
Urogenital tract	Megasphaera sp. BV3C16-1	Bacteria; Firmicutes; Negativicutes; Selenomonadales;Veillonellaceae; Megasphaera.	2196	1515	0.69
Urogenital tract	Aerococcus urinae ACS-120-V-Col10a	Bacteria; Firmicutes; Bacilli; Lactobacillales; Aerococcaceae;Aerococcus.	1726	1258	0.73
Urogenital tract	Atopobium vaginae PB189-T1-4	Bacteria; Actinobacteria; Coriobacteridae; Coriobacteriales;Coriobacterineae; Coriobacteriaceae; Atopobium.	1217	786	0.65
Urogenital tract	Bifidobacterium breve ACS-071-V-Sch8b	Bacteria; Actinobacteria; Actinobacteridae; Bifidobacteriales;Bifidobacteriaceae; Bifidobacterium.	1826	1342	0.73
Urogenital tract	Lactobacillus gasseri 224-1	Bacteria; Firmicutes; Bacilli; Lactobacillales; Lactobacillaceae;Lactobacillus.	2252	1298	0.58
Urogenital tract	Lactobacillus coleohominis 101-4-CHN	Bacteria; Firmicutes; Bacilli; Lactobacillales; Lactobacillaceae;Lactobacillus.	1652	1258	0.76
Urogenital tract	Acinetobacter baumannii ATCC 19606 = CIP 70.34	Bacteria; Proteobacteria; Gammaproteobacteria; Pseudomonadales;Moraxellaceae; Acinetobacter.	3766	2610	0.69
Urogenital tract	Bifidobacterium dentium JCVIHMP022	Bacteria; Actinobacteria; Actinobacteridae; Bifidobacteriales;Bifidobacteriaceae; Bifidobacterium.	2278	1424	0.63
