# Supplementary material for: Horizontal gene transfer in human-associated microorganisms inferred by phylogenetic reconstruction and reconciliation
Source: Sci Rep. 2019 Apr 11;9:5953. doi: 10.1038/s41598-019-42227-5 (PMC6459891; doi:10.1038/s41598-019-42227-5)
Supplement: Supplementary file 4 — Table S3 [file 41598_2019_42227_MOESM4_ESM.xlsx]

## Sheet: Sheet1
query genome	reference genome	query niche	reference niche	no. of fragments evaluated	no of the total fragements aligned to the reference genome	ANI estimate
Neisseria sicca ATCC 29256	Neisseria sicca ATCC 29256	Air	Air	913	917	100
Staphylococcus aureus subsp. aureus ATCC 51811	Staphylococcus aureus subsp. aureus ATCC 51811	Air	Air	925	1813	100
Gemella morbillorum M424	Gemella morbillorum M424	Air	Air	582	1142	100
Gemella sanguinis M325	Gemella sanguinis M325	Air	Air	580	581	100
Rothia mucilaginosa M508	Rothia mucilaginosa M508	Air	Air	779	1530	100
Neisseria mucosa C102	Neisseria mucosa C102	Air	Air	776	1433	99.9999
Actinomyces viscosus C505	Actinomyces viscosus C505	Air	Air	1060	2042	100
Staphylococcus capitis C87	Staphylococcus capitis C87	Air	Air	838	1615	99.9999
Staphylococcus aureus subsp. aureus ATCC BAA-39	Staphylococcus aureus subsp. aureus ATCC BAA-39	Air	Air	1003	1887	99.9843
Rothia mucilaginosa ATCC 25296	Rothia mucilaginosa ATCC 25296	Air	Air	736	737	100
Kingella denitrificans ATCC 33394	Kingella denitrificans ATCC 33394	Air	Air	821	1436	99.9924
Streptococcus pseudopneumoniae SK674	Streptococcus pseudopneumoniae SK674	Air	Air	639	644	100
Achromobacter xylosoxidans C54	Achromobacter xylosoxidans C54	Air	Air	2269	3817	99.9997
Streptococcus constellatus subsp. constellatus SK53	Streptococcus constellatus subsp. constellatus SK53	Air	Air	585	587	100
Corynebacterium accolens ATCC 49725	Corynebacterium accolens ATCC 49725	Air	Air	806	1586	99.9999
Actinobacillus ureae ATCC 25976	Actinobacillus ureae ATCC 25976	Air	Air	850	1453	99.9961
Klebsiella pneumoniae subsp. rhinoscleromatis ATCC 13884	Klebsiella pneumoniae subsp. rhinoscleromatis ATCC 13884	Air	Air	1800	3418	99.9999
Pasteurella dagmatis ATCC 43325	Pasteurella dagmatis ATCC 43325	Air	Air	753	1483	99.9999
Serratia odorifera DSM 4582	Serratia odorifera DSM 4582	Air	Air	1724	3400	99.993
Neisseria cinerea ATCC 14685	Neisseria cinerea ATCC 14685	Air	Air	609	609	100
Corynebacterium accolens ATCC 49726	Corynebacterium accolens ATCC 49726	Air	Air	870	1525	99.9954
Neisseria shayeganii 871	Neisseria shayeganii 871	Air	Air	898	1485	99.9992
Acinetobacter haemolyticus ATCC 19194	Acinetobacter haemolyticus ATCC 19194	Air	Air	1237	2215	99.9379
Neisseria meningitidis ATCC 13091	Neisseria meningitidis ATCC 13091	Air	Air	863	1400	99.9984
Streptococcus parasanguinis ATCC 903	Streptococcus parasanguinis ATCC 903	Air	Air	765	1371	99.9999
Rothia dentocariosa M567	Rothia dentocariosa M567	Air	Air	852	1669	100
Prevotella oris C735	Prevotella oris C735	Air	Air	1135	2137	99.9999
Streptococcus pseudopneumoniae ATCC BAA-960	Streptococcus pseudopneumoniae ATCC BAA-960	Air	Air	565	575	100
Streptococcus pyogenes ATCC 10782	Streptococcus pyogenes ATCC 10782	Air	Air	642	1194	99.9657
Streptococcus oralis SK610	Streptococcus oralis SK610	Air	Air	646	650	100
Streptococcus pneumoniae TCH8431/19A	Streptococcus pneumoniae TCH8431/19A	Air	Air	696	696	100
Neisseria polysaccharea ATCC 43768	Neisseria polysaccharea ATCC 43768	Air	Air	617	620	100
Neisseria flavescens NRL30031/H210	Neisseria flavescens NRL30031/H210	Air	Air	684	689	100
Klebsiella pneumoniae subsp. pneumoniae WGLW2	Klebsiella pneumoniae subsp. pneumoniae WGLW2	Air	Air	1954	3810	100
Neisseria elongata subsp. glycolytica ATCC 29315	Neisseria elongata subsp. glycolytica ATCC 29315	Air	Air	705	709	100
Neisseria mucosa ATCC 25996	Neisseria mucosa ATCC 25996	Air	Air	831	832	100
Neisseria lactamica ATCC 23970	Neisseria lactamica ATCC 23970	Air	Air	674	679	100
Achromobacter piechaudii ATCC 43553	Achromobacter piechaudii ATCC 43553	Air	Air	2050	3983	99.9991
Gemella haemolysans M341	Gemella haemolysans M341	Air	Air	723	1322	99.9999
Actinomyces graevenitzii C83	Actinomyces graevenitzii C83	Air	Air	736	1453	100
Kingella kingae ATCC 23330	Kingella kingae ATCC 23330	Air	Air	724	1245	99.9999
Prevotella sp. C561	Prevotella sp. C561	Air	Air	1434	2560	100
Streptococcus sp. C300	Streptococcus sp. C300	Air	Air	701	1286	100
Segniliparus rugosus ATCC BAA-974	Segniliparus rugosus ATCC BAA-974	Air	Air	1207	2389	100
Actinomyces odontolyticus F0309	Actinomyces odontolyticus F0309	Air	Air	856	1577	100
Streptococcus sp. C150	Streptococcus sp. C150	Air	Air	724	1389	99.9999
Streptococcus sp. M334	Streptococcus sp. M334	Air	Air	761	1430	100
Streptococcus sp. M143	Streptococcus sp. M143	Air	Air	627	1236	100
Staphylococcus hominis subsp. hominis C80	Staphylococcus hominis subsp. hominis C80	Air	Air	760	1485	100
Streptococcus mitis SK616	Streptococcus mitis SK616	Blo	Blo	605	610	99.9999
Enterococcus faecalis TX0012	Enterococcus faecalis TX0012	Blo	Blo	931	1831	100
Enterococcus faecium TX0133a04	Enterococcus faecium TX0133a04	Blo	Blo	902	1759	100
Streptococcus mitis SK579	Streptococcus mitis SK579	Blo	Blo	617	620	100
Streptococcus pneumoniae PNI0212	Streptococcus pneumoniae PNI0212	Blo	Blo	641	1220	100
Haemophilus sputorum HK 2154	Haemophilus sputorum HK 2154	Blo	Blo	680	680	100
Streptococcus oralis SK10	Streptococcus oralis SK10	Blo	Blo	626	629	100
Streptococcus pneumoniae gamPNI0373	Streptococcus pneumoniae gamPNI0373	Blo	Blo	686	688	100
Enterococcus faecalis TX0017	Enterococcus faecalis TX0017	Blo	Blo	988	1923	100
Streptococcus sanguinis SK678	Streptococcus sanguinis SK678	Blo	Blo	762	764	99.9936
Enterococcus faecalis TX2141	Enterococcus faecalis TX2141	Blo	Blo	936	1852	100
Streptococcus sanguinis SK1057	Streptococcus sanguinis SK1057	Blo	Blo	777	780	99.9947
Sporosarcina newyorkensis 2681	Sporosarcina newyorkensis 2681	Blo	Blo	1287	2358	99.9914
Enterococcus faecalis S613	Enterococcus faecalis S613	Blo	Blo	962	1909	100
Enterococcus faecalis R712	Enterococcus faecalis R712	Blo	Blo	962	1909	100
Streptococcus mitis SK575	Streptococcus mitis SK575	Blo	Blo	626	631	100
Enterococcus faecalis DAPTO 516	Enterococcus faecalis DAPTO 516	Blo	Blo	997	1950	100
Enterococcus faecalis DAPTO 512	Enterococcus faecalis DAPTO 512	Blo	Blo	987	1962	100
Bacteroides massiliensis B84634 = Timone 84634 = DSM 17679 = JCM 13223	Bacteroides massiliensis B84634 = Timone 84634 = DSM 17679 = JCM 13223	Blo	Blo	1594	3032	99.9964
Streptococcus sanguinis SK1087	Streptococcus sanguinis SK1087	Blo	Blo	767	769	99.9977
Streptococcus sanguinis SK1058	Streptococcus sanguinis SK1058	Blo	Blo	780	781	99.9999
Streptococcus sanguinis SK1059	Streptococcus sanguinis SK1059	Blo	Blo	477	478	100
Streptococcus sanguinis SK1059	Streptococcus sanguinis ATCC 29667	Blo	Ora	478	478	99.9835
Streptococcus sanguinis SK1059	Streptococcus sanguinis SK340	Blo	Ora	468	478	99.9298
Enterococcus faecium TX0082	Enterococcus faecium TX0082	Blo	Blo	862	1659	100
Enterococcus faecium DO	Enterococcus faecium DO	Blo	Blo	899	899	100
Desmospora sp. 8437	Desmospora sp. 8437	Blo	Blo	1399	2364	99.9976
Streptococcus oralis SK1074	Streptococcus oralis SK1074	Blo	Blo	608	609	100
Enterococcus faecium TX0133C	Enterococcus faecium TX0133C	Blo	Blo	911	1755	100
Enterococcus faecium TX0133B	Enterococcus faecium TX0133B	Blo	Blo	900	1768	100
Streptococcus anginosus SK1138	Streptococcus anginosus SK1138	Blo	Blo	643	644	100
Streptococcus sanguinis VMC66	Streptococcus sanguinis VMC66	Blo	Blo	767	770	99.9958
Streptococcus sanguinis SK405	Streptococcus sanguinis SK405	Blo	Blo	52	52	100
Streptococcus sanguinis SK408	Streptococcus sanguinis SK408	Blo	Blo	476	476	100
Cardiobacterium hominis ATCC 15826	Cardiobacterium hominis ATCC 15826	Blo	Blo	898	1665	99.991
Enterococcus faecium TX0133a01	Enterococcus faecium TX0133a01	Blo	Blo	944	1823	100
Enterococcus faecalis TX0109	Enterococcus faecalis TX0109	Blo	Blo	960	1895	100
Enterococcus faecalis TX0102	Enterococcus faecalis TX0102	Blo	Blo	941	1855	100
Enterococcus faecalis TX0043	Enterococcus faecalis TX0043	Blo	Blo	937	1841	100
Enterococcus faecalis TX0031	Enterococcus faecalis TX0031	Blo	Blo	930	1838	100
Enterococcus faecalis TX0027	Enterococcus faecalis TX0027	Blo	Blo	1005	1972	100
Streptococcus sanguinis SK1056	Streptococcus sanguinis SK1056	Blo	Blo	786	790	99.9949
Enterococcus faecium TX0133A	Enterococcus faecium TX0133A	Blo	Blo	905	1763	100
Enterococcus faecalis TX0860	Enterococcus faecalis TX0860	Blo	Blo	1000	1966	100
Enterococcus faecalis TX0630	Enterococcus faecalis TX0630	Blo	Blo	1026	2024	100
Enterococcus faecalis TX0645	Enterococcus faecalis TX0645	Blo	Blo	1038	2020	100
Psychrobacter sp. 1501(2011)	Psychrobacter sp. 1501(2011)	Blo	Blo	1126	1965	99.9938
Bacteroides xylanisolvens SD CC 2a	Bacteroides xylanisolvens SD CC 2a	Gas	Gas	1854	1870	100
Anaerostipes sp. 3_2_56FAA	Anaerostipes sp. 3_2_56FAA	Gas	Gas	1151	2123	99.9999
Dorea formicigenerans ATCC 27755	Dorea formicigenerans ATCC 27755	Gas	Gas	1054	1055	100
Eubacterium rectale DSM 17629	Eubacterium rectale DSM 17629	Gas	Gas	1109	1114	99.9996
Ruminococcus torques ATCC 27756	Ruminococcus torques ATCC 27756	Gas	Gas	908	1782	100
Coprococcus catus GD/7	Coprococcus catus GD/7	Gas	Gas	1167	1174	99.9998
Bacteroides ovatus ATCC 8483	Bacteroides ovatus ATCC 8483	Gas	Gas	2169	4269	100
Lactobacillus helveticus DSM 20075	Lactobacillus helveticus DSM 20075	Gas	Gas	690	1141	99.9989
Lactobacillus amylolyticus DSM 11664	Lactobacillus amylolyticus DSM 11664	Gas	Gas	476	477	100
Erysipelotrichaceae bacterium 5_2_54FAA	Erysipelotrichaceae bacterium 5_2_54FAA	Gas	Gas	1051	2084	100
Dermabacter sp. HFH0086	Dermabacter sp. HFH0086	Gas	Gas	799	1576	99.9981
Clostridium sp. HGF2	Clostridium sp. HGF2	Gas	Gas	1338	1340	100
Helicobacter pylori GAM246Ai	Helicobacter pylori GAM246Ai	Gas	Gas	534	1047	100
Parabacteroides johnsonii DSM 18315	Parabacteroides johnsonii DSM 18315	Gas	Gas	1574	2837	99.9998
Roseburia intestinalis L1-82	Roseburia intestinalis L1-82	Gas	Gas	1453	2715	100
Acinetobacter junii SH205	Acinetobacter junii SH205	Gas	Gas	1191	2172	99.9995
Escherichia coli MS 146-1	Escherichia coli MS 146-1	Gas	Gas	1520	2925	100
Acinetobacter radioresistens SH164	Acinetobacter radioresistens SH164	Gas	Gas	1058	2062	99.9999
Eggerthella sp. HGA1	Eggerthella sp. HGA1	Gas	Gas	1101	1104	100
Bacteroides sp. 2_1_16	Bacteroides sp. 2_1_16	Gas	Gas	1766	3443	100
Bacteroides sp. 2_1_22	Bacteroides sp. 2_1_22	Gas	Gas	2036	3890	99.9998
Enterobacter cloacae subsp. cloacae NCTC 9394	Enterobacter cloacae subsp. cloacae NCTC 9394	Gas	Gas	1621	1636	99.9994
Faecalibacterium prausnitzii L2-6	Faecalibacterium prausnitzii L2-6	Gas	Gas	1105	1107	99.9995
Megamonas hypermegale ART12/1	Megamonas hypermegale ART12/1	Gas	Gas	733	736	99.9994
Bifidobacterium longum subsp. longum F8	Bifidobacterium longum subsp. longum F8	Gas	Gas	792	794	99.9999
Bacteroides stercoris ATCC 43183	Bacteroides stercoris ATCC 43183	Gas	Gas	1353	2654	100
Ruminococcus gnavus ATCC 29149	Ruminococcus gnavus ATCC 29149	Gas	Gas	1146	1147	100
Pseudoflavonifractor capillosus ATCC 29799	Pseudoflavonifractor capillosus ATCC 29799	Gas	Gas	1376	1377	100
Lachnospiraceae [Clostridium] scindens ATCC 35704	Lachnospiraceae [Clostridium] scindens ATCC 35704	Gas	Gas	1193	2355	100
Eubacterium [Eubacterium] hallii DSM 3353	Eubacterium [Eubacterium] hallii DSM 3353	Gas	Gas	1010	1015	100
Lactobacillus rhamnosus ATCC 21052	Lactobacillus rhamnosus ATCC 21052	Gas	Gas	971	1838	100
Helicobacter pylori HP250AFiV	Helicobacter pylori HP250AFiV	Gas	Gas	520	1000	100
Actinomyces sp. HPA0247	Actinomyces sp. HPA0247	Gas	Gas	847	1612	100
Acidaminococcus sp. HPA0509	Acidaminococcus sp. HPA0509	Gas	Gas	798	1490	100
Escherichia coli MS 60-1	Escherichia coli MS 60-1	Gas	Gas	1798	3198	100
Bifidobacterium breve HPH0326	Bifidobacterium breve HPH0326	Gas	Gas	834	1665	100
Helicobacter pylori HP260Bi	Helicobacter pylori HP260Bi	Gas	Gas	530	1049	100
Lachnospiraceae [Clostridium] bolteae ATCC BAA-613	Lachnospiraceae [Clostridium] bolteae ATCC BAA-613	Gas	Gas	2156	4300	100
Ruminiclostridium [Clostridium] methylpentosum DSM 5476	Ruminiclostridium [Clostridium] methylpentosum DSM 5476	Gas	Gas	1221	2214	99.9997
Lachnospiraceae bacterium 2_1_46FAA	Lachnospiraceae bacterium 2_1_46FAA	Gas	Gas	755	1474	100
Blautia hansenii DSM 20583	Blautia hansenii DSM 20583	Gas	Gas	1027	2013	100
Bifidobacterium gallicum DSM 20093 = LMG 11596	Bifidobacterium gallicum DSM 20093 = LMG 11596	Gas	Gas	665	665	100
Roseburia inulinivorans DSM 16841	Roseburia inulinivorans DSM 16841	Gas	Gas	1263	1272	100
Coprobacillus sp. 29_1	Coprobacillus sp. 29_1	Gas	Gas	1307	2514	100
Lachnospiraceae bacterium 1_4_56FAA	Lachnospiraceae bacterium 1_4_56FAA	Gas	Gas	1079	2117	100
Eubacterium rectale M104/1	Eubacterium rectale M104/1	Gas	Gas	1225	1232	99.9916
Bifidobacterium bifidum NCIMB 41171	Bifidobacterium bifidum NCIMB 41171	Gas	Gas	735	1444	100
Erysipelotrichaceae bacterium 3_1_53	Erysipelotrichaceae bacterium 3_1_53	Gas	Gas	1508	2869	99.9999
Lachnospiraceae bacterium 1_1_57FAA	Lachnospiraceae bacterium 1_1_57FAA	Gas	Gas	978	1884	100
Eubacterium sp. 3_1_31	Eubacterium sp. 3_1_31	Gas	Gas	1044	2031	99.9951
Enterococcus faecalis TX1342	Enterococcus faecalis TX1342	Gas	Gas	948	1853	100
Enterococcus faecalis TX1346	Enterococcus faecalis TX1346	Gas	Gas	888	1761	100
Escherichia coli MS 187-1	Escherichia coli MS 187-1	Gas	Gas	1415	2737	100
Enterococcus faecalis TX1302	Enterococcus faecalis TX1302	Gas	Gas	969	1875	100
Enterococcus faecalis TX1341	Enterococcus faecalis TX1341	Gas	Gas	1001	1952	100
Escherichia coli MS 182-1	Escherichia coli MS 182-1	Gas	Gas	1717	3065	100
Escherichia coli MS 69-1	Escherichia coli MS 69-1	Gas	Gas	1773	3221	100
Gordonibacter pamelaeae 7-10-1-b	Gordonibacter pamelaeae 7-10-1-b	Gas	Gas	1197	1202	99.999
Escherichia coli MS 185-1	Escherichia coli MS 185-1	Gas	Gas	1741	3097	100
Bacteroides xylanisolvens XB1A	Bacteroides xylanisolvens XB1A	Gas	Gas	1984	1992	99.9993
Enterococcus faecalis TX1467	Enterococcus faecalis TX1467	Gas	Gas	996	1870	100
Escherichia coli MS 175-1	Escherichia coli MS 175-1	Gas	Gas	1498	2861	100
Fusobacterium necrophorum D12	Fusobacterium necrophorum D12	Gas	Gas	676	1241	100
Fusobacterium ulcerans ATCC 49185	Fusobacterium ulcerans ATCC 49185	Gas	Gas	1218	2299	100
Fusobacterium nucleatum subsp. animalis 7_1	Fusobacterium nucleatum subsp. animalis 7_1	Gas	Gas	835	837	100
Fusobacterium nucleatum subsp. animalis 7_1	Fusobacterium nucleatum subsp. polymorphum F0401	Gas	Ora	835	837	99.9946
Helicobacter pylori GAM115Ai	Helicobacter pylori GAM115Ai	Gas	Gas	535	1056	100
Helicobacter bilis ATCC 43879	Helicobacter bilis ATCC 43879	Gas	Gas	901	1646	100
Ruminococcus obeum A2-162	Ruminococcus obeum A2-162	Gas	Gas	1248	1252	99.9998
Eggerthella sp. 1_3_56FAA	Eggerthella sp. 1_3_56FAA	Gas	Gas	1157	2197	99.9999
Sutterella wadsworthensis HGA0223	Sutterella wadsworthensis HGA0223	Gas	Gas	1018	1960	99.9945
Lachnospiraceae bacterium 3_1_46FAA	Lachnospiraceae bacterium 3_1_46FAA	Gas	Gas	1053	2017	99.9999
Klebsiella sp. 4_1_44FAA	Klebsiella sp. 4_1_44FAA	Gas	Gas	1840	3554	100
Lachnospiraceae bacterium 8_1_57FAA	Lachnospiraceae bacterium 8_1_57FAA	Gas	Gas	995	1874	100
Fusobacterium nucleatum subsp. vincentii 4_1_13	Fusobacterium nucleatum subsp. vincentii 4_1_13	Gas	Gas	791	1477	99.9999
Helicobacter pylori GAM71Ai	Helicobacter pylori GAM71Ai	Gas	Gas	521	987	100
Helicobacter pylori GAM268Bii	Helicobacter pylori GAM268Bii	Gas	Gas	537	997	100
Helicobacter pylori GAM270ASi	Helicobacter pylori GAM270ASi	Gas	Gas	554	1044	100
Fusobacterium ulcerans 12-1B	Fusobacterium ulcerans 12-1B	Gas	Gas	1274	2445	99.998
Roseburia intestinalis M50/1	Roseburia intestinalis M50/1	Gas	Gas	1378	1381	99.9997
Fusobacterium periodonticum 2_1_31	Fusobacterium periodonticum 2_1_31	Gas	Gas	922	1641	99.9938
Fusobacterium nucleatum subsp. animalis 21_1A	Fusobacterium nucleatum subsp. animalis 21_1A	Gas	Gas	800	1435	100
Escherichia coli MS 119-7	Escherichia coli MS 119-7	Gas	Gas	1590	1594	100
Fusobacterium gonidiaformans 3-1-5R	Fusobacterium gonidiaformans 3-1-5R	Gas	Gas	636	1204	99.9998
Bacteroides finegoldii DSM 17565	Bacteroides finegoldii DSM 17565	Gas	Gas	1652	3186	100
Bacteroides plebeius DSM 17135	Bacteroides plebeius DSM 17135	Gas	Gas	1476	2928	100
Lachnospiraceae bacterium 6_1_63FAA	Lachnospiraceae bacterium 6_1_63FAA	Gas	Gas	906	1789	100
Ralstonia sp. 5_2_56FAA	Ralstonia sp. 5_2_56FAA	Gas	Gas	1777	3477	100
Streptomyces sp. HPH0547	Streptomyces sp. HPH0547	Gas	Gas	2699	5198	99.9949
Helicobacter pylori GAMchJs114i	Helicobacter pylori GAMchJs114i	Gas	Gas	524	1021	100
Escherichia coli MS 78-1	Escherichia coli MS 78-1	Gas	Gas	1644	2937	100
Lachnospiraceae bacterium 9_1_43BFAA	Lachnospiraceae bacterium 9_1_43BFAA	Gas	Gas	948	1877	100
Helicobacter pylori GAMchJs124i	Helicobacter pylori GAMchJs124i	Gas	Gas	528	1019	100
Bacteroides coprophilus DSM 18228 = JCM 13818	Bacteroides coprophilus DSM 18228 = JCM 13818	Gas	Gas	1392	2473	99.9996
Bifidobacterium pseudocatenulatum DSM 20438 = JCM 1200 = LMG 10505	Bifidobacterium pseudocatenulatum DSM 20438 = JCM 1200 = LMG 10505	Gas	Gas	755	755	100
Clostridium celatum DSM 1785	Clostridium celatum DSM 1785	Gas	Gas	1130	2246	100
Bacteroides sp. 3_1_40A	Bacteroides sp. 3_1_40A	Gas	Gas	1876	3530	99.9998
Bacteroides eggerthii 1_2_48FAA	Bacteroides eggerthii 1_2_48FAA	Gas	Gas	1516	2991	100
Erysipelotrichaceae [Eubacterium] dolichum DSM 3991	Erysipelotrichaceae [Eubacterium] dolichum DSM 3991	Gas	Gas	728	1438	100
Erysipelatoclostridium [Clostridium] spiroforme DSM 1552	Erysipelatoclostridium [Clostridium] spiroforme DSM 1552	Gas	Gas	885	1655	100
Ruminiclostridium [Clostridium] leptum DSM 753	Ruminiclostridium [Clostridium] leptum DSM 753	Gas	Gas	1082	2163	100
Coprococcus sp. HPP0074	Coprococcus sp. HPP0074	Gas	Gas	1004	1971	99.9941
Ruminiclostridium [Eubacterium] siraeum DSM 15702	Ruminiclostridium [Eubacterium] siraeum DSM 15702	Gas	Gas	912	1749	100
Lactobacillus antri DSM 16041	Lactobacillus antri DSM 16041	Gas	Gas	794	1468	99.9997
Helicobacter pylori GAM260ASi	Helicobacter pylori GAM260ASi	Gas	Gas	523	1017	100
Lactobacillus acidophilus ATCC 4796	Lactobacillus acidophilus ATCC 4796	Gas	Gas	680	1310	99.9999
Collinsella intestinalis DSM 13280	Collinsella intestinalis DSM 13280	Gas	Gas	622	1181	99.9999
Bifidobacterium adolescentis L2-32	Bifidobacterium adolescentis L2-32	Gas	Gas	777	1540	100
Methanobrevibacter smithii DSM 2374	Methanobrevibacter smithii DSM 2374	Gas	Gas	579	1143	100
Clostridium sp. L2-50	Clostridium sp. L2-50	Gas	Gas	985	1950	100
Faecalibacterium prausnitzii A2-165	Faecalibacterium prausnitzii A2-165	Gas	Gas	1084	2006	100
Fusobacterium nucleatum subsp. animalis 11_3_2	Fusobacterium nucleatum subsp. animalis 11_3_2	Gas	Gas	985	1752	99.9999
Bacteroides xylanisolvens SD CC 1b	Bacteroides xylanisolvens SD CC 1b	Gas	Gas	1900	1911	100
Bacteroides eggerthii DSM 20697	Bacteroides eggerthii DSM 20697	Gas	Gas	1419	2745	99.9999
Bacteroides fluxus YIT 12057	Bacteroides fluxus YIT 12057	Gas	Gas	1407	2788	100
Helicobacter pylori GAMchJs106B	Helicobacter pylori GAMchJs106B	Gas	Gas	511	1009	100
Clostridiales butyrate-producing bacterium SM4/1	Clostridiales butyrate-producing bacterium SM4/1	Gas	Gas	1010	1036	99.9975
Helicobacter pylori GAM252Bi	Helicobacter pylori GAM252Bi	Gas	Gas	502	999	100
Streptomyces sp. HGB0020	Streptomyces sp. HGB0020	Gas	Gas	3148	6213	100
Enterococcus faecalis PC1.1	Enterococcus faecalis PC1.1	Gas	Gas	880	885	100
Helicobacter pylori GAM105Ai	Helicobacter pylori GAM105Ai	Gas	Gas	549	1050	100
Lactobacillus brevis subsp. gravesensis ATCC 27305	Lactobacillus brevis subsp. gravesensis ATCC 27305	Gas	Gas	1034	1990	99.9999
Escherichia coli MS 153-1	Escherichia coli MS 153-1	Gas	Gas	1774	3111	100
Lachnospiraceae [Clostridium] clostridioforme 2_1_49FAA	Lachnospiraceae [Clostridium] clostridioforme 2_1_49FAA	Gas	Gas	1839	3560	100
Anaerobaculum hydrogeniformans ATCC BAA-1850	Anaerobaculum hydrogeniformans ATCC BAA-1850	Gas	Gas	761	1456	100
Lachnospiraceae [Clostridium] citroniae WAL-17108	Lachnospiraceae [Clostridium] citroniae WAL-17108	Gas	Gas	2232	4374	100
Escherichia coli MS 16-3	Escherichia coli MS 16-3	Gas	Gas	1741	3067	100
Lactobacillus rhamnosus LMS2-1	Lactobacillus rhamnosus LMS2-1	Gas	Gas	1132	2012	99.9998
Lactobacillus ruminis ATCC 25644	Lactobacillus ruminis ATCC 25644	Gas	Gas	753	1369	100
Bacteroides sp. HPS0048	Bacteroides sp. HPS0048	Gas	Gas	2157	3977	99.9932
Peptoclostridium difficile 70-100-2010	Peptoclostridium difficile 70-100-2010	Gas	Gas	1292	2572	100
Dysgonomonas gadei ATCC BAA-286	Dysgonomonas gadei ATCC BAA-286	Gas	Gas	1797	3404	100
Collinsella tanakaei YIT 12063	Collinsella tanakaei YIT 12063	Gas	Gas	838	1625	100
Lachnospiraceae [Clostridium] symbiosum WAL-14673	Lachnospiraceae [Clostridium] symbiosum WAL-14673	Gas	Gas	1841	3137	99.9999
Dorea formicigenerans 4_6_53AFAA	Dorea formicigenerans 4_6_53AFAA	Gas	Gas	1338	2456	100
Clostridium sp. M62/1	Clostridium sp. M62/1	Gas	Gas	1316	2521	100
Klebsiella sp. MS 92-3	Klebsiella sp. MS 92-3	Gas	Gas	2026	3263	99.9999
Providencia stuartii ATCC 25827	Providencia stuartii ATCC 25827	Gas	Gas	1527	2985	100
Escherichia coli MS 110-3	Escherichia coli MS 110-3	Gas	Gas	1658	3161	100
Fusobacterium nucleatum subsp. animalis D11	Fusobacterium nucleatum subsp. animalis D11	Gas	Gas	895	1391	99.9997
Escherichia coli MS 115-1	Escherichia coli MS 115-1	Gas	Gas	1534	2925	100
Ruminococcus sp. 5_1_39BFAA	Ruminococcus sp. 5_1_39BFAA	Gas	Gas	1308	1309	100
Escherichia coli MS 116-1	Escherichia coli MS 116-1	Gas	Gas	1565	2956	100
Bacteroides sp. 4_1_36	Bacteroides sp. 4_1_36	Gas	Gas	1601	2983	99.9998
Lactobacillus rhamnosus GG	Lactobacillus rhamnosus GG	Gas	Gas	1001	1001	100
Yokenella regensburgei ATCC 43003	Yokenella regensburgei ATCC 43003	Gas	Gas	1573	3090	100
Fusobacterium varium ATCC 27725	Fusobacterium varium ATCC 27725	Gas	Gas	1149	2176	100
Bifidobacterium catenulatum DSM 16992 = JCM 1194 = LMG 11043	Bifidobacterium catenulatum DSM 16992 = JCM 1194 = LMG 11043	Gas	Gas	673	674	99.9999
Desulfovibrio sp. 3_1_syn3	Desulfovibrio sp. 3_1_syn3	Gas	Gas	1218	1220	100
Dialister succinatiphilus YIT 11850	Dialister succinatiphilus YIT 11850	Gas	Gas	977	1595	99.9995
Helicobacter pylori GAM244Ai	Helicobacter pylori GAM244Ai	Gas	Gas	506	998	100
Erysipelotrichaceae bacterium 2_2_44A	Erysipelotrichaceae bacterium 2_2_44A	Gas	Gas	1699	3259	100
Providencia alcalifaciens DSM 30120	Providencia alcalifaciens DSM 30120	Gas	Gas	1308	1310	100
Peptoclostridium difficile NAP08	Peptoclostridium difficile NAP08	Gas	Gas	1356	2634	99.9999
Helicobacter pylori GAM201Ai	Helicobacter pylori GAM201Ai	Gas	Gas	529	1021	100
Turicibacter sp. HGF1	Turicibacter sp. HGF1	Gas	Gas	908	911	100
Veillonella sp. HPA0037	Veillonella sp. HPA0037	Gas	Gas	701	1364	99.9905
Fusobacterium mortiferum ATCC 9817	Fusobacterium mortiferum ATCC 9817	Gas	Gas	919	1752	100
Bacteroides coprocola DSM 17136	Bacteroides coprocola DSM 17136	Gas	Gas	1472	2754	100
Bacteroides intestinalis DSM 17393	Bacteroides intestinalis DSM 17393	Gas	Gas	2010	2012	100
Bifidobacterium longum subsp. infantis 157F	Bifidobacterium longum subsp. infantis 157F	Gas	Gas	800	802	100
Blautia hydrogenotrophica DSM 10507	Blautia hydrogenotrophica DSM 10507	Gas	Gas	1204	2271	99.9999
Ruminococcus obeum ATCC 29174	Ruminococcus obeum ATCC 29174	Gas	Gas	1183	2365	100
Bacteroides sp. 1_1_30	Bacteroides sp. 1_1_30	Gas	Gas	2213	4189	100
Bacteroides salyersiae WAL 10018 = DSM 18765 = JCM 12988	Bacteroides salyersiae WAL 10018 = DSM 18765 = JCM 12988	Gas	Gas	1805	3527	100
Sutterella parvirubra YIT 11816	Sutterella parvirubra YIT 11816	Gas	Gas	712	1331	100
Parasutterella excrementihominis YIT 11859	Parasutterella excrementihominis YIT 11859	Gas	Gas	899	1794	100
Bifidobacterium angulatum DSM 20098 = JCM 7096	Bifidobacterium angulatum DSM 20098 = JCM 7096	Gas	Gas	671	1329	100
Citrobacter youngae ATCC 29220	Citrobacter youngae ATCC 29220	Gas	Gas	1741	3413	100
Lachnospiraceae [Clostridium asparagiforme] DSM 15981	Lachnospiraceae [Clostridium asparagiforme] DSM 15981	Gas	Gas	2338	3866	99.9997
Leuconostoc mesenteroides subsp. cremoris ATCC 19254	Leuconostoc mesenteroides subsp. cremoris ATCC 19254	Gas	Gas	592	1054	99.9997
Eubacterium biforme DSM 3989	Eubacterium biforme DSM 3989	Gas	Gas	854	1546	99.9996
Helicobacter pylori GAM265BSii	Helicobacter pylori GAM265BSii	Gas	Gas	526	1045	100
Holdemania filiformis DSM 12042	Holdemania filiformis DSM 12042	Gas	Gas	1394	2416	99.9997
Lachnospiraceae [Clostridium] hylemonae DSM 15053	Lachnospiraceae [Clostridium] hylemonae DSM 15053	Gas	Gas	1280	2523	100
Lactobacillus ultunensis DSM 16047	Lactobacillus ultunensis DSM 16047	Gas	Gas	739	1413	99.9998
Enterobacteriaceae bacterium 9_2_54FAA	Enterobacteriaceae bacterium 9_2_54FAA	Gas	Gas	1496	1496	100
Enterococcus faecium TX1330	Enterococcus faecium TX1330	Gas	Gas	965	1752	99.9997
Enterococcus faecalis TX1322	Enterococcus faecalis TX1322	Gas	Gas	987	1909	100
Enterobacter cancerogenus ATCC 35316	Enterobacter cancerogenus ATCC 35316	Gas	Gas	1560	3067	100
Clostridium sporogenes ATCC 15579	Clostridium sporogenes ATCC 15579	Gas	Gas	1429	2731	100
Helicobacter pylori GAM80Ai	Helicobacter pylori GAM80Ai	Gas	Gas	542	1043	100
Coprococcus eutactus ATCC 27759	Coprococcus eutactus ATCC 27759	Gas	Gas	1025	2038	100
Subdoligranulum variabile DSM 15176	Subdoligranulum variabile DSM 15176	Gas	Gas	1091	2117	100
Helicobacter pylori GAMchJs136i	Helicobacter pylori GAMchJs136i	Gas	Gas	528	1033	100
Flavonifractor plautii ATCC 29863	Flavonifractor plautii ATCC 29863	Gas	Gas	1187	2269	100
Helicobacter pylori HP250AFiii	Helicobacter pylori HP250AFiii	Gas	Gas	500	995	100
Finegoldia magna ATCC 29328	Finegoldia magna ATCC 29328	Gas	Gas	662	662	100
Parvimonas micra ATCC 33270	Parvimonas micra ATCC 33270	Gas	Gas	558	1118	100
Clostridiales [Bacteroides] pectinophilus ATCC 43243	Clostridiales [Bacteroides] pectinophilus ATCC 43243	Gas	Gas	1016	2003	100
Edwardsiella tarda ATCC 23685	Edwardsiella tarda ATCC 23685	Gas	Gas	1229	2261	99.9998
Bacteroides caccae ATCC 43185	Bacteroides caccae ATCC 43185	Gas	Gas	1507	1511	100
Desulfovibrio piger ATCC 29098	Desulfovibrio piger ATCC 29098	Gas	Gas	942	1825	99.9999
Collinsella aerofaciens ATCC 25986	Collinsella aerofaciens ATCC 25986	Gas	Gas	799	799	100
Helicobacter pylori GAM119Bi	Helicobacter pylori GAM119Bi	Gas	Gas	531	1049	100
Paraprevotella clara YIT 11840	Paraprevotella clara YIT 11840	Gas	Gas	1367	2718	100
Helicobacter pylori 83	Helicobacter pylori 83	Gas	Gas	539	539	100
Klebsiella pneumoniae subsp. pneumoniae WGLW5	Klebsiella pneumoniae subsp. pneumoniae WGLW5	Gas	Gas	1966	3851	99.9989
Bacillus smithii 7_3_47FAA	Bacillus smithii 7_3_47FAA	Gas	Gas	1151	2054	100
Helicobacter pylori 35A	Helicobacter pylori 35A	Gas	Gas	520	522	100
Lactobacillus fermentum ATCC 14931	Lactobacillus fermentum ATCC 14931	Gas	Gas	648	1148	99.9998
Enterococcus faecalis TX2134	Enterococcus faecalis TX2134	Gas	Gas	1013	2005	100
Enterococcus faecium PC4.1	Enterococcus faecium PC4.1	Gas	Gas	897	903	100
Lactobacillus buchneri ATCC 11577	Lactobacillus buchneri ATCC 11577	Gas	Gas	956	1856	100
Lactobacillus hilgardii ATCC 8290	Lactobacillus hilgardii ATCC 8290	Gas	Gas	890	1680	99.9999
Faecalibacterium cf. prausnitzii KLE1255	Faecalibacterium cf. prausnitzii KLE1255	Gas	Gas	966	1777	100
Paenibacillus sp. HGF5	Paenibacillus sp. HGF5	Gas	Gas	2219	2230	100
Enterococcus faecalis TX2137	Enterococcus faecalis TX2137	Gas	Gas	963	1882	100
Butyrivibrio fibrisolvens 16/4	Butyrivibrio fibrisolvens 16/4	Gas	Gas	1051	1054	99.9998
Escherichia coli MS 117-3	Escherichia coli MS 117-3	Gas	Gas	1602	3049	100
Ralstonia sp. 5_7_47FAA	Ralstonia sp. 5_7_47FAA	Gas	Gas	1777	3437	100
Ruminococcus sp. SR1/5	Ruminococcus sp. SR1/5	Gas	Gas	1179	1181	99.9998
Helicobacter pylori GAM93Bi	Helicobacter pylori GAM93Bi	Gas	Gas	519	993	100
Butyricicoccus pullicaecorum 1.2	Butyricicoccus pullicaecorum 1.2	Gas	Gas	1176	2198	99.995
Synergistes sp. 3_1_syn1	Synergistes sp. 3_1_syn1	Gas	Gas	1139	2150	100
Propionibacterium sp. 5_U_42AFAA	Propionibacterium sp. 5_U_42AFAA	Gas	Gas	846	1679	100
Oxalobacter formigenes HOxBLS	Oxalobacter formigenes HOxBLS	Gas	Gas	837	1641	100
Coprobacillus sp. D7	Coprobacillus sp. D7	Gas	Gas	1212	2258	100
Helicobacter winghamensis ATCC BAA-430	Helicobacter winghamensis ATCC BAA-430	Gas	Gas	565	1082	99.9996
Oxalobacter formigenes OXCC13	Oxalobacter formigenes OXCC13	Gas	Gas	817	1601	99.9999
Clostridium sp. 7_3_54FAA	Clostridium sp. 7_3_54FAA	Gas	Gas	1982	3525	100
Helicobacter pylori GAM103Bi	Helicobacter pylori GAM103Bi	Gas	Gas	530	1030	100
Campylobacter sp. 10_1_50	Campylobacter sp. 10_1_50	Gas	Gas	647	1242	100
Erysipelotrichaceae bacterium 21_3	Erysipelotrichaceae bacterium 21_3	Gas	Gas	1505	2917	100
Helicobacter pylori HP116Bi	Helicobacter pylori HP116Bi	Gas	Gas	530	1047	100
Bacteroides sp. 2_1_56FAA	Bacteroides sp. 2_1_56FAA	Gas	Gas	1906	3695	100
Helicobacter pylori GAM112Ai	Helicobacter pylori GAM112Ai	Gas	Gas	519	994	100
Bacteroides ovatus 3_8_47FAA	Bacteroides ovatus 3_8_47FAA	Gas	Gas	2185	4330	100
Pediococcus acidilactici DSM 20284	Pediococcus acidilactici DSM 20284	Gas	Gas	662	1283	99.9811
Coprobacillus sp. 3_3_56FAA	Coprobacillus sp. 3_3_56FAA	Gas	Gas	1353	2580	100
Helicobacter pylori HP250BFii	Helicobacter pylori HP250BFii	Gas	Gas	506	1002	100
Prevotella stercorea DSM 18206	Prevotella stercorea DSM 18206	Gas	Gas	1028	1872	100
Helicobacter pylori GAMchJs117Ai	Helicobacter pylori GAMchJs117Ai	Gas	Gas	513	1017	100
Bacteroides dorei DSM 17855	Bacteroides dorei DSM 17855	Gas	Gas	1845	3607	99.9984
Escherichia coli MS 107-1	Escherichia coli MS 107-1	Gas	Gas	1595	1598	100
Lachnospiraceae bacterium 3_1_57FAA_CT1	Lachnospiraceae bacterium 3_1_57FAA_CT1	Gas	Gas	2605	5126	99.999
Streptococcus equinus ATCC 9812	Streptococcus equinus ATCC 9812	Gas	Gas	587	1120	99.9999
Lactobacillus delbrueckii subsp. lactis DSM 20072	Lactobacillus delbrueckii subsp. lactis DSM 20072	Gas	Gas	671	1224	99.9899
Helicobacter pylori GAM42Ai	Helicobacter pylori GAM42Ai	Gas	Gas	521	1026	100
Escherichia coli D9	Escherichia coli D9	Gas	Gas	1581	3102	100
Catenibacterium mitsuokai DSM 15897	Catenibacterium mitsuokai DSM 15897	Gas	Gas	742	749	100
Bifidobacterium longum subsp. infantis CCUG 52486	Bifidobacterium longum subsp. infantis CCUG 52486	Gas	Gas	828	1607	99.9935
Clostridiales bacterium 1_7_47FAA	Clostridiales bacterium 1_7_47FAA	Gas	Gas	2185	4263	100
Helicobacter pylori HP250ASii	Helicobacter pylori HP250ASii	Gas	Gas	503	993	100
Providencia rettgeri DSM 1131	Providencia rettgeri DSM 1131	Gas	Gas	1606	3103	100
Anaerostipes hadrus DSM 3319	Anaerostipes hadrus DSM 3319	Gas	Gas	890	1765	100
Lachnospiraceae bacterium 2_1_58FAA	Lachnospiraceae bacterium 2_1_58FAA	Gas	Gas	1167	2236	99.9999
Lachnospiraceae [Clostridium] symbiosum WAL-14163	Lachnospiraceae [Clostridium] symbiosum WAL-14163	Gas	Gas	1964	3461	99.9999
Clostridium perfringens WAL-14572	Clostridium perfringens WAL-14572	Gas	Gas	1165	2288	100
Lachnospiraceae [Clostridium] hathewayi WAL-18680	Lachnospiraceae [Clostridium] hathewayi WAL-18680	Gas	Gas	1991	3707	99.9999
Enterococcus faecalis TX0104	Enterococcus faecalis TX0104	Gas	Gas	1097	1972	99.9948
Bacteroides sp. 3_2_5	Bacteroides sp. 3_2_5	Gas	Gas	1718	3398	100
Helicobacter pylori HP260AFi	Helicobacter pylori HP260AFi	Gas	Gas	519	1030	100
Bacteroides sp. 4_3_47FAA	Bacteroides sp. 4_3_47FAA	Gas	Gas	1823	3523	100
Helicobacter pylori HP260AFii	Helicobacter pylori HP260AFii	Gas	Gas	516	1022	100
Bacteroides sp. D2	Bacteroides sp. D2	Gas	Gas	2343	4578	100
Escherichia coli MS 85-1	Escherichia coli MS 85-1	Gas	Gas	1711	1721	100
Lachnospiraceae bacterium 5_1_57FAA	Lachnospiraceae bacterium 5_1_57FAA	Gas	Gas	1099	2170	100
Helicobacter pylori HP260BFii	Helicobacter pylori HP260BFii	Gas	Gas	497	990	100
Bacteroides sp. 1_1_6	Bacteroides sp. 1_1_6	Gas	Gas	2339	4452	100
Bacteroides fragilis 3_1_12	Bacteroides fragilis 3_1_12	Gas	Gas	1852	3606	100
Bacteroides sp. 2_2_4	Bacteroides sp. 2_2_4	Gas	Gas	2344	4571	99.9999
Fusobacterium nucleatum subsp. animalis 3_1_33	Fusobacterium nucleatum subsp. animalis 3_1_33	Gas	Gas	842	1517	100
Tyzzerella nexilis DSM 1787	Tyzzerella nexilis DSM 1787	Gas	Gas	1400	2444	99.9997
Mitsuokella multacida DSM 20544	Mitsuokella multacida DSM 20544	Gas	Gas	870	1703	100
Providencia rustigianii DSM 4541	Providencia rustigianii DSM 4541	Gas	Gas	1317	2590	100
Peptoclostridium [Clostridium] hiranonis DSM 13275	Peptoclostridium [Clostridium] hiranonis DSM 13275	Gas	Gas	858	1573	99.9998
Bacteroides sp. 3_1_23	Bacteroides sp. 3_1_23	Gas	Gas	2185	4278	100
Bifidobacterium breve DSM 20213 = JCM 1192	Bifidobacterium breve DSM 20213 = JCM 1192	Gas	Gas	761	1505	100
Streptococcus sp. HPH0090	Streptococcus sp. HPH0090	Gas	Gas	584	1166	99.9977
Neisseria macacae ATCC 33926	Neisseria macacae ATCC 33926	Gas	Gas	1030	1682	99.9999
Bifidobacterium longum subsp. longum ATCC 55813	Bifidobacterium longum subsp. longum ATCC 55813	Gas	Gas	785	1541	99.9999
Helicobacter pylori GAM250AFi	Helicobacter pylori GAM250AFi	Gas	Gas	503	999	100
Helicobacter pylori GAM249T	Helicobacter pylori GAM249T	Gas	Gas	543	1030	100
Peptoclostridium difficile NAP07	Peptoclostridium difficile NAP07	Gas	Gas	1324	2526	99.9944
Helicobacter pylori GAM245Ai	Helicobacter pylori GAM245Ai	Gas	Gas	536	1043	100
Helicobacter pylori GAM114Ai	Helicobacter pylori GAM114Ai	Gas	Gas	524	1033	100
Helicobacter pylori GAM264Ai	Helicobacter pylori GAM264Ai	Gas	Gas	516	1016	100
Paenibacillus sp. HGH0039	Paenibacillus sp. HGH0039	Gas	Gas	2112	4197	100
Escherichia coli 4_1_47FAA	Escherichia coli 4_1_47FAA	Gas	Gas	1746	3437	100
Staphylococcus sp. HGB0015	Staphylococcus sp. HGB0015	Gas	Gas	865	1627	100
Helicobacter pylori GAM210Bi	Helicobacter pylori GAM210Bi	Gas	Gas	529	1016	100
Campylobacter coli JV20	Campylobacter coli JV20	Gas	Gas	566	1109	99.9962
Cedecea davisae DSM 4568	Cedecea davisae DSM 4568	Gas	Gas	1650	3225	99.9999
Ruminococcaceae bacterium D16	Ruminococcaceae bacterium D16	Gas	Gas	1080	2123	100
Helicobacter pylori GAM231Ai	Helicobacter pylori GAM231Ai	Gas	Gas	513	1010	100
Desulfitobacterium hafniense DP7	Desulfitobacterium hafniense DP7	Gas	Gas	1716	3369	100
Helicobacter pylori GAM120Ai	Helicobacter pylori GAM120Ai	Gas	Gas	540	1062	100
Escherichia coli SE15	Escherichia coli SE15	Gas	Gas	1610	1612	100
Fusobacterium gonidiaformans ATCC 25563	Fusobacterium gonidiaformans ATCC 25563	Gas	Gas	576	1099	99.9998
Helicobacter pylori GAM83Bi	Helicobacter pylori GAM83Bi	Gas	Gas	525	1015	100
Prevotella copri DSM 18205	Prevotella copri DSM 18205	Gas	Gas	1249	2290	100
Lachnospiraceae [Clostridium] hathewayi DSM 13479	Lachnospiraceae [Clostridium] hathewayi DSM 13479	Gas	Gas	2072	3732	99.9999
Helicobacter pylori GAM118Bi	Helicobacter pylori GAM118Bi	Gas	Gas	529	1051	100
Lactobacillus reuteri MM2-3	Lactobacillus reuteri MM2-3	Gas	Gas	660	1244	99.9998
Helicobacter pylori GAM263BFi	Helicobacter pylori GAM263BFi	Gas	Gas	537	1043	100
Helicobacter pylori HP250BFiV	Helicobacter pylori HP250BFiV	Gas	Gas	507	993	100
Coprococcus comes ATCC 27758	Coprococcus comes ATCC 27758	Gas	Gas	1106	2137	100
Bifidobacterium longum subsp. longum 44B	Bifidobacterium longum subsp. longum 44B	Gas	Gas	821	823	100
Streptococcus infantarius subsp. infantarius ATCC BAA-102	Streptococcus infantarius subsp. infantarius ATCC BAA-102	Gas	Gas	629	1262	100
Lactobacillus paracasei subsp. paracasei ATCC 25302	Lactobacillus paracasei subsp. paracasei ATCC 25302	Gas	Gas	1000	1866	99.9999
Lachnospiraceae bacterium 5_1_63FAA	Lachnospiraceae bacterium 5_1_63FAA	Gas	Gas	1010	1954	100
Listeria grayi DSM 20601	Listeria grayi DSM 20601	Gas	Gas	862	1724	99.9997
Lactobacillus plantarum subsp. plantarum ATCC 14917 = JCM 1149 =	Lactobacillus plantarum subsp. plantarum ATCC 14917 = JCM 1149 =	Gas	Gas	1084	2113	100
Helicobacter pylori HP250AFii	Helicobacter pylori HP250AFii	Gas	Gas	505	998	100
Bacillus sp. 7_6_55CFAA_CT2	Bacillus sp. 7_6_55CFAA_CT2	Gas	Gas	1922	3739	100
Erysipelotrichaceae bacterium 6_1_45	Erysipelotrichaceae bacterium 6_1_45	Gas	Gas	1695	3201	99.9997
Bilophila sp. 4_1_30	Bilophila sp. 4_1_30	Gas	Gas	1659	2801	99.9997
Bilophila wadsworthia 3_1_6	Bilophila wadsworthia 3_1_6	Gas	Gas	1486	2924	100
Burkholderiales bacterium 1_1_47	Burkholderiales bacterium 1_1_47	Gas	Gas	880	1698	100
Lachnospiraceae bacterium 6_1_37FAA	Lachnospiraceae bacterium 6_1_37FAA	Gas	Gas	1024	2020	100
Corynebacterium ammoniagenes DSM 20306	Corynebacterium ammoniagenes DSM 20306	Gas	Gas	912	1816	100
Helicobacter pylori GAM96Ai	Helicobacter pylori GAM96Ai	Gas	Gas	532	1018	100
Prevotella salivae DSM 15606	Prevotella salivae DSM 15606	Gas	Gas	1039	1060	99.9726
Campylobacter upsaliensis JV21	Campylobacter upsaliensis JV21	Gas	Gas	520	522	99.9997
Arcobacter butzleri JV22	Arcobacter butzleri JV22	Gas	Gas	304	305	99.9784
Helicobacter pullorum MIT 98-5489	Helicobacter pullorum MIT 98-5489	Gas	Gas	671	1212	99.9998
Helicobacter cinaedi CCUG 18818	Helicobacter cinaedi CCUG 18818	Gas	Gas	734	1403	99.9999
Helicobacter canadensis MIT 98-5491	Helicobacter canadensis MIT 98-5491	Gas	Gas	537	1002	99.9999
Helicobacter pylori GAM250T	Helicobacter pylori GAM250T	Gas	Gas	502	996	100
Escherichia coli SE11	Escherichia coli SE11	Gas	Gas	1716	1716	100
Fusobacterium necrophorum subsp. funduliforme 1_1_36S	Fusobacterium necrophorum subsp. funduliforme 1_1_36S	Gas	Gas	777	1512	100
Ruminococcus champanellensis 18P13 = JCM 17042	Ruminococcus champanellensis 18P13 = JCM 17042	Gas	Gas	856	857	99.9998
Lachnospiraceae bacterium 7_1_58FAA	Lachnospiraceae bacterium 7_1_58FAA	Gas	Gas	1952	3618	99.9999
Turicibacter sanguinis PC909	Turicibacter sanguinis PC909	Gas	Gas	911	921	100
Bacteroides vulgatus PC510	Bacteroides vulgatus PC510	Gas	Gas	1536	1537	100
Bifidobacterium longum subsp. longum 2-2B	Bifidobacterium longum subsp. longum 2-2B	Gas	Gas	802	806	100
Bacteroides ovatus SD CMC 3f	Bacteroides ovatus SD CMC 3f	Gas	Gas	2171	2182	100
Megamonas funiformis YIT 11815	Megamonas funiformis YIT 11815	Gas	Gas	869	1633	99.9999
Odoribacter laneus YIT 12061	Odoribacter laneus YIT 12061	Gas	Gas	1271	2483	100
Slackia piriformis YIT 12062	Slackia piriformis YIT 12062	Gas	Gas	706	1401	99.9858
Proteus penneri ATCC 35198	Proteus penneri ATCC 35198	Gas	Gas	1257	2484	100
Ruminiclostridium [Eubacterium] siraeum 70/3	Ruminiclostridium [Eubacterium] siraeum 70/3	Gas	Gas	977	981	99.9996
Escherichia coli MS 21-1	Escherichia coli MS 21-1	Gas	Gas	1675	3200	100
Methanobrevibacter smithii DSM 2375	Methanobrevibacter smithii DSM 2375	Gas	Gas	574	1126	100
Helicobacter pylori GAM101Biv	Helicobacter pylori GAM101Biv	Gas	Gas	524	1022	100
Clostridiales butyrate-producing bacterium SS3/4	Clostridiales butyrate-producing bacterium SS3/4	Gas	Gas	1193	1200	99.9993
Ruminococcus bromii L2-63	Ruminococcus bromii L2-63	Gas	Gas	749	749	99.9999
Faecalibacterium prausnitzii SL3/3	Faecalibacterium prausnitzii SL3/3	Gas	Gas	1068	1071	99.9932
Escherichia coli MS 57-2	Escherichia coli MS 57-2	Gas	Gas	1630	3077	100
Bifidobacterium dentium ATCC 27678	Bifidobacterium dentium ATCC 27678	Gas	Gas	877	880	100
Bacteroides dorei 5_1_36/D4	Bacteroides dorei 5_1_36/D4	Gas	Gas	1877	3665	100
Helicobacter pylori HP250BFi	Helicobacter pylori HP250BFi	Gas	Gas	543	980	100
Ruminococcus lactaris ATCC 29176	Ruminococcus lactaris ATCC 29176	Gas	Gas	941	1770	100
Parabacteroides merdae ATCC 43184	Parabacteroides merdae ATCC 43184	Gas	Gas	1488	2877	100
Clostridium sp. 7_2_43FAA	Clostridium sp. 7_2_43FAA	Gas	Gas	1293	2508	100
Bacteroides sp. 3_1_19	Bacteroides sp. 3_1_19	Gas	Gas	1769	3442	100
Parabacteroides sp. 20_3	Parabacteroides sp. 20_3	Gas	Gas	1950	3735	99.9999
Bacteroides sp. 1_1_14	Bacteroides sp. 1_1_14	Gas	Gas	2163	4158	100
Fusobacterium nucleatum subsp. animalis ATCC 51191	Fusobacterium nucleatum subsp. animalis ATCC 51191	Gas	Gas	704	1053	99.9991
Helicobacter pylori GAM254Ai	Helicobacter pylori GAM254Ai	Gas	Gas	527	1039	100
Collinsella stercoris DSM 13279	Collinsella stercoris DSM 13279	Gas	Gas	818	1524	99.9998
Erysipelatoclostridium ramosum DSM 1402	Erysipelatoclostridium ramosum DSM 1402	Gas	Gas	1072	2143	100
Intestinibacter bartlettii DSM 16795	Intestinibacter bartlettii DSM 16795	Gas	Gas	990	1962	100
Pediococcus acidilactici 7_4	Pediococcus acidilactici 7_4	Gas	Gas	675	1326	100
Veillonella sp. 3_1_44	Veillonella sp. 3_1_44	Gas	Gas	725	1420	99.9999
Propionibacterium sp. HGH0353	Propionibacterium sp. HGH0353	Gas	Gas	923	1819	99.9938
Helicobacter pylori HP250BFiii	Helicobacter pylori HP250BFiii	Gas	Gas	515	998	100
Lactobacillus reuteri CF48-3A	Lactobacillus reuteri CF48-3A	Gas	Gas	727	1255	99.9998
Proteus mirabilis WGLW6	Proteus mirabilis WGLW6	Gas	Gas	1371	2686	99.9997
Desulfovibrio sp. 6_1_46AFAA	Desulfovibrio sp. 6_1_46AFAA	Gas	Gas	1400	2499	100
Lachnospiraceae [Clostridium] cf. saccharolyticum K10	Lachnospiraceae [Clostridium] cf. saccharolyticum K10	Gas	Gas	1242	1256	99.9994
Marvinbryantia formatexigens DSM 14469	Marvinbryantia formatexigens DSM 14469	Gas	Gas	1484	1487	100
Butyrivibrio crossotus DSM 2876	Butyrivibrio crossotus DSM 2876	Gas	Gas	826	1625	99.9999
Paenisporosarcina sp. HGH0030	Paenisporosarcina sp. HGH0030	Gas	Gas	1197	2329	99.9914
Helicobacter pylori GAM100Ai	Helicobacter pylori GAM100Ai	Gas	Gas	524	1033	100
Helicobacter pylori HP250ASi	Helicobacter pylori HP250ASi	Gas	Gas	509	994	100
Alistipes indistinctus YIT 12060	Alistipes indistinctus YIT 12060	Gas	Gas	958	1892	100
Bacteroides sp. D22	Bacteroides sp. D22	Gas	Gas	2133	4050	100
Barnesiella intestinihominis YIT 11860	Barnesiella intestinihominis YIT 11860	Gas	Gas	1171	2281	100
Bacteroides oleiciplenus YIT 12058	Bacteroides oleiciplenus YIT 12058	Gas	Gas	2373	4694	99.9992
Citrobacter freundii 4_7_47CFAA	Citrobacter freundii 4_7_47CFAA	Gas	Gas	1715	3388	100
Anaerococcus hydrogenalis DSM 7454	Anaerococcus hydrogenalis DSM 7454	Gas	Gas	601	605	100
Helicobacter pylori GAM83T	Helicobacter pylori GAM83T	Gas	Gas	519	1017	100
Acidaminococcus sp. D21	Acidaminococcus sp. D21	Gas	Gas	710	713	100
Streptococcus anginosus 1_2_62CV	Streptococcus anginosus 1_2_62CV	Gas	Gas	609	1200	100
Enterococcus sp. 7L76	Enterococcus sp. 7L76	Gas	Gas	1028	1032	99.9993
Bacteroides uniformis ATCC 8492	Bacteroides uniformis ATCC 8492	Gas	Gas	1572	3109	100
Parabacteroides sp. D13	Parabacteroides sp. D13	Gas	Gas	1814	3523	99.9999
Faecalibacterium prausnitzii M21/2	Faecalibacterium prausnitzii M21/2	Gas	Gas	1072	2062	100
Bacteroides sp. D20	Bacteroides sp. D20	Gas	Gas	1516	2941	99.9998
Escherichia coli MS 200-1	Escherichia coli MS 200-1	Gas	Gas	1746	3109	100
Bacteroides sp. 3_1_33FAA	Bacteroides sp. 3_1_33FAA	Gas	Gas	1802	3534	100
Escherichia coli MS 198-1	Escherichia coli MS 198-1	Gas	Gas	1776	3160	100
Bacteroides sp. 2_1_33B	Bacteroides sp. 2_1_33B	Gas	Gas	1646	3234	99.9947
Escherichia coli MS 196-1	Escherichia coli MS 196-1	Gas	Gas	1748	3021	100
Escherichia coli MS 124-1	Escherichia coli MS 124-1	Gas	Gas	1696	1706	100
Citrobacter sp. 30_2	Citrobacter sp. 30_2	Gas	Gas	1686	3326	100
Escherichia coli MS 145-7	Escherichia coli MS 145-7	Gas	Gas	1636	1642	100
Clostridium sp. D5	Clostridium sp. D5	Gas	Gas	1847	3493	100
Clostridium sp. SS2/1	Clostridium sp. SS2/1	Gas	Gas	1064	2054	100
Escherichia coli MS 79-10	Escherichia coli MS 79-10	Gas	Gas	1554	1561	100
Sutterella wadsworthensis 3_1_45B	Sutterella wadsworthensis 3_1_45B	Gas	Gas	989	1927	100
Streptococcus sp. 2_1_36FAA	Streptococcus sp. 2_1_36FAA	Gas	Gas	744	1477	100
Bifidobacterium sp. 12_1_47BFAA	Bifidobacterium sp. 12_1_47BFAA	Gas	Gas	797	1537	100
Prevotella oralis HGA0225	Prevotella oralis HGA0225	Gas	Gas	952	1890	100
Bacteroides clarus YIT 12056	Bacteroides clarus YIT 12056	Gas	Gas	1244	2469	100
Phascolarctobacterium succinatutens YIT 12067	Phascolarctobacterium succinatutens YIT 12067	Gas	Gas	665	1321	100
Clostridiales butyrate-producing bacterium SSC/2	Clostridiales butyrate-producing bacterium SSC/2	Gas	Gas	1035	1038	99.9997
Succinatimonas hippei YIT 12066	Succinatimonas hippei YIT 12066	Gas	Gas	699	1405	100
Klebsiella pneumoniae subsp. pneumoniae WGLW3	Klebsiella pneumoniae subsp. pneumoniae WGLW3	Gas	Gas	1867	3673	99.9948
Klebsiella pneumoniae subsp. pneumoniae WGLW3	Klebsiella pneumoniae subsp. pneumoniae WGLW1	Gas	Uro	1879	3673	99.9751
Paraprevotella xylaniphila YIT 11841	Paraprevotella xylaniphila YIT 11841	Gas	Gas	1225	2442	100
Veillonella sp. 6_1_27	Veillonella sp. 6_1_27	Gas	Gas	723	1432	100
Anaerostipes caccae DSM 14662	Anaerostipes caccae DSM 14662	Gas	Gas	1203	2373	100
Helicobacter pylori GAM252T	Helicobacter pylori GAM252T	Gas	Gas	503	999	99.9999
Listeria innocua ATCC 33091	Listeria innocua ATCC 33091	Gas	Gas	961	1901	100
Sutterella wadsworthensis 2_1_59BFAA	Sutterella wadsworthensis 2_1_59BFAA	Gas	Gas	956	1760	99.9921
Bacteroides cellulosilyticus DSM 14838	Bacteroides cellulosilyticus DSM 14838	Gas	Gas	2472	4253	99.9998
Helicobacter pylori HP250BSi	Helicobacter pylori HP250BSi	Gas	Gas	520	986	100
Corynebacterium sp. HFH0082	Corynebacterium sp. HFH0082	Gas	Gas	848	1648	99.9903
Weissella paramesenteroides ATCC 33313	Weissella paramesenteroides ATCC 33313	Gas	Gas	667	1288	99.9999
Hafnia alvei ATCC 51873	Hafnia alvei ATCC 51873	Gas	Gas	1603	3169	100
Lactobacillus reuteri SD2112	Lactobacillus reuteri SD2112	Gas	Gas	754	754	100
Coprobacillus sp. 8_2_54BFAA	Coprobacillus sp. 8_2_54BFAA	Gas	Gas	1274	2510	100
Lactobacillus reuteri MM4-1A	Lactobacillus reuteri MM4-1A	Gas	Gas	681	685	100
Escherichia sp. 4_1_40B	Escherichia sp. 4_1_40B	Gas	Gas	1685	3243	100
Enterococcus faecalis TX4244	Enterococcus faecalis TX4244	Gas	Gas	969	1888	100
Escherichia sp. 3_2_53FAA	Escherichia sp. 3_2_53FAA	Gas	Gas	1716	3322	100
Escherichia sp. 1_1_43	Escherichia sp. 1_1_43	Gas	Gas	1651	3083	99.9996
Dysgonomonas mossii DSM 22836	Dysgonomonas mossii DSM 22836	Gas	Gas	1308	2604	100
Roseburia intestinalis XB6B4	Roseburia intestinalis XB6B4	Gas	Gas	1425	1428	99.9997
Enterococcus saccharolyticus 30_1	Enterococcus saccharolyticus 30_1	Gas	Gas	1062	2046	100
Fusobacterium periodonticum 1_1_41FAA	Fusobacterium periodonticum 1_1_41FAA	Gas	Gas	868	1602	99.9999
Ruminiclostridium [Eubacterium] siraeum V10Sc8a	Ruminiclostridium [Eubacterium] siraeum V10Sc8a	Gas	Gas	944	945	99.9996
Helicobacter pylori GAM121Aii	Helicobacter pylori GAM121Aii	Gas	Gas	542	1050	99.9999
Alistipes shahii WAL 8301	Alistipes shahii WAL 8301	Gas	Gas	1252	1254	99.9996
Coprococcus sp. ART55/1	Coprococcus sp. ART55/1	Gas	Gas	1032	1041	99.9989
Erysipelotrichaceae [Eubacterium] cylindroides T2-87	Erysipelotrichaceae [Eubacterium] cylindroides T2-87	Gas	Gas	645	655	99.9975
Helicobacter pylori GAM239Bi	Helicobacter pylori GAM239Bi	Gas	Gas	509	1012	100
Lactobacillus reuteri JCM 1112	Lactobacillus reuteri JCM 1112	Gas	Gas	677	679	100
Escherichia coli MS 45-1	Escherichia coli MS 45-1	Gas	Gas	1701	3091	99.9999
Escherichia coli MS 84-1	Escherichia coli MS 84-1	Gas	Gas	1775	3256	100
Lactobacillus sp. 7_1_47FAA	Lactobacillus sp. 7_1_47FAA	Gas	Gas	421	830	100
Pseudomonas sp. 2_1_26	Pseudomonas sp. 2_1_26	Gas	Gas	2251	4100	99.9998
Helicobacter pylori GAM260BSi	Helicobacter pylori GAM260BSi	Gas	Gas	495	980	100
Helicobacter pylori GAM260Bi	Helicobacter pylori GAM260Bi	Gas	Gas	539	1044	100
Anaerofustis stercorihominis DSM 17244	Anaerofustis stercorihominis DSM 17244	Gas	Gas	771	1517	100
Subdoligranulum sp. 4_3_54A2FAA	Subdoligranulum sp. 4_3_54A2FAA	Gas	Gas	1474	2756	100
Alistipes putredinis DSM 17216	Alistipes putredinis DSM 17216	Gas	Gas	855	1684	100
Tannerella sp. 6_1_58FAA_CT1	Tannerella sp. 6_1_58FAA_CT1	Gas	Gas	1313	2514	99.9999
Anaerotruncus colihominis DSM 17241	Anaerotruncus colihominis DSM 17241	Gas	Gas	1267	2447	100
Klebsiella sp. 1_1_55	Klebsiella sp. 1_1_55	Gas	Gas	1845	3567	99.9999
Ruminococcus torques L2-14	Ruminococcus torques L2-14	Gas	Gas	1111	1113	99.9997
Coprococcus sp. HPP0048	Coprococcus sp. HPP0048	Gas	Gas	939	1853	99.9988
Bacteroides sp. 9_1_42FAA	Bacteroides sp. 9_1_42FAA	Gas	Gas	1862	3652	100
Helicobacter pylori HP260ASii	Helicobacter pylori HP260ASii	Gas	Gas	528	1023	100
Bifidobacterium longum subsp. longum JCM 1217	Bifidobacterium longum subsp. longum JCM 1217	Gas	Gas	793	795	100
Bacteroides sp. D1	Bacteroides sp. D1	Gas	Gas	2015	3919	100
Lactobacillus fermentum IFO 3956	Lactobacillus fermentum IFO 3956	Gas	Gas	699	699	100
Bifidobacterium longum subsp. infantis ATCC 15697 = JCM 1222 = DSM 20088	Bifidobacterium longum subsp. infantis ATCC 15697 = JCM 1222 = DSM 20088	Gas	Gas	941	942	100
Paenibacillus sp. HGF7	Paenibacillus sp. HGF7	Gas	Gas	2018	2029	100
Eubacterium ventriosum ATCC 27560	Eubacterium ventriosum ATCC 27560	Gas	Gas	953	1883	100
Dorea longicatena DSM 13814	Dorea longicatena DSM 13814	Gas	Gas	960	1899	100
Eubacterium infirmum F0142	Eubacterium infirmum F0142	Ora	Ora	641	1249	100
Campylobacter gracilis RM3268	Campylobacter gracilis RM3268	Ora	Ora	734	737	100
Peptostreptococcaceae bacterium OBRC8	Peptostreptococcaceae bacterium OBRC8	Ora	Ora	828	830	100
Actinomyces sp. oral taxon 849 str. F0330	Actinomyces sp. oral taxon 849 str. F0330	Ora	Ora	1198	2134	99.9998
Atopobium sp. oral taxon 199 str. F0494	Atopobium sp. oral taxon 199 str. F0494	Ora	Ora	560	1105	99.9998
Capnocytophaga sp. oral taxon 336 str. F0502	Capnocytophaga sp. oral taxon 336 str. F0502	Ora	Ora	989	1839	100
Prevotella sp. oral taxon 317 str. F0108	Prevotella sp. oral taxon 317 str. F0108	Ora	Ora	1530	2579	99.9998
Actinomyces sp. oral taxon 175 str. F0384	Actinomyces sp. oral taxon 175 str. F0384	Ora	Ora	1040	1041	100
Actinomyces sp. oral taxon 448 str. F0400	Actinomyces sp. oral taxon 448 str. F0400	Ora	Ora	942	1841	99.9995
Fusobacterium nucleatum subsp. polymorphum F0401	Fusobacterium nucleatum subsp. polymorphum F0401	Ora	Ora	836	837	100
Capnocytophaga granulosa ATCC 51502	Capnocytophaga granulosa ATCC 51502	Ora	Ora	963	1804	100
Actinomyces sp. oral taxon 180 str. F0310	Actinomyces sp. oral taxon 180 str. F0310	Ora	Ora	805	1548	99.9999
Treponema denticola F0402	Treponema denticola F0402	Ora	Ora	922	1807	100
Simonsiella muelleri ATCC 29453	Simonsiella muelleri ATCC 29453	Ora	Ora	872	1517	99.9992
Clostridium sp. MSTE9	Clostridium sp. MSTE9	Ora	Ora	1136	1140	100
Streptococcus sanguinis SK355	Streptococcus sanguinis SK355	Ora	Ora	779	786	99.9986
Treponema medium ATCC 700293	Treponema medium ATCC 700293	Ora	Ora	1002	1804	99.9999
Treponema socranskii subsp. paredis ATCC 35535	Treponema socranskii subsp. paredis ATCC 35535	Ora	Ora	948	1817	100
Treponema vincentii F0403	Treponema vincentii F0403	Ora	Ora	917	1783	99.9976
Oribacterium sp. oral taxon 108 str. F0425	Oribacterium sp. oral taxon 108 str. F0425	Ora	Ora	839	839	100
Streptococcus vestibularis F0396	Streptococcus vestibularis F0396	Ora	Ora	669	669	100
Treponema denticola H1-T	Treponema denticola H1-T	Ora	Ora	1001	1936	100
Streptococcus sanguinis ATCC 29667	Streptococcus sanguinis ATCC 29667	Ora	Ora	817	1598	100
Prevotella micans F0438	Prevotella micans F0438	Ora	Ora	861	1609	100
Bacteroidetes oral taxon 274 str. F0058	Bacteroidetes oral taxon 274 str. F0058	Ora	Ora	716	1390	100
Actinomyces sp. oral taxon 170 str. F0386	Actinomyces sp. oral taxon 170 str. F0386	Ora	Ora	1017	2005	100
Streptococcus sanguinis SK49	Streptococcus sanguinis SK49	Ora	Ora	761	1499	99.9779
Haemophilus sp. oral taxon 851 str. F0397	Haemophilus sp. oral taxon 851 str. F0397	Ora	Ora	611	1201	100
Actinomyces georgiae F0490	Actinomyces georgiae F0490	Ora	Ora	673	686	100
Actinomyces massiliensis F0489	Actinomyces massiliensis F0489	Ora	Ora	1020	1032	100
Prevotella pleuritidis F0068	Prevotella pleuritidis F0068	Ora	Ora	887	1756	100
Prevotella baroniae F0067	Prevotella baroniae F0067	Ora	Ora	1017	1978	100
Capnocytophaga ochracea str. Holt 25	Capnocytophaga ochracea str. Holt 25	Ora	Ora	860	863	100
Treponema denticola SP23	Treponema denticola SP23	Ora	Ora	962	1875	100
Bulleidia extructa W1219	Bulleidia extructa W1219	Ora	Ora	465	466	100
Parvimonas sp. oral taxon 110 str. F0139	Parvimonas sp. oral taxon 110 str. F0139	Ora	Ora	518	518	100
Prevotella denticola F0289	Prevotella denticola F0289	Ora	Ora	979	979	100
Propionibacterium propionicum F0230a	Propionibacterium propionicum F0230a	Ora	Ora	1148	1149	100
Enterobacter hormaechei ATCC 49162	Enterobacter hormaechei ATCC 49162	Ora	Ora	1646	3176	99.9864
Selenomonas sp. oral taxon 137 str. F0430	Selenomonas sp. oral taxon 137 str. F0430	Ora	Ora	817	818	100
Enterococcus italicus DSM 15952	Enterococcus italicus DSM 15952	Ora	Ora	811	1486	99.98
Enterococcus casseliflavus ATCC 12755	Enterococcus casseliflavus ATCC 12755	Ora	Ora	1198	2350	99.9961
Lactobacillus salivarius ATCC 11741	Lactobacillus salivarius ATCC 11741	Ora	Ora	668	1312	100
Atopobium rimae ATCC 49626	Atopobium rimae ATCC 49626	Ora	Ora	539	539	100
Prevotella saccharolytica F0055	Prevotella saccharolytica F0055	Ora	Ora	960	1800	100
Streptococcus anginosus SK52 = DSM 20563	Streptococcus anginosus SK52 = DSM 20563	Ora	Ora	575	577	100
Rothia dentocariosa ATCC 17931	Rothia dentocariosa ATCC 17931	Ora	Ora	834	835	100
Treponema denticola US-Trep	Treponema denticola US-Trep	Ora	Ora	953	1827	100
Streptococcus pyogenes GA40468	Streptococcus pyogenes GA40468	Ora	Ora	536	541	100
Fusobacterium periodonticum D10	Fusobacterium periodonticum D10	Ora	Ora	886	1416	99.9997
Peptoclostridium [Eubacterium] yurii subsp. margaretiae ATCC 43715	Peptoclostridium [Eubacterium] yurii subsp. margaretiae ATCC 43715	Ora	Ora	853	1618	99.9999
Propionibacterium sp. oral taxon 192 str. F0372	Propionibacterium sp. oral taxon 192 str. F0372	Ora	Ora	909	1798	100
Streptococcus australis ATCC 700641	Streptococcus australis ATCC 700641	Ora	Ora	702	707	99.9931
Aeromicrobium marinum DSM 15272	Aeromicrobium marinum DSM 15272	Ora	Ora	1026	1026	100
Eubacterium saphenum ATCC 49989	Eubacterium saphenum ATCC 49989	Ora	Ora	361	361	100
Kingella oralis ATCC 51147	Kingella oralis ATCC 51147	Ora	Ora	919	1597	100
Streptococcus intermedius SK54	Streptococcus intermedius SK54	Ora	Ora	628	628	100
Dialister invisus DSM 15470	Dialister invisus DSM 15470	Ora	Ora	631	631	100
Propionibacterium avidum ATCC 25577	Propionibacterium avidum ATCC 25577	Ora	Ora	852	1680	99.9933
Propionibacterium sp. CC003-HC2	Propionibacterium sp. CC003-HC2	Ora	Ora	850	850	100
Propionibacterium sp. CC003-HC2	Propionibacterium acnes HL025PA1	Ora	Ski	838	850	99.9695
Streptococcus sp. oral taxon 071 str. 73H25AP	Streptococcus sp. oral taxon 071 str. 73H25AP	Ora	Ora	661	1300	99.9985
Porphyromonas gingivalis W50	Porphyromonas gingivalis W50	Ora	Ora	688	695	100
Capnocytophaga sp. oral taxon 332 str. F0381	Capnocytophaga sp. oral taxon 332 str. F0381	Ora	Ora	887	1629	100
Treponema denticola OTK	Treponema denticola OTK	Ora	Ora	980	1894	100
Rothia aeria F0474	Rothia aeria F0474	Ora	Ora	832	837	100
Pseudoramibacter alactolyticus ATCC 23263	Pseudoramibacter alactolyticus ATCC 23263	Ora	Ora	780	1527	99.9997
Actinomyces sp. oral taxon 178 str. F0338	Actinomyces sp. oral taxon 178 str. F0338	Ora	Ora	1044	1670	99.9996
Prevotella buccae ATCC 33574	Prevotella buccae ATCC 33574	Ora	Ora	1118	2134	99.9915
Streptococcus sanguinis SK115	Streptococcus sanguinis SK115	Ora	Ora	784	1552	99.9876
Streptococcus sanguinis SK330	Streptococcus sanguinis SK330	Ora	Ora	533	533	100
Streptococcus sanguinis SK160	Streptococcus sanguinis SK160	Ora	Ora	774	775	99.9915
Streptococcus oralis ATCC 49296	Streptococcus oralis ATCC 49296	Ora	Ora	690	1365	99.9934
Actinomyces cardiffensis F0333	Actinomyces cardiffensis F0333	Ora	Ora	742	1444	99.9995
Oribacterium sinus F0268	Oribacterium sinus F0268	Ora	Ora	893	1641	100
Slackia sp. CM382	Slackia sp. CM382	Ora	Ora	673	673	100
Neisseria subflava NJ9703	Neisseria subflava NJ9703	Ora	Ora	740	742	100
Gemella haemolysans ATCC 10379	Gemella haemolysans ATCC 10379	Ora	Ora	631	632	100
Selenomonas sputigena ATCC 35185	Selenomonas sputigena ATCC 35185	Ora	Ora	900	1675	100
Prevotella sp. oral taxon 306 str. F0472	Prevotella sp. oral taxon 306 str. F0472	Ora	Ora	944	948	100
Prevotella oulorum F0390	Prevotella oulorum F0390	Ora	Ora	1021	1822	100
Selenomonas noxia F0398	Selenomonas noxia F0398	Ora	Ora	711	1390	100
Prevotella oris F0302	Prevotella oris F0302	Ora	Ora	1129	2124	100
Streptococcus sanguinis SK353	Streptococcus sanguinis SK353	Ora	Ora	761	765	99.9966
Alloprevotella rava F0323	Alloprevotella rava F0323	Ora	Ora	890	1689	100
Johnsonella ignava ATCC 51276	Johnsonella ignava ATCC 51276	Ora	Ora	902	1728	100
Aggregatibacter segnis ATCC 33393	Aggregatibacter segnis ATCC 33393	Ora	Ora	668	1325	99.9937
Streptococcus pyogenes GA19700	Streptococcus pyogenes GA19700	Ora	Ora	580	582	100
Streptococcus sp. oral taxon 056 str. F0418	Streptococcus sp. oral taxon 056 str. F0418	Ora	Ora	645	647	100
Klebsiella sp. OBRC7	Klebsiella sp. OBRC7	Ora	Ora	2027	2034	100
Treponema denticola SP32	Treponema denticola SP32	Ora	Ora	1027	1967	99.9915
Lactobacillus oris F0423	Lactobacillus oris F0423	Ora	Ora	712	714	100
Treponema maltophilum ATCC 51939	Treponema maltophilum ATCC 51939	Ora	Ora	849	1682	100
Prevotella dentalis DSM 3688	Prevotella dentalis DSM 3688	Ora	Ora	1105	2134	99.9999
Veillonella sp. oral taxon 780 str. F0422	Veillonella sp. oral taxon 780 str. F0422	Ora	Ora	536	542	100
Parvimonas sp. oral taxon 393 str. F0440	Parvimonas sp. oral taxon 393 str. F0440	Ora	Ora	493	493	100
Lachnospiraceae oral taxon 107 str. F0167	Lachnospiraceae oral taxon 107 str. F0167	Ora	Ora	1092	2106	100
Streptococcus oralis SK100	Streptococcus oralis SK100	Ora	Ora	611	612	100
Lachnospiraceae bacterium oral taxon 082 str. F0431	Lachnospiraceae bacterium oral taxon 082 str. F0431	Ora	Ora	971	1833	100
Streptococcus sp. oral taxon 058 str. F0407	Streptococcus sp. oral taxon 058 str. F0407	Ora	Ora	608	1196	100
Capnocytophaga sp. oral taxon 338 str. F0234	Capnocytophaga sp. oral taxon 338 str. F0234	Ora	Ora	845	1629	99.9818
Streptococcus oralis SK304	Streptococcus oralis SK304	Ora	Ora	660	661	100
Parascardovia denticolens DSM 10105 = JCM 12538	Parascardovia denticolens DSM 10105 = JCM 12538	Ora	Ora	629	630	100
Streptococcus mitis bv. 2 str. F0392	Streptococcus mitis bv. 2 str. F0392	Ora	Ora	635	638	100
Peptoniphilus sp. oral taxon 836 str. F0141	Peptoniphilus sp. oral taxon 836 str. F0141	Ora	Ora	476	478	100
Prevotella nigrescens ATCC 33563	Prevotella nigrescens ATCC 33563	Ora	Ora	902	1715	99.9979
Leptotrichia hofstadii F0254	Leptotrichia hofstadii F0254	Ora	Ora	853	1619	100
Prevotella tannerae ATCC 51259	Prevotella tannerae ATCC 51259	Ora	Ora	924	1706	100
Actinomyces sp. oral taxon 181 str. F0379	Actinomyces sp. oral taxon 181 str. F0379	Ora	Ora	633	1253	100
Parascardovia denticolens F0305	Parascardovia denticolens F0305	Ora	Ora	636	1243	99.9999
Streptococcus mitis ATCC 6249	Streptococcus mitis ATCC 6249	Ora	Ora	638	1260	99.9993
Neisseria sp. oral taxon 014 str. F0314	Neisseria sp. oral taxon 014 str. F0314	Ora	Ora	915	1644	99.9999
Lachnoanaerobaculum saburreum F0468	Lachnoanaerobaculum saburreum F0468	Ora	Ora	951	956	100
Streptococcus pyogenes GA06023	Streptococcus pyogenes GA06023	Ora	Ora	489	986	100
Porphyromonas gingivalis ATCC 33277	Porphyromonas gingivalis ATCC 33277	Ora	Ora	773	784	100
Corynebacterium durum F0235	Corynebacterium durum F0235	Ora	Ora	931	1844	100
Capnocytophaga sp. oral taxon 324 str. F0483	Capnocytophaga sp. oral taxon 324 str. F0483	Ora	Ora	942	1725	100
Peptostreptococcus anaerobius VPI 4330 = DSM 2949	Peptostreptococcus anaerobius VPI 4330 = DSM 2949	Ora	Ora	615	1229	100
Neisseria bacilliformis ATCC BAA-1200	Neisseria bacilliformis ATCC BAA-1200	Ora	Ora	1022	1601	99.9987
Prevotella sp. oral taxon 473 str. F0040	Prevotella sp. oral taxon 473 str. F0040	Ora	Ora	841	1654	100
Streptococcus sp. BS35b	Streptococcus sp. BS35b	Ora	Ora	610	611	100
Selenomonas sp. FOBRC6	Selenomonas sp. FOBRC6	Ora	Ora	707	715	100
Selenomonas sp. FOBRC9	Selenomonas sp. FOBRC9	Ora	Ora	749	753	100
Prevotella sp. MSX73	Prevotella sp. MSX73	Ora	Ora	1030	1032	100
Porphyromonas sp. oral taxon 279 str. F0450	Porphyromonas sp. oral taxon 279 str. F0450	Ora	Ora	723	729	100
Streptococcus sp. AS14	Streptococcus sp. AS14	Ora	Ora	766	767	100
Centipeda periodontii DSM 2778	Centipeda periodontii DSM 2778	Ora	Ora	1009	1788	99.9839
Bacillus sp. BT1B_CT2	Bacillus sp. BT1B_CT2	Ora	Ora	1454	2866	100
Bacillus sp. 2_A_57_CT2	Bacillus sp. 2_A_57_CT2	Ora	Ora	2010	3843	100
Peptoniphilus sp. oral taxon 386 str. F0131	Peptoniphilus sp. oral taxon 386 str. F0131	Ora	Ora	546	1001	99.9999
Capnocytophaga sp. oral taxon 380 str. F0488	Capnocytophaga sp. oral taxon 380 str. F0488	Ora	Ora	867	1631	100
Actinomyces sp. oral taxon 848 str. F0332	Actinomyces sp. oral taxon 848 str. F0332	Ora	Ora	847	1671	100
Veillonella dispar ATCC 17748	Veillonella dispar ATCC 17748	Ora	Ora	716	1401	100
Eubacterium nodatum ATCC 33099	Eubacterium nodatum ATCC 33099	Ora	Ora	597	598	100
Streptococcus cristatus ATCC 51100	Streptococcus cristatus ATCC 51100	Ora	Ora	654	658	99.9785
Corynebacterium matruchotii ATCC 33806	Corynebacterium matruchotii ATCC 33806	Ora	Ora	1020	1954	99.9999
Filifactor alocis ATCC 35896	Filifactor alocis ATCC 35896	Ora	Ora	640	643	100
Treponema vincentii ATCC 35580	Treponema vincentii ATCC 35580	Ora	Ora	805	807	100
Leptotrichia goodfellowii F0264	Leptotrichia goodfellowii F0264	Ora	Ora	682	687	100
Streptococcus sanguinis SK150	Streptococcus sanguinis SK150	Ora	Ora	784	1530	99.9996
Treponema socranskii subsp. socranskii VPI DR56BR1116 = ATCC 35536	Treponema socranskii subsp. socranskii VPI DR56BR1116 = ATCC 35536	Ora	Ora	899	1800	100
Olsenella sp. oral taxon 809 str. F0356	Olsenella sp. oral taxon 809 str. F0356	Ora	Ora	730	1433	100
Peptostreptococcus stomatis DSM 17678	Peptostreptococcus stomatis DSM 17678	Ora	Ora	630	633	100
Capnocytophaga sp. oral taxon 335 str. F0486	Capnocytophaga sp. oral taxon 335 str. F0486	Ora	Ora	825	829	100
Treponema denticola ATCC 35404	Treponema denticola ATCC 35404	Ora	Ora	955	1826	99.9999
Olsenella profusa F0195	Olsenella profusa F0195	Ora	Ora	873	1746	100
Campylobacter sp. FOBRC14	Campylobacter sp. FOBRC14	Ora	Ora	702	703	100
Capnocytophaga sp. CM59	Capnocytophaga sp. CM59	Ora	Ora	889	892	100
Selenomonas sp. CM52	Selenomonas sp. CM52	Ora	Ora	824	829	100
Mogibacterium sp. CM50	Mogibacterium sp. CM50	Ora	Ora	603	605	100
Prevotella nigrescens F0103	Prevotella nigrescens F0103	Ora	Ora	940	949	100
Veillonella sp. ACP1	Veillonella sp. ACP1	Ora	Ora	667	668	100
Lachnoanaerobaculum saburreum DSM 3986	Lachnoanaerobaculum saburreum DSM 3986	Ora	Ora	1052	1932	99.9879
Lautropia mirabilis ATCC 51599	Lautropia mirabilis ATCC 51599	Ora	Ora	1060	2079	99.9999
Streptococcus sanguinis SK72	Streptococcus sanguinis SK72	Ora	Ora	792	1569	100
Streptococcus intermedius ATCC 27335	Streptococcus intermedius ATCC 27335	Ora	Ora	637	646	100
Peptostreptococcaceae bacterium AS15	Peptostreptococcaceae bacterium AS15	Ora	Ora	856	859	100
Streptococcus mitis bv. 2 str. SK95	Streptococcus mitis bv. 2 str. SK95	Ora	Ora	636	641	100
Streptococcus pyogenes GA41046	Streptococcus pyogenes GA41046	Ora	Ora	602	604	100
Selenomonas artemidis F0399	Selenomonas artemidis F0399	Ora	Ora	729	1429	100
Fusobacterium periodonticum ATCC 33693	Fusobacterium periodonticum ATCC 33693	Ora	Ora	929	1646	99.9998
Aggregatibacter aphrophilus F0387	Aggregatibacter aphrophilus F0387	Ora	Ora	756	1486	100
Eikenella corrodens ATCC 23834	Eikenella corrodens ATCC 23834	Ora	Ora	784	1400	99.9999
Microbacterium sp. oral taxon 186 str. F0373	Microbacterium sp. oral taxon 186 str. F0373	Ora	Ora	1080	2105	100
Neisseria sp. oral taxon 020 str. F0370	Neisseria sp. oral taxon 020 str. F0370	Ora	Ora	814	1406	100
Capnocytophaga sputigena ATCC 33612	Capnocytophaga sputigena ATCC 33612	Ora	Ora	964	971	100
Capnocytophaga sp. oral taxon 412 str. F0487	Capnocytophaga sp. oral taxon 412 str. F0487	Ora	Ora	871	1664	100
Cardiobacterium valvarum F0432	Cardiobacterium valvarum F0432	Ora	Ora	810	1573	100
Campylobacter showae RM3277	Campylobacter showae RM3277	Ora	Ora	673	677	100
Veillonella parvula ATCC 17745	Veillonella parvula ATCC 17745	Ora	Ora	712	713	100
Selenomonas sp. F0473	Selenomonas sp. F0473	Ora	Ora	697	1369	100
Streptococcus sp. F0441	Streptococcus sp. F0441	Ora	Ora	668	1321	100
Fusobacterium necrophorum subsp. funduliforme Fnf 1007	Fusobacterium necrophorum subsp. funduliforme Fnf 1007	Ora	Ora	680	683	100
Treponema denticola ASLM	Treponema denticola ASLM	Ora	Ora	942	1818	100
Haemophilus aegyptius ATCC 11116	Haemophilus aegyptius ATCC 11116	Ora	Ora	656	1250	99.9732
Prevotella salivae F0493	Prevotella salivae F0493	Ora	Ora	1054	2042	100
Prevotella pallens ATCC 700821	Prevotella pallens ATCC 700821	Ora	Ora	1109	1971	99.9899
Jonquetella anthropi E3_33 E1	Jonquetella anthropi E3_33 E1	Ora	Ora	602	1178	100
Shuttleworthia satelles DSM 14600	Shuttleworthia satelles DSM 14600	Ora	Ora	728	1440	100
Streptococcus dysgalactiae subsp. equisimilis SK1250	Streptococcus dysgalactiae subsp. equisimilis SK1250	Ora	Ora	706	707	100
Oribacterium sp. oral taxon 078 str. F0262	Oribacterium sp. oral taxon 078 str. F0262	Ora	Ora	922	1759	100
Neisseria sp. GT4A_CT1	Neisseria sp. GT4A_CT1	Ora	Ora	1054	1717	99.9999
Streptococcus dysgalactiae subsp. equisimilis SK1249	Streptococcus dysgalactiae subsp. equisimilis SK1249	Ora	Ora	601	612	100
Streptococcus anginosus F0211	Streptococcus anginosus F0211	Ora	Ora	639	641	100
Streptococcus sanguinis SK340	Streptococcus sanguinis SK340	Ora	Ora	797	800	99.9984
Prevotella melaninogenica D18	Prevotella melaninogenica D18	Ora	Ora	1177	2071	99.9998
Prevotella melaninogenica ATCC 25845	Prevotella melaninogenica ATCC 25845	Ora	Ora	1054	1055	100
Capnocytophaga gingivalis ATCC 33624	Capnocytophaga gingivalis ATCC 33624	Ora	Ora	873	874	100
Porphyromonas endodontalis ATCC 35406	Porphyromonas endodontalis ATCC 35406	Ora	Ora	669	670	100
Streptococcus vestibularis ATCC 49124	Streptococcus vestibularis ATCC 49124	Ora	Ora	578	581	99.9999
Streptococcus pyogenes GA41208	Streptococcus pyogenes GA41208	Ora	Ora	571	572	100
Streptococcus peroris ATCC 700780	Streptococcus peroris ATCC 700780	Ora	Ora	546	1080	99.9989
Enterococcus faecalis TUSoD Ef11	Enterococcus faecalis TUSoD Ef11	Ora	Ora	937	939	100
Treponema denticola AL-2	Treponema denticola AL-2	Ora	Ora	969	1883	100
Streptococcus sp. F0442	Streptococcus sp. F0442	Ora	Ora	775	1477	99.9986
Pyramidobacter piscolens W5455	Pyramidobacter piscolens W5455	Ora	Ora	790	793	100
Streptococcus downei F0415	Streptococcus downei F0415	Ora	Ora	738	738	100
Selenomonas sp. oral taxon 138 str. F0429	Selenomonas sp. oral taxon 138 str. F0429	Ora	Ora	819	1531	100
Peptoniphilus sp. oral taxon 375 str. F0436	Peptoniphilus sp. oral taxon 375 str. F0436	Ora	Ora	649	650	100
Streptococcus parasanguinis ATCC 15912	Streptococcus parasanguinis ATCC 15912	Ora	Ora	714	717	100
Actinomyces sp. oral taxon 171 str. F0337	Actinomyces sp. oral taxon 171 str. F0337	Ora	Ora	971	1631	100
Fretibacterium fastidiosum	Fretibacterium fastidiosum	Ora	Ora	895	909	99.9985
Veillonella sp. oral taxon 158 str. F0412	Veillonella sp. oral taxon 158 str. F0412	Ora	Ora	716	717	100
Brevundimonas diminuta 470-4	Brevundimonas diminuta 470-4	Ora	Ora	1076	2109	100
Capnocytophaga sp. oral taxon 326 str. F0382	Capnocytophaga sp. oral taxon 326 str. F0382	Ora	Ora	1060	1971	100
Treponema denticola SP44	Treponema denticola SP44	Ora	Ora	968	1864	100
Veillonella atypica KON	Veillonella atypica KON	Ora	Ora	647	1286	100
Actinomyces odontolyticus ATCC 17982	Actinomyces odontolyticus ATCC 17982	Ora	Ora	805	1593	100
Lactobacillus kisonensis F0435	Lactobacillus kisonensis F0435	Ora	Ora	1062	1836	100
Lactobacillus parafarraginis F0439	Lactobacillus parafarraginis F0439	Ora	Ora	880	1750	100
Streptococcus pyogenes GA41039	Streptococcus pyogenes GA41039	Ora	Ora	568	572	100
Granulicatella adiacens ATCC 49175	Granulicatella adiacens ATCC 49175	Ora	Ora	649	1265	99.9998
Selenomonas noxia ATCC 43541	Selenomonas noxia ATCC 43541	Ora	Ora	680	1329	100
Selenomonas flueggei ATCC 43531	Selenomonas flueggei ATCC 43531	Ora	Ora	733	1420	100
Granulicatella elegans ATCC 700633	Granulicatella elegans ATCC 700633	Ora	Ora	595	1155	100
Selenomonas infelix ATCC 43532	Selenomonas infelix ATCC 43532	Ora	Ora	847	1580	100
Selenomonas sp. oral taxon 149 str. 67H29BP	Selenomonas sp. oral taxon 149 str. 67H29BP	Ora	Ora	872	1603	99.9835
Prevotella marshii DSM 16973	Prevotella marshii DSM 16973	Ora	Ora	911	1649	99.9924
Campylobacter rectus RM3267	Campylobacter rectus RM3267	Ora	Ora	795	798	100
Corynebacterium matruchotii ATCC 14266	Corynebacterium matruchotii ATCC 14266	Ora	Ora	949	949	100
Streptococcus sp. SK140	Streptococcus sp. SK140	Ora	Ora	608	611	100
Actinomyces sp. ICM47	Actinomyces sp. ICM47	Ora	Ora	738	744	100
Aggregatibacter actinomycetemcomitans Y4	Aggregatibacter actinomycetemcomitans Y4	Ora	Ora	688	1370	100
Scardovia inopinata F0304	Scardovia inopinata F0304	Ora	Ora	600	1189	100
Lachnoanaerobaculum sp. ICM7	Lachnoanaerobaculum sp. ICM7	Ora	Ora	903	908	100
Streptococcus agalactiae ATCC 13813	Streptococcus agalactiae ATCC 13813	Ora	Ora	745	1391	99.969
Prevotella multiformis DSM 16608	Prevotella multiformis DSM 16608	Ora	Ora	1070	1989	99.9972
Peptoniphilus indolicus ATCC 29427	Peptoniphilus indolicus ATCC 29427	Ora	Ora	700	1259	99.9997
Prevotella sp. oral taxon 472 str. F0295	Prevotella sp. oral taxon 472 str. F0295	Ora	Ora	1317	2298	99.9998
Streptococcus oralis ATCC 35037	Streptococcus oralis ATCC 35037	Ora	Ora	643	1256	99.9999
Prevotella buccae D17	Prevotella buccae D17	Ora	Ora	1162	2057	99.9999
Paenibacillus sp. oral taxon 786 str. D14	Paenibacillus sp. oral taxon 786 str. D14	Ora	Ora	1668	3144	99.9999
Streptococcus pyogenes GA40377	Streptococcus pyogenes GA40377	Ora	Ora	600	602	100
Fusobacterium sp. oral taxon 370 str. F0437	Fusobacterium sp. oral taxon 370 str. F0437	Ora	Ora	698	1211	99.9999
Streptococcus anginosus subsp. whileyi CCUG 39159	Streptococcus anginosus subsp. whileyi CCUG 39159	Ora	Ora	720	724	100
Streptococcus intermedius F0395	Streptococcus intermedius F0395	Ora	Ora	644	1274	99.9998
Prevotella histicola F0411	Prevotella histicola F0411	Ora	Ora	1042	1968	100
Scardovia wiggsiae F0424	Scardovia wiggsiae F0424	Ora	Ora	517	1031	100
Slackia exigua ATCC 700122	Slackia exigua ATCC 700122	Ora	Ora	705	1387	100
Capnocytophaga ochracea F0287	Capnocytophaga ochracea F0287	Ora	Ora	978	1734	99.9932
Prevotella veroralis F0319	Prevotella veroralis F0319	Ora	Ora	1092	1945	100
Solobacterium moorei F0204	Solobacterium moorei F0204	Ora	Ora	655	1299	100
Anaeroglobus geminatus F0357	Anaeroglobus geminatus F0357	Ora	Ora	591	1127	100
Megasphaera micronuciformis F0359	Megasphaera micronuciformis F0359	Ora	Ora	573	1140	100
Porphyromonas catoniae F0037	Porphyromonas catoniae F0037	Ora	Ora	698	1373	100
Propionibacterium acnes SK182B-JCVI	Propionibacterium acnes SK182B-JCVI	Ski	Ski	783	1566	100
Propionibacterium acnes HL060PA1	Propionibacterium acnes HL060PA1	Ski	Ski	820	3244	100
Staphylococcus hominis SK119	Staphylococcus hominis SK119	Ski	Ski	724	1450	100
Neisseria flavescens SK114	Neisseria flavescens SK114	Ski	Ski	750	1442	100
Propionibacterium acnes HL013PA1	Propionibacterium acnes HL013PA1	Ski	Ski	821	3268	100
Propionibacterium acnes HL097PA1	Propionibacterium acnes HL097PA1	Ski	Ski	842	3330	100
Staphylococcus aureus subsp. aureus TCH60	Staphylococcus aureus subsp. aureus TCH60	Ski	Ski	941	1884	100
Propionibacterium acnes HL099PA1	Propionibacterium acnes HL099PA1	Ski	Ski	860	3272	100
Propionibacterium acnes HL110PA1	Propionibacterium acnes HL110PA1	Ski	Ski	828	3286	100
Propionibacterium acnes HL074PA1	Propionibacterium acnes HL074PA1	Ski	Ski	831	3242	100
Propionibacterium acnes HL072PA2	Propionibacterium acnes HL072PA2	Ski	Ski	848	3264	100
Propionibacterium acnes HL110PA2	Propionibacterium acnes HL110PA2	Ski	Ski	832	3304	100
Propionibacterium acnes HL110PA4	Propionibacterium acnes HL110PA4	Ski	Ski	818	3232	100
Rhodococcus equi ATCC 33707	Rhodococcus equi ATCC 33707	Ski	Ski	1752	3506	100
Haemophilus parainfluenzae ATCC 33392	Haemophilus parainfluenzae ATCC 33392	Ski	Ski	703	1408	100
Staphylococcus lugdunensis M23590	Staphylococcus lugdunensis M23590	Ski	Ski	915	3332	100
Propionibacterium acnes HL056PA1	Propionibacterium acnes HL056PA1	Ski	Ski	806	3220	100
Staphylococcus epidermidis W23144	Staphylococcus epidermidis W23144	Ski	Ski	906	3292	99.9996
Propionibacterium acnes HL037PA1	Propionibacterium acnes HL037PA1	Ski	Ski	819	3256	100
Micrococcus luteus SK58	Micrococcus luteus SK58	Ski	Ski	816	1636	100
Staphylococcus epidermidis SK135	Staphylococcus epidermidis SK135	Ski	Ski	838	1650	100
Acinetobacter baumannii 6014059	Acinetobacter baumannii 6014059	Ski	Ski	1246	4858	100
Propionibacterium acnes HL005PA1	Propionibacterium acnes HL005PA1	Ski	Ski	831	3248	100
Propionibacterium acnes HL083PA2	Propionibacterium acnes HL083PA2	Ski	Ski	827	3270	100
Propionibacterium acnes HL103PA1	Propionibacterium acnes HL103PA1	Ski	Ski	824	3276	100
Propionibacterium acnes HL096PA2	Propionibacterium acnes HL096PA2	Ski	Ski	850	3368	100
Propionibacterium acnes HL096PA3	Propionibacterium acnes HL096PA3	Ski	Ski	848	3348	100
Propionibacterium acnes J165	Propionibacterium acnes J165	Ski	Ski	807	1616	100
Acetobacteraceae bacterium AT-5844	Acetobacteraceae bacterium AT-5844	Ski	Ski	1704	6516	100
Dermacoccus sp. Ellin185	Dermacoccus sp. Ellin185	Ski	Ski	982	1972	100
Propionibacterium acnes HL087PA2	Propionibacterium acnes HL087PA2	Ski	Ski	818	3260	100
Enhydrobacter aerosaccus SK60	Enhydrobacter aerosaccus SK60	Ski	Ski	852	1710	100
Anaerococcus vaginalis ATCC 51170	Anaerococcus vaginalis ATCC 51170	Ski	Ski	662	2486	99.9978
Acinetobacter baumannii 6013150	Acinetobacter baumannii 6013150	Ski	Ski	1234	4968	100
Acinetobacter sp. ATCC 27244	Acinetobacter sp. ATCC 27244	Ski	Ski	1121	4252	100
Acinetobacter baumannii 6013113	Acinetobacter baumannii 6013113	Ski	Ski	1281	5050	100
Corynebacterium efficiens YS-314	Corynebacterium efficiens YS-314	Ski	Ski	1084	4026	99.9997
Propionibacterium acnes HL050PA3	Propionibacterium acnes HL050PA3	Ski	Ski	827	3266	100
Propionibacterium acnes HL005PA4	Propionibacterium acnes HL005PA4	Ski	Ski	826	3244	100
Propionibacterium acnes HL050PA1	Propionibacterium acnes HL050PA1	Ski	Ski	832	3254	100
Propionibacterium acnes HL082PA1	Propionibacterium acnes HL082PA1	Ski	Ski	837	3304	100
Propionibacterium acnes HL036PA2	Propionibacterium acnes HL036PA2	Ski	Ski	821	3264	100
Peptostreptococcus anaerobius 653-L	Peptostreptococcus anaerobius 653-L	Ski	Ski	657	1324	100
Propionibacterium acnes HL030PA1	Propionibacterium acnes HL030PA1	Ski	Ski	862	3314	100
Propionibacterium acnes HL030PA1	Propionibacterium sp. 434-HC2	Ski	Uro	800	3314	99.9462
Propionibacterium acnes HL030PA2	Propionibacterium acnes HL030PA2	Ski	Ski	845	3258	100
Propionibacterium acnes HL001PA1	Propionibacterium acnes HL001PA1	Ski	Ski	820	3240	100
Propionibacterium acnes HL043PA1	Propionibacterium acnes HL043PA1	Ski	Ski	832	3316	100
Propionibacterium acnes HL036PA1	Propionibacterium acnes HL036PA1	Ski	Ski	823	3274	100
Acinetobacter lwoffii SH145	Acinetobacter lwoffii SH145	Ski	Ski	1166	4266	99.9999
Propionibacterium acnes HL082PA2	Propionibacterium acnes HL082PA2	Ski	Ski	814	3240	100
Propionibacterium acnes HL059PA1	Propionibacterium acnes HL059PA1	Ski	Ski	830	3254	100
Propionibacterium acnes HL025PA2	Propionibacterium acnes HL025PA2	Ski	Ski	831	3230	100
Propionibacterium acnes HL025PA1	Propionibacterium acnes HL025PA1	Ski	Ski	848	3344	100
Propionibacterium acnes HL086PA1	Propionibacterium acnes HL086PA1	Ski	Ski	836	3326	100
Staphylococcus epidermidis 14.1.R1.SE	Staphylococcus epidermidis 14.1.R1.SE	Ski	Ski	781	1576	100
Propionibacterium acnes SK182	Propionibacterium acnes SK182	Ski	Ski	817	1634	100
Acinetobacter sp. RUH2624	Acinetobacter sp. RUH2624	Ski	Ski	1401	5184	99.9978
Propionibacterium acnes J139	Propionibacterium acnes J139	Ski	Ski	825	1648	100
Propionibacterium acnes HL002PA3	Propionibacterium acnes HL002PA3	Ski	Ski	826	3266	100
Staphylococcus capitis SK14	Staphylococcus capitis SK14	Ski	Ski	794	1592	100
Propionibacterium acnes HL043PA2	Propionibacterium acnes HL043PA2	Ski	Ski	824	3284	100
Propionibacterium acnes HL078PA1	Propionibacterium acnes HL078PA1	Ski	Ski	855	3324	100
Propionibacterium acnes HL013PA2	Propionibacterium acnes HL013PA2	Ski	Ski	820	3256	100
Propionibacterium acnes HL072PA1	Propionibacterium acnes HL072PA1	Ski	Ski	832	3310	100
Propionibacterium acnes HL037PA2	Propionibacterium acnes HL037PA2	Ski	Ski	860	3396	100
Propionibacterium acnes HL037PA3	Propionibacterium acnes HL037PA3	Ski	Ski	880	3400	100
Acinetobacter sp. SH024	Acinetobacter sp. SH024	Ski	Ski	1348	5158	100
Propionibacterium acnes HL027PA2	Propionibacterium acnes HL027PA2	Ski	Ski	831	3248	100
Propionibacterium acnes HL002PA1	Propionibacterium acnes HL002PA1	Ski	Ski	834	3228	100
Propionibacterium acnes HL044PA1	Propionibacterium acnes HL044PA1	Ski	Ski	868	3450	100
Propionibacterium acnes HL036PA3	Propionibacterium acnes HL036PA3	Ski	Ski	850	3226	100
Propionibacterium acnes HL027PA1	Propionibacterium acnes HL027PA1	Ski	Ski	820	3222	100
Propionibacterium acnes HL067PA1	Propionibacterium acnes HL067PA1	Ski	Ski	830	3294	100
Acinetobacter calcoaceticus RUH2202	Acinetobacter calcoaceticus RUH2202	Ski	Ski	1295	5058	100
Acinetobacter johnsonii SH046	Acinetobacter johnsonii SH046	Ski	Ski	1230	4612	99.9998
Neisseria wadsworthii 9715	Neisseria wadsworthii 9715	Ski	Ski	892	3150	99.9987
Propionibacterium acnes HL050PA2	Propionibacterium acnes HL050PA2	Ski	Ski	819	3200	100
Staphylococcus aureus subsp. aureus MRSA131	Staphylococcus aureus subsp. aureus MRSA131	Ski	Ski	932	3660	100
Propionibacterium acnes HL087PA1	Propionibacterium acnes HL087PA1	Ski	Ski	821	3262	100
Propionibacterium acnes SK187	Propionibacterium acnes SK187	Ski	Ski	824	1648	100
Corynebacterium pyruviciproducens ATCC BAA-1742	Corynebacterium pyruviciproducens ATCC BAA-1742	Ski	Ski	913	3598	99.9988
Erysipelothrix rhusiopathiae ATCC 19414	Erysipelothrix rhusiopathiae ATCC 19414	Ski	Ski	582	1162	100
Propionibacterium acnes HL059PA2	Propionibacterium acnes HL059PA2	Ski	Ski	822	3266	100
Propionibacterium acnes HL005PA3	Propionibacterium acnes HL005PA3	Ski	Ski	819	3256	100
Propionibacterium acnes HL046PA2	Propionibacterium acnes HL046PA2	Ski	Ski	818	3242	100
Propionibacterium acnes HL046PA1	Propionibacterium acnes HL046PA1	Ski	Ski	832	3244	100
Propionibacterium acnes HL005PA2	Propionibacterium acnes HL005PA2	Ski	Ski	816	3246	100
Staphylococcus aureus subsp. aureus MRSA177	Staphylococcus aureus subsp. aureus MRSA177	Ski	Ski	936	3654	100
Rhodococcus erythropolis SK121	Rhodococcus erythropolis SK121	Ski	Ski	2196	4406	100
Streptococcus pyogenes GA19702	Streptococcus pyogenes GA19702	Ski	Ski	611	1230	100
Propionibacterium acnes HL110PA3	Propionibacterium acnes HL110PA3	Ski	Ski	847	3216	100
Streptococcus pyogenes GA16797	Streptococcus pyogenes GA16797	Ski	Ski	561	1128	100
Propionibacterium acnes HL020PA1	Propionibacterium acnes HL020PA1	Ski	Ski	832	3262	100
Propionibacterium acnes HL053PA1	Propionibacterium acnes HL053PA1	Ski	Ski	832	3308	100
Propionibacterium acnes HL053PA2	Propionibacterium acnes HL053PA2	Ski	Ski	829	3280	100
Propionibacterium acnes HL045PA1	Propionibacterium acnes HL045PA1	Ski	Ski	841	3312	100
Corynebacterium tuberculostearicum SK141	Corynebacterium tuberculostearicum SK141	Ski	Ski	773	1546	100
Propionibacterium acnes SK137	Propionibacterium acnes SK137	Ski	Ski	830	1662	100
Corynebacterium amycolatum SK46	Corynebacterium amycolatum SK46	Ski	Ski	817	1638	100
Staphylococcus aureus subsp. aureus TCH130	Staphylococcus aureus subsp. aureus TCH130	Ski	Ski	904	3538	100
Staphylococcus aureus subsp. aureus TCH70	Staphylococcus aureus subsp. aureus TCH70	Ski	Ski	1001	3734	100
Propionibacterium acnes HL092PA1	Propionibacterium acnes HL092PA1	Ski	Ski	828	3308	100
Staphylococcus epidermidis BCM-HMP0060	Staphylococcus epidermidis BCM-HMP0060	Ski	Ski	859	3316	99.9999
Streptococcus pyogenes GA03455	Streptococcus pyogenes GA03455	Ski	Ski	564	1138	100
Prevotella bergensis DSM 17361	Prevotella bergensis DSM 17361	Ski	Ski	1158	4182	99.9999
Propionibacterium acidifaciens F0233	Propionibacterium acidifaciens F0233	Ski	Ski	988	3348	100
Streptococcus pyogenes GA03747	Streptococcus pyogenes GA03747	Ski	Ski	592	1190	100
Staphylococcus aureus subsp. aureus USA300_TCH959	Staphylococcus aureus subsp. aureus USA300_TCH959	Ski	Ski	971	3584	99.9999
Streptococcus pyogenes GA03799	Streptococcus pyogenes GA03799	Ski	Ski	557	1114	100
Streptococcus pyogenes GA40884	Streptococcus pyogenes GA40884	Ski	Ski	594	1194	100
Streptococcus pyogenes GA03805	Streptococcus pyogenes GA03805	Ski	Ski	573	1146	100
Propionibacterium acnes HL087PA3	Propionibacterium acnes HL087PA3	Ski	Ski	836	3308	100
Propionibacterium acnes HL083PA1	Propionibacterium acnes HL083PA1	Ski	Ski	823	3258	100
Propionibacterium acnes HL007PA1	Propionibacterium acnes HL007PA1	Ski	Ski	838	3312	100
Staphylococcus epidermidis M23864:W2(grey)	Staphylococcus epidermidis M23864:W2(grey)	Ski	Ski	884	3262	99.9998
Propionibacterium acnes HL038PA1	Propionibacterium acnes HL038PA1	Ski	Ski	836	3294	100
Staphylococcus caprae M23864:W1	Staphylococcus caprae M23864:W1	Ski	Ski	905	3412	99.9999
Propionibacterium acnes HL002PA2	Propionibacterium acnes HL002PA2	Ski	Ski	822	3252	100
Propionibacterium acnes HL063PA2	Propionibacterium acnes HL063PA2	Ski	Ski	831	3284	100
Propionibacterium acnes HL063PA1	Propionibacterium acnes HL063PA1	Ski	Ski	820	3266	100
Staphylococcus warneri L37603	Staphylococcus warneri L37603	Ski	Ski	779	1558	100
Streptococcus salivarius SK126	Streptococcus salivarius SK126	Ski	Ski	673	1352	100
Acinetobacter radioresistens SK82	Acinetobacter radioresistens SK82	Ski	Ski	1054	2112	100
Propionimicrobium lymphophilum ACS-093-V-SCH5	Propionimicrobium lymphophilum ACS-093-V-SCH5	Uro	Uro	768	3010	100
Campylobacter ureolyticus ACS-301-V-Sch3b	Campylobacter ureolyticus ACS-301-V-Sch3b	Uro	Uro	562	2236	99.99
Prevotella timonensis CRIS 5C-B1	Prevotella timonensis CRIS 5C-B1	Uro	Uro	896	1794	100
Lactobacillus crispatus SJ-3C-US	Lactobacillus crispatus SJ-3C-US	Uro	Uro	857	2582	99.9997
Lactobacillus gasseri SJ-9E-US	Lactobacillus gasseri SJ-9E-US	Uro	Uro	600	2356	100
Atopobium vaginae DSM 15829	Atopobium vaginae DSM 15829	Uro	Uro	476	948	100
Anaerococcus tetradius ATCC 35098	Anaerococcus tetradius ATCC 35098	Uro	Uro	713	2692	99.9998
Sphingobacterium spiritivorum ATCC 33861	Sphingobacterium spiritivorum ATCC 33861	Uro	Uro	1696	6760	100
Staphylococcus aureus subsp. aureus MN8	Staphylococcus aureus subsp. aureus MN8	Uro	Uro	987	1932	99.9731
Lactobacillus gasseri SV-16A-US	Lactobacillus gasseri SV-16A-US	Uro	Uro	710	2612	100
Prevotella bivia JCVIHMP010	Prevotella bivia JCVIHMP010	Uro	Uro	747	1506	100
Propionimicrobium sp. BV2F7	Propionimicrobium sp. BV2F7	Uro	Uro	672	1344	100
Enterococcus faecium FB129-CNAB4	Enterococcus faecium FB129-CNAB4	Uro	Uro	1022	3584	99.9985
Dialister micraerophilus DSM 19965	Dialister micraerophilus DSM 19965	Uro	Uro	424	1654	99.9933
Enterococcus faecalis ATCC 29200	Enterococcus faecalis ATCC 29200	Uro	Uro	997	3842	99.9999
Enterococcus faecalis EnGen0297	Enterococcus faecalis EnGen0297	Uro	Uro	1029	3816	99.9999
Gardnerella vaginalis HMP9231	Gardnerella vaginalis HMP9231	Uro	Uro	574	575	100
Lactobacillus crispatus FB049-03	Lactobacillus crispatus FB049-03	Uro	Uro	900	1550	99.987
Mobiluncus curtisii ATCC 43063	Mobiluncus curtisii ATCC 43063	Uro	Uro	715	715	100
Finegoldia magna BVS033A4	Finegoldia magna BVS033A4	Uro	Uro	637	640	100
Lactobacillus jensenii 269-3	Lactobacillus jensenii 269-3	Uro	Uro	534	538	100
Streptococcus urinalis FB127-CNA-2	Streptococcus urinalis FB127-CNA-2	Uro	Uro	708	1414	99.9998
Lactobacillus iners SPIN 1401G	Lactobacillus iners SPIN 1401G	Uro	Uro	403	403	100
Veillonella parvula ACS-068-V-Sch12	Veillonella parvula ACS-068-V-Sch12	Uro	Uro	709	1416	100
Veillonella atypica ACS-049-V-Sch6	Veillonella atypica ACS-049-V-Sch6	Uro	Uro	652	655	100
Staphylococcus simulans ACS-120-V-Sch1	Staphylococcus simulans ACS-120-V-Sch1	Uro	Uro	905	1745	99.9973
Jonquetella sp. BV3C21	Jonquetella sp. BV3C21	Uro	Uro	534	536	100
Lactobacillus crispatus FB077-07	Lactobacillus crispatus FB077-07	Uro	Uro	975	1673	99.9658
Actinomyces coleocanis DSM 15436	Actinomyces coleocanis DSM 15436	Uro	Uro	567	1130	100
Anaerococcus lactolyticus ATCC 51172	Anaerococcus lactolyticus ATCC 51172	Uro	Uro	712	1373	99.9999
Chryseobacterium gleum ATCC 35910	Chryseobacterium gleum ATCC 35910	Uro	Uro	1882	3709	100
Corynebacterium pseudogenitalium ATCC 33035	Corynebacterium pseudogenitalium ATCC 33035	Uro	Uro	876	1724	100
Corynebacterium glucuronolyticum ATCC 51867	Corynebacterium glucuronolyticum ATCC 51867	Uro	Uro	935	1830	99.9999
Actinomyces turicensis ACS-279-V-Col4	Actinomyces turicensis ACS-279-V-Col4	Uro	Uro	651	1300	100
Staphylococcus lugdunensis ACS-027-V-Sch2	Staphylococcus lugdunensis ACS-027-V-Sch2	Uro	Uro	964	3452	99.9995
Lactobacillus crispatus CTV-05	Lactobacillus crispatus CTV-05	Uro	Uro	879	1500	99.9885
Lactobacillus iners LactinV 11V1-d	Lactobacillus iners LactinV 11V1-d	Uro	Uro	420	424	100
Anaerococcus prevotii ACS-065-V-Col13	Anaerococcus prevotii ACS-065-V-Col13	Uro	Uro	550	551	100
Actinomyces neuii BVS029A5	Actinomyces neuii BVS029A5	Uro	Uro	708	1416	100
Porphyromonas asaccharolytica PR426713P-I	Porphyromonas asaccharolytica PR426713P-I	Uro	Uro	703	707	100
Mobiluncus curtisii ATCC 51333	Mobiluncus curtisii ATCC 51333	Uro	Uro	710	1400	100
Proteus mirabilis WGLW4	Proteus mirabilis WGLW4	Uro	Uro	1336	2610	99.9966
Streptococcus agalactiae BV3L5	Streptococcus agalactiae BV3L5	Uro	Uro	677	681	100
Facklamia hominis ACS-120-V-Sch10	Facklamia hominis ACS-120-V-Sch10	Uro	Uro	665	1273	99.992
Megasphaera sp. BV3C16-1	Megasphaera sp. BV3C16-1	Uro	Uro	707	710	100
Lactobacillus iners LactinV 03V1-b	Lactobacillus iners LactinV 03V1-b	Uro	Uro	395	798	100
Aerococcus urinae ACS-120-V-Col10a	Aerococcus urinae ACS-120-V-Col10a	Uro	Uro	692	693	100
Atopobium vaginae PB189-T1-4	Atopobium vaginae PB189-T1-4	Uro	Uro	465	466	100
Bifidobacterium breve ACS-071-V-Sch8b	Bifidobacterium breve ACS-071-V-Sch8b	Uro	Uro	775	775	100
Lactobacillus gasseri 224-1	Lactobacillus gasseri 224-1	Uro	Uro	657	657	100
Lactobacillus coleohominis 101-4-CHN	Lactobacillus coleohominis 101-4-CHN	Uro	Uro	572	1123	100
Acinetobacter baumannii ATCC 19606 = CIP 70.34	Acinetobacter baumannii ATCC 19606 = CIP 70.34	Uro	Uro	1344	2571	99.9999
Bifidobacterium dentium JCVIHMP022	Bifidobacterium dentium JCVIHMP022	Uro	Uro	859	859	100
Lactobacillus iners ATCC 55195	Lactobacillus iners ATCC 55195	Uro	Uro	413	1614	99.9763
Klebsiella pneumoniae subsp. pneumoniae WGLW1	Klebsiella pneumoniae subsp. pneumoniae WGLW1	Uro	Uro	1908	7348	99.9923
Acidaminococcus sp. BV3L6	Acidaminococcus sp. BV3L6	Uro	Uro	696	1398	100
Lactobacillus crispatus JV-V01	Lactobacillus crispatus JV-V01	Uro	Uro	729	2626	99.9996
Lactobacillus iners LEAF 2053A-b	Lactobacillus iners LEAF 2053A-b	Uro	Uro	433	872	100
Propionibacterium sp. 409-HC1	Propionibacterium sp. CC003-HC2	Uro	Ora	787	1574	99.9904
Propionibacterium sp. 409-HC1	Propionibacterium acnes HL025PA1	Uro	Ski	780	1574	99.961
Propionibacterium sp. 409-HC1	Propionibacterium sp. 409-HC1	Uro	Uro	779	1574	100
Megasphaera sp. UPII 199-6	Megasphaera sp. UPII 199-6	Uro	Uro	524	1050	100
Lactobacillus crispatus MV-1A-US	Lactobacillus crispatus MV-1A-US	Uro	Uro	943	2856	100
Lactobacillus jensenii 27-2-CHN	Lactobacillus jensenii 27-2-CHN	Uro	Uro	586	2138	100
Lactobacillus crispatus 125-2-CHN	Lactobacillus crispatus 125-2-CHN	Uro	Uro	769	2776	99.9994
Corynebacterium genitalium ATCC 33030	Corynebacterium genitalium ATCC 33030	Uro	Uro	785	1566	100
Brevibacterium mcbrellneri ATCC 49030	Brevibacterium mcbrellneri ATCC 49030	Uro	Uro	803	1616	100
Lactobacillus gasseri MV-22	Lactobacillus gasseri MV-22	Uro	Uro	666	2564	100
Lactobacillus jensenii 1153	Lactobacillus jensenii 1153	Uro	Uro	602	1164	99.9992
Gardnerella vaginalis 315-A	Gardnerella vaginalis 315-A	Uro	Uro	553	1088	100
Mobiluncus mulieris 28-1	Mobiluncus mulieris 28-1	Uro	Uro	788	1582	100
Clostridiales genomosp. BVAB3 str. UPII9-5	Clostridiales genomosp. BVAB3 str. UPII9-5	Uro	Uro	602	1206	100
Porphyromonas uenonis 60-3	Porphyromonas uenonis 60-3	Uro	Uro	711	1354	99.9999
Peptoniphilus lacrimalis 315-B	Peptoniphilus lacrimalis 315-B	Uro	Uro	536	1076	100
Dialister microaerophilus UPII 345-E	Dialister microaerophilus UPII 345-E	Uro	Uro	449	902	100
Atopobium sp. BV3Ac4	Atopobium sp. BV3Ac4	Uro	Uro	568	1138	100
Lactobacillus oris PB013-T2-3	Lactobacillus oris PB013-T2-3	Uro	Uro	653	1314	100
Actinomyces europaeus ACS-120-V-Col10b	Actinomyces europaeus ACS-120-V-Col10b	Uro	Uro	636	2532	100
Lactobacillus iners SPIN 2503V10-D	Lactobacillus iners SPIN 2503V10-D	Uro	Uro	412	826	99.9999
Lactobacillus gasseri 202-4	Lactobacillus gasseri 202-4	Uro	Uro	564	1146	100
Lactobacillus crispatus MV-3A-US	Lactobacillus crispatus MV-3A-US	Uro	Uro	827	2878	99.9992
Peptoniphilus sp. BV3AC2	Peptoniphilus sp. BV3AC2	Uro	Uro	650	1302	100
Enterococcus faecalis EnGen0311	Enterococcus faecalis EnGen0311	Uro	Uro	1044	4066	100
Streptococcus pseudoporcinus SPIN 20026	Streptococcus pseudoporcinus SPIN 20026	Uro	Uro	683	1372	100
Anaerococcus hydrogenalis ACS-025-V-Sch4	Anaerococcus hydrogenalis ACS-025-V-Sch4	Uro	Uro	643	1270	100
Coriobacteriaceae bacterium BV3Ac1	Coriobacteriaceae bacterium BV3Ac1	Uro	Uro	592	1184	100
Fusobacterium nucleatum subsp. nucleatum ATCC 23726	Fusobacterium nucleatum subsp. nucleatum ATCC 23726	Uro	Uro	713	1428	100
Gardnerella vaginalis ATCC 14019	Gardnerella vaginalis ATCC 14019	Uro	Uro	578	1110	100
Roseomonas cervicalis ATCC 49957	Roseomonas cervicalis ATCC 49957	Uro	Uro	1666	5010	99.9209
Lactobacillus salivarius ACS-116-V-Col5a	Lactobacillus salivarius ACS-116-V-Col5a	Uro	Uro	600	1208	100
Prevotella disiens FB035-09AN	Prevotella disiens FB035-09AN	Uro	Uro	1045	1926	100
Actinomyces urogenitalis DSM 15434	Actinomyces urogenitalis DSM 15434	Uro	Uro	945	3290	99.9996
Lactobacillus jensenii JV-V16	Lactobacillus jensenii JV-V16	Uro	Uro	542	1068	99.9984
Enterococcus faecalis TX0855	Enterococcus faecalis TX0855	Uro	Uro	987	3858	100
Lactobacillus iners DSM 13335	Lactobacillus iners DSM 13335	Uro	Uro	419	1662	100
Lactobacillus johnsonii ATCC 33200	Lactobacillus johnsonii ATCC 33200	Uro	Uro	597	2326	99.9999
Veillonella ratti ACS-216-V-Col6b	Veillonella ratti ACS-216-V-Col6b	Uro	Uro	781	3048	99.9829
Propionibacterium sp. 434-HC2	Propionibacterium sp. 434-HC2	Uro	Uro	810	1630	100
Lactobacillus jensenii SJ-7A-US	Lactobacillus jensenii SJ-7A-US	Uro	Uro	599	2174	99.9996
Prevotella denticola CRIS 18C-A	Prevotella denticola CRIS 18C-A	Uro	Uro	1020	2012	100
Staphylococcus epidermidis BVS058A4	Staphylococcus epidermidis BVS058A4	Uro	Uro	942	3392	99.9984
Lactobacillus iners LEAF 2052A-d	Lactobacillus iners LEAF 2052A-d	Uro	Uro	427	852	100
Corynebacterium jeikeium ATCC 43734	Corynebacterium jeikeium ATCC 43734	Uro	Uro	846	3174	99.9974
Corynebacterium lipophiloflavum DSM 44291	Corynebacterium lipophiloflavum DSM 44291	Uro	Uro	783	2958	99.9997
Megasphaera genomosp. type_1 str. 28L	Megasphaera genomosp. type_1 str. 28L	Uro	Uro	559	1118	100
Corynebacterium striatum ATCC 6940	Corynebacterium striatum ATCC 6940	Uro	Uro	965	3546	99.9988
Sphingobacterium spiritivorum ATCC 33300	Sphingobacterium spiritivorum ATCC 33300	Uro	Uro	1750	6848	100
Proteus mirabilis ATCC 29906	Proteus mirabilis ATCC 29906	Uro	Uro	1334	5206	99.9999
Mycobacterium parascrofulaceum ATCC BAA-614	Mycobacterium parascrofulaceum ATCC BAA-614	Uro	Uro	2203	8070	99.9944
Mobiluncus mulieris ATCC 35239	Mobiluncus mulieris ATCC 35239	Uro	Uro	859	3248	99.9661
Bifidobacterium dentium ATCC 27679	Bifidobacterium dentium ATCC 27679	Uro	Uro	882	3484	100
Finegoldia magna ACS-171-V-Col3	Finegoldia magna ACS-171-V-Col3	Uro	Uro	594	1190	100
Lactobacillus jensenii 115-3-CHN	Lactobacillus jensenii 115-3-CHN	Uro	Uro	548	2102	99.9998
Lactobacillus iners LEAF 3008A-a	Lactobacillus iners LEAF 3008A-a	Uro	Uro	409	822	100
Lactobacillus vaginalis ATCC 49540	Lactobacillus vaginalis ATCC 49540	Uro	Uro	689	2290	99.9995
Prevotella amnii CRIS 21A-A	Prevotella amnii CRIS 21A-A	Uro	Uro	752	1504	100
Finegoldia magna ATCC 53516	Finegoldia magna ATCC 53516	Uro	Uro	657	1276	99.9824
Peptoniphilus harei ACS-146-V-Sch2b	Peptoniphilus harei ACS-146-V-Sch2b	Uro	Uro	597	1196	100
Eremococcus coleocola ACS-139-V-Col8	Eremococcus coleocola ACS-139-V-Col8	Uro	Uro	580	1164	100
Escherichia coli 83972	Escherichia coli 83972	Uro	Uro	1722	6636	99.9998
Lactobacillus iners UPII 60-B	Lactobacillus iners UPII 60-B	Uro	Uro	428	860	100
Lactobacillus iners UPII 143-D	Lactobacillus iners UPII 143-D	Uro	Uro	408	818	100
Aerococcus viridans ATCC 11563	Aerococcus viridans ATCC 11563	Uro	Uro	589	1190	100
Lactobacillus iners LEAF 2062A-h1	Lactobacillus iners LEAF 2062A-h1	Uro	Uro	425	852	100
Finegoldia magna SY403409CC001050417	Finegoldia magna SY403409CC001050417	Uro	Uro	664	1320	100
Lactobacillus delbrueckii subsp. bulgaricus PB2003/044-T3-4	Lactobacillus delbrueckii subsp. bulgaricus PB2003/044-T3-4	Uro	Uro	599	1198	100
Prevotella oralis ATCC 33269	Prevotella oralis ATCC 33269	Uro	Uro	960	3772	100
Lactobacillus gasseri JV-V03	Lactobacillus gasseri JV-V03	Uro	Uro	665	2658	100
Treponema phagedenis F0421	Treponema phagedenis F0421	Uro	Uro	1009	3342	100
Streptococcus equinus ATCC 700338	Streptococcus equinus ATCC 700338	Uro	Uro	695	2714	100
Lactobacillus iners LactinV 01V1-a	Lactobacillus iners LactinV 01V1-a	Uro	Uro	384	772	100
Peptoniphilus duerdenii ATCC BAA-1640	Peptoniphilus duerdenii ATCC BAA-1640	Uro	Uro	769	2740	99.9994
Gardnerella vaginalis 409-05	Gardnerella vaginalis 409-05	Uro	Uro	545	1078	100
Mobiluncus curtisii subsp. holmesii ATCC 35242	Mobiluncus curtisii subsp. holmesii ATCC 35242	Uro	Uro	701	2770	99.998
Corynebacterium glucuronolyticum ATCC 51866	Corynebacterium glucuronolyticum ATCC 51866	Uro	Uro	975	3712	99.9998
Mobiluncus curtisii subsp. curtisii ATCC 35241	Mobiluncus curtisii subsp. curtisii ATCC 35241	Uro	Uro	727	2826	99.9998
Mobiluncus mulieris ATCC 35243	Mobiluncus mulieris ATCC 35243	Uro	Uro	813	3148	99.9999
Lactobacillus iners LactinV 09V1-c	Lactobacillus iners LactinV 09V1-c	Uro	Uro	418	838	100
Peptoniphilus sp. BV3C26	Peptoniphilus sp. BV3C26	Uro	Uro	603	1216	100
Haemophilus parainfluenzae HK262	Haemophilus parainfluenzae HK262	Uro	Uro	667	1344	100
Prevotella sp. BV3P1	Prevotella sp. BV3P1	Uro	Uro	898	1800	100
Mobiluncus mulieris FB024-16	Mobiluncus mulieris FB024-16	Uro	Uro	771	1548	100
Enterococcus faecalis TX0312	Enterococcus faecalis TX0312	Uro	Uro	922	3612	100
Actinobaculum massiliae ACS-171-V-Col2	Actinobaculum massiliae ACS-171-V-Col2	Uro	Uro	676	2690	99.9971
Actinobaculum schaalii FB123-CNA-2	Actinobaculum schaalii FB123-CNA-2	Uro	Uro	709	2750	99.9991
Prevotella buccalis ATCC 35310	Prevotella buccalis ATCC 35310	Uro	Uro	952	1912	100
Lactobacillus crispatus 214-1	Lactobacillus crispatus 214-1	Uro	Uro	597	1210	100
Lactobacillus fermentum 28-3-CHN	Lactobacillus fermentum 28-3-CHN	Uro	Uro	739	2524	99.9999
