# Supplementary material for: Horizontal gene transfer in human-associated microorganisms inferred by phylogenetic reconstruction and reconciliation
Source: Sci Rep. 2019 Apr 11;9:5953. doi: 10.1038/s41598-019-42227-5 (PMC6459891; doi:10.1038/s41598-019-42227-5)
Supplement: Supplementary file 5 — Table S4 [file 41598_2019_42227_MOESM5_ESM.xlsx]

## Sheet: Sheet1
query genome	reference genome	query niche	reference niche	no. of fragments evaluated	no of the total fragements aligned to the reference genome	ANI estimate
Neisseria sicca ATCC 29256	Neisseria macacae ATCC 33926	Air	Gas	820	917	96.3542
Neisseria sicca ATCC 29256	Neisseria sp. GT4A_CT1	Air	Ora	827	917	96.1319
Staphylococcus aureus subsp. aureus ATCC 51811	Staphylococcus aureus subsp. aureus TCH60	Air	Ski	912	1813	97.8703
Staphylococcus aureus subsp. aureus ATCC 51811	Staphylococcus aureus subsp. aureus MRSA131	Air	Ski	913	1813	99.0688
Staphylococcus aureus subsp. aureus ATCC 51811	Staphylococcus aureus subsp. aureus MRSA177	Air	Ski	915	1813	99.1139
Staphylococcus aureus subsp. aureus ATCC 51811	Staphylococcus aureus subsp. aureus TCH130	Air	Ski	891	1813	99.0108
Staphylococcus aureus subsp. aureus ATCC 51811	Staphylococcus aureus subsp. aureus TCH70	Air	Ski	943	1813	99.9134
Staphylococcus aureus subsp. aureus ATCC 51811	Staphylococcus aureus subsp. aureus USA300_TCH959	Air	Ski	942	1813	98.9256
Staphylococcus aureus subsp. aureus ATCC 51811	Staphylococcus aureus subsp. aureus MN8	Air	Uro	906	1813	97.8218
Neisseria mucosa C102	Neisseria subflava NJ9703	Air	Ora	675	1433	95.124
Actinomyces viscosus C505	Actinomyces sp. oral taxon 175 str. F0384	Air	Ora	942	2042	96.8162
Staphylococcus capitis C87	Staphylococcus capitis SK14	Air	Ski	752	1615	96.5609
Staphylococcus aureus subsp. aureus ATCC BAA-39	Staphylococcus aureus subsp. aureus TCH60	Air	Ski	912	1887	98.0799
Staphylococcus aureus subsp. aureus ATCC BAA-39	Staphylococcus aureus subsp. aureus MRSA131	Air	Ski	905	1887	99.2493
Staphylococcus aureus subsp. aureus ATCC BAA-39	Staphylococcus aureus subsp. aureus MRSA177	Air	Ski	908	1887	99.1873
Staphylococcus aureus subsp. aureus ATCC BAA-39	Staphylococcus aureus subsp. aureus TCH130	Air	Ski	889	1887	98.867
Staphylococcus aureus subsp. aureus ATCC BAA-39	Staphylococcus aureus subsp. aureus TCH70	Air	Ski	930	1887	98.6838
Staphylococcus aureus subsp. aureus ATCC BAA-39	Staphylococcus aureus subsp. aureus USA300_TCH959	Air	Ski	954	1887	98.6021
Staphylococcus aureus subsp. aureus ATCC BAA-39	Staphylococcus aureus subsp. aureus MN8	Air	Uro	920	1887	98.0652
Streptococcus constellatus subsp. constellatus SK53	Streptococcus intermedius F0395	Air	Ora	527	587	97.8831
Klebsiella pneumoniae subsp. rhinoscleromatis ATCC 13884	Klebsiella sp. 4_1_44FAA	Air	Gas	1589	3418	98.685
Klebsiella pneumoniae subsp. rhinoscleromatis ATCC 13884	Klebsiella sp. MS 92-3	Air	Gas	1704	3418	98.5919
Klebsiella pneumoniae subsp. rhinoscleromatis ATCC 13884	Klebsiella pneumoniae subsp. pneumoniae WGLW5	Air	Gas	1592	3418	98.7618
Klebsiella pneumoniae subsp. rhinoscleromatis ATCC 13884	Klebsiella pneumoniae subsp. pneumoniae WGLW3	Air	Gas	1616	3418	98.7627
Klebsiella pneumoniae subsp. rhinoscleromatis ATCC 13884	Klebsiella pneumoniae subsp. pneumoniae WGLW1	Air	Uro	1620	3418	98.7298
Acinetobacter haemolyticus ATCC 19194	Acinetobacter sp. ATCC 27244	Air	Ski	1014	2215	97.8169
Rothia dentocariosa M567	Rothia dentocariosa ATCC 17931	Air	Ora	790	1669	96.7238
Prevotella oris C735	Prevotella oris F0302	Air	Ora	942	2137	97.0031
Streptococcus pyogenes ATCC 10782	Streptococcus pyogenes GA40468	Air	Ora	523	1194	98.821
Streptococcus pyogenes ATCC 10782	Streptococcus pyogenes GA19700	Air	Ora	561	1194	98.6237
Streptococcus pyogenes ATCC 10782	Streptococcus pyogenes GA06023	Air	Ora	474	1194	98.8083
Streptococcus pyogenes ATCC 10782	Streptococcus pyogenes GA41046	Air	Ora	554	1194	98.6615
Streptococcus pyogenes ATCC 10782	Streptococcus pyogenes GA41208	Air	Ora	553	1194	98.6218
Streptococcus pyogenes ATCC 10782	Streptococcus pyogenes GA41039	Air	Ora	548	1194	98.6423
Streptococcus pyogenes ATCC 10782	Streptococcus pyogenes GA40377	Air	Ora	557	1194	98.754
Streptococcus pyogenes ATCC 10782	Streptococcus pyogenes GA19702	Air	Ski	549	1194	98.717
Streptococcus pyogenes ATCC 10782	Streptococcus pyogenes GA16797	Air	Ski	537	1194	98.8548
Streptococcus pyogenes ATCC 10782	Streptococcus pyogenes GA03455	Air	Ski	545	1194	98.9016
Streptococcus pyogenes ATCC 10782	Streptococcus pyogenes GA03747	Air	Ski	562	1194	98.6817
Streptococcus pyogenes ATCC 10782	Streptococcus pyogenes GA03799	Air	Ski	541	1194	98.8054
Streptococcus pyogenes ATCC 10782	Streptococcus pyogenes GA40884	Air	Ski	544	1194	98.8086
Streptococcus pyogenes ATCC 10782	Streptococcus pyogenes GA03805	Air	Ski	540	1194	98.9332
Streptococcus pneumoniae TCH8431/19A	Streptococcus pneumoniae PNI0212	Air	Blo	580	696	98.3681
Streptococcus pneumoniae TCH8431/19A	Streptococcus pneumoniae gamPNI0373	Air	Blo	633	696	98.612
Klebsiella pneumoniae subsp. pneumoniae WGLW2	Klebsiella sp. 4_1_44FAA	Air	Gas	1643	3810	98.9306
Klebsiella pneumoniae subsp. pneumoniae WGLW2	Klebsiella sp. MS 92-3	Air	Gas	1763	3810	98.8306
Klebsiella pneumoniae subsp. pneumoniae WGLW2	Klebsiella pneumoniae subsp. pneumoniae WGLW5	Air	Gas	1753	3810	98.9335
Klebsiella pneumoniae subsp. pneumoniae WGLW2	Klebsiella pneumoniae subsp. pneumoniae WGLW3	Air	Gas	1667	3810	99.0992
Klebsiella pneumoniae subsp. pneumoniae WGLW2	Klebsiella pneumoniae subsp. pneumoniae WGLW1	Air	Uro	1683	3810	99.0742
Streptococcus sp. C300	Streptococcus oralis SK10	Air	Blo	564	1286	95.4869
Streptococcus sp. C300	Streptococcus oralis ATCC 49296	Air	Ora	604	1286	95.3882
Streptococcus sp. C300	Streptococcus oralis SK100	Air	Ora	559	1286	95.1742
Streptococcus sp. C300	Streptococcus oralis ATCC 35037	Air	Ora	584	1286	95.5308
Actinomyces odontolyticus F0309	Actinomyces odontolyticus ATCC 17982	Air	Ora	767	1577	97.3776
Staphylococcus hominis subsp. hominis C80	Staphylococcus hominis SK119	Air	Ski	695	1485	99.0949
Enterococcus faecalis TX0012	Enterococcus faecalis TX1342	Blo	Gas	845	1831	98.6727
Enterococcus faecalis TX0012	Enterococcus faecalis TX1346	Blo	Gas	786	1831	98.5324
Enterococcus faecalis TX0012	Enterococcus faecalis TX1302	Blo	Gas	841	1831	98.6205
Enterococcus faecalis TX0012	Enterococcus faecalis TX1341	Blo	Gas	852	1831	98.604
Enterococcus faecalis TX0012	Enterococcus faecalis TX1467	Blo	Gas	827	1831	98.5109
Enterococcus faecalis TX0012	Enterococcus faecalis PC1.1	Blo	Gas	807	1831	98.6512
Enterococcus faecalis TX0012	Enterococcus faecalis TX1322	Blo	Gas	821	1831	98.5925
Enterococcus faecalis TX0012	Enterococcus faecalis TX2134	Blo	Gas	809	1831	98.5785
Enterococcus faecalis TX0012	Enterococcus faecalis TX2137	Blo	Gas	837	1831	98.6899
Enterococcus faecalis TX0012	Enterococcus faecalis TX0104	Blo	Gas	851	1831	98.4852
Enterococcus faecalis TX0012	Enterococcus sp. 7L76	Blo	Gas	849	1831	98.3911
Enterococcus faecalis TX0012	Enterococcus faecalis TX4244	Blo	Gas	855	1831	98.5922
Enterococcus faecalis TX0012	Enterococcus faecalis TUSoD Ef11	Blo	Ora	819	1831	98.6239
Enterococcus faecalis TX0012	Enterococcus faecalis ATCC 29200	Blo	Uro	832	1831	98.6431
Enterococcus faecalis TX0012	Enterococcus faecalis EnGen0297	Blo	Uro	838	1831	98.5088
Enterococcus faecalis TX0012	Enterococcus faecalis EnGen0311	Blo	Uro	844	1831	98.6292
Enterococcus faecalis TX0012	Enterococcus faecalis TX0855	Blo	Uro	826	1831	98.6029
Enterococcus faecalis TX0012	Enterococcus faecalis TX0312	Blo	Uro	818	1831	98.6896
Enterococcus faecium TX0133a04	Enterococcus faecium FB129-CNAB4	Blo	Uro	799	1759	99.2853
Streptococcus oralis SK10	Streptococcus oralis ATCC 49296	Blo	Ora	559	629	95.3039
Streptococcus oralis SK10	Streptococcus oralis ATCC 35037	Blo	Ora	567	629	96.3349
Enterococcus faecalis TX0017	Enterococcus faecalis TX1342	Blo	Gas	860	1923	98.7845
Enterococcus faecalis TX0017	Enterococcus faecalis TX1346	Blo	Gas	812	1923	98.4434
Enterococcus faecalis TX0017	Enterococcus faecalis TX1302	Blo	Gas	869	1923	98.762
Enterococcus faecalis TX0017	Enterococcus faecalis TX1341	Blo	Gas	875	1923	98.8183
Enterococcus faecalis TX0017	Enterococcus faecalis TX1467	Blo	Gas	869	1923	99.0323
Enterococcus faecalis TX0017	Enterococcus faecalis PC1.1	Blo	Gas	826	1923	99.2642
Enterococcus faecalis TX0017	Enterococcus faecalis TX1322	Blo	Gas	895	1923	98.9017
Enterococcus faecalis TX0017	Enterococcus faecalis TX2134	Blo	Gas	892	1923	98.8946
Enterococcus faecalis TX0017	Enterococcus faecalis TX2137	Blo	Gas	869	1923	98.8193
Enterococcus faecalis TX0017	Enterococcus faecalis TX0104	Blo	Gas	890	1923	98.3415
Enterococcus faecalis TX0017	Enterococcus sp. 7L76	Blo	Gas	863	1923	98.5543
Enterococcus faecalis TX0017	Enterococcus faecalis TX4244	Blo	Gas	856	1923	98.9316
Enterococcus faecalis TX0017	Enterococcus faecalis TUSoD Ef11	Blo	Ora	845	1923	98.8406
Enterococcus faecalis TX0017	Enterococcus faecalis ATCC 29200	Blo	Uro	887	1923	98.8522
Enterococcus faecalis TX0017	Enterococcus faecalis EnGen0297	Blo	Uro	897	1923	98.7641
Enterococcus faecalis TX0017	Enterococcus faecalis EnGen0311	Blo	Uro	900	1923	98.724
Enterococcus faecalis TX0017	Enterococcus faecalis TX0855	Blo	Uro	900	1923	98.6459
Enterococcus faecalis TX0017	Enterococcus faecalis TX0312	Blo	Uro	862	1923	98.9353
Streptococcus sanguinis SK678	Streptococcus sanguinis ATCC 29667	Blo	Ora	702	764	95.1583
Streptococcus sanguinis SK678	Streptococcus sanguinis SK115	Blo	Ora	691	764	95.1713
Streptococcus sanguinis SK678	Streptococcus sanguinis SK160	Blo	Ora	708	764	95.8808
Streptococcus sanguinis SK678	Streptococcus sanguinis SK353	Blo	Ora	682	764	95.1032
Streptococcus sanguinis SK678	Streptococcus sp. AS14	Blo	Ora	692	764	95.1636
Streptococcus sanguinis SK678	Streptococcus sanguinis SK150	Blo	Ora	700	764	95.0292
Streptococcus sanguinis SK678	Streptococcus sanguinis SK72	Blo	Ora	680	764	95.3227
Streptococcus sanguinis SK678	Streptococcus sanguinis SK340	Blo	Ora	698	764	95.159
Enterococcus faecalis TX2141	Enterococcus faecalis TX1342	Blo	Gas	841	1852	98.6691
Enterococcus faecalis TX2141	Enterococcus faecalis TX1346	Blo	Gas	807	1852	98.3233
Enterococcus faecalis TX2141	Enterococcus faecalis TX1302	Blo	Gas	841	1852	98.6361
Enterococcus faecalis TX2141	Enterococcus faecalis TX1341	Blo	Gas	861	1852	98.6639
Enterococcus faecalis TX2141	Enterococcus faecalis TX1467	Blo	Gas	836	1852	98.4482
Enterococcus faecalis TX2141	Enterococcus faecalis PC1.1	Blo	Gas	790	1852	98.7508
Enterococcus faecalis TX2141	Enterococcus faecalis TX1322	Blo	Gas	871	1852	98.743
Enterococcus faecalis TX2141	Enterococcus faecalis TX2134	Blo	Gas	863	1852	98.8084
Enterococcus faecalis TX2141	Enterococcus faecalis TX2137	Blo	Gas	849	1852	98.8557
Enterococcus faecalis TX2141	Enterococcus faecalis TX0104	Blo	Gas	856	1852	98.309
Enterococcus faecalis TX2141	Enterococcus sp. 7L76	Blo	Gas	875	1852	98.8461
Enterococcus faecalis TX2141	Enterococcus faecalis TX4244	Blo	Gas	836	1852	98.6269
Enterococcus faecalis TX2141	Enterococcus faecalis TUSoD Ef11	Blo	Ora	865	1852	99.2551
Enterococcus faecalis TX2141	Enterococcus faecalis ATCC 29200	Blo	Uro	880	1852	98.6116
Enterococcus faecalis TX2141	Enterococcus faecalis EnGen0297	Blo	Uro	851	1852	98.6291
Enterococcus faecalis TX2141	Enterococcus faecalis EnGen0311	Blo	Uro	887	1852	98.6042
Enterococcus faecalis TX2141	Enterococcus faecalis TX0855	Blo	Uro	868	1852	98.6923
Enterococcus faecalis TX2141	Enterococcus faecalis TX0312	Blo	Uro	858	1852	98.7706
Streptococcus sanguinis SK1057	Streptococcus sanguinis SK160	Blo	Ora	704	780	95.2301
Streptococcus sanguinis SK1057	Streptococcus sp. AS14	Blo	Ora	696	780	95.0113
Streptococcus sanguinis SK1057	Streptococcus sanguinis SK150	Blo	Ora	698	780	95.0342
Enterococcus faecalis S613	Enterococcus faecalis TX1342	Blo	Gas	827	1909	98.5618
Enterococcus faecalis S613	Enterococcus faecalis TX1346	Blo	Gas	813	1909	98.4465
Enterococcus faecalis S613	Enterococcus faecalis TX1302	Blo	Gas	846	1909	98.5568
Enterococcus faecalis S613	Enterococcus faecalis TX1341	Blo	Gas	854	1909	98.5252
Enterococcus faecalis S613	Enterococcus faecalis TX1467	Blo	Gas	840	1909	98.3284
Enterococcus faecalis S613	Enterococcus faecalis PC1.1	Blo	Gas	788	1909	98.5702
Enterococcus faecalis S613	Enterococcus faecalis TX1322	Blo	Gas	867	1909	98.5985
Enterococcus faecalis S613	Enterococcus faecalis TX2134	Blo	Gas	847	1909	98.5559
Enterococcus faecalis S613	Enterococcus faecalis TX2137	Blo	Gas	850	1909	98.4867
Enterococcus faecalis S613	Enterococcus faecalis TX0104	Blo	Gas	895	1909	98.4893
Enterococcus faecalis S613	Enterococcus sp. 7L76	Blo	Gas	834	1909	98.3217
Enterococcus faecalis S613	Enterococcus faecalis TX4244	Blo	Gas	839	1909	98.4776
Enterococcus faecalis S613	Enterococcus faecalis TUSoD Ef11	Blo	Ora	831	1909	98.4007
Enterococcus faecalis S613	Enterococcus faecalis ATCC 29200	Blo	Uro	843	1909	98.5487
Enterococcus faecalis S613	Enterococcus faecalis EnGen0297	Blo	Uro	885	1909	98.6264
Enterococcus faecalis S613	Enterococcus faecalis EnGen0311	Blo	Uro	863	1909	98.4314
Enterococcus faecalis S613	Enterococcus faecalis TX0855	Blo	Uro	857	1909	98.5719
Enterococcus faecalis S613	Enterococcus faecalis TX0312	Blo	Uro	814	1909	98.6178
Enterococcus faecalis R712	Enterococcus faecalis TX1342	Blo	Gas	815	1909	98.6398
Enterococcus faecalis R712	Enterococcus faecalis TX1346	Blo	Gas	805	1909	98.4726
Enterococcus faecalis R712	Enterococcus faecalis TX1302	Blo	Gas	833	1909	98.637
Enterococcus faecalis R712	Enterococcus faecalis TX1341	Blo	Gas	847	1909	98.5363
Enterococcus faecalis R712	Enterococcus faecalis TX1467	Blo	Gas	813	1909	98.3927
Enterococcus faecalis R712	Enterococcus faecalis PC1.1	Blo	Gas	778	1909	98.6497
Enterococcus faecalis R712	Enterococcus faecalis TX1322	Blo	Gas	854	1909	98.4767
Enterococcus faecalis R712	Enterococcus faecalis TX2134	Blo	Gas	845	1909	98.5522
Enterococcus faecalis R712	Enterococcus faecalis TX2137	Blo	Gas	838	1909	98.5171
Enterococcus faecalis R712	Enterococcus faecalis TX0104	Blo	Gas	867	1909	98.4648
Enterococcus faecalis R712	Enterococcus sp. 7L76	Blo	Gas	824	1909	98.3074
Enterococcus faecalis R712	Enterococcus faecalis TX4244	Blo	Gas	826	1909	98.4944
Enterococcus faecalis R712	Enterococcus faecalis TUSoD Ef11	Blo	Ora	824	1909	98.4068
Enterococcus faecalis R712	Enterococcus faecalis ATCC 29200	Blo	Uro	838	1909	98.5498
Enterococcus faecalis R712	Enterococcus faecalis EnGen0297	Blo	Uro	875	1909	98.6333
Enterococcus faecalis R712	Enterococcus faecalis EnGen0311	Blo	Uro	844	1909	98.4463
Enterococcus faecalis R712	Enterococcus faecalis TX0855	Blo	Uro	844	1909	98.5937
Enterococcus faecalis R712	Enterococcus faecalis TX0312	Blo	Uro	811	1909	98.6119
Enterococcus faecalis DAPTO 516	Enterococcus faecalis TX1342	Blo	Gas	845	1950	98.532
Enterococcus faecalis DAPTO 516	Enterococcus faecalis TX1346	Blo	Gas	818	1950	98.4801
Enterococcus faecalis DAPTO 516	Enterococcus faecalis TX1302	Blo	Gas	867	1950	98.518
Enterococcus faecalis DAPTO 516	Enterococcus faecalis TX1341	Blo	Gas	862	1950	98.5702
Enterococcus faecalis DAPTO 516	Enterococcus faecalis TX1467	Blo	Gas	845	1950	98.3717
Enterococcus faecalis DAPTO 516	Enterococcus faecalis PC1.1	Blo	Gas	789	1950	98.519
Enterococcus faecalis DAPTO 516	Enterococcus faecalis TX1322	Blo	Gas	879	1950	98.5098
Enterococcus faecalis DAPTO 516	Enterococcus faecalis TX2134	Blo	Gas	862	1950	98.4918
Enterococcus faecalis DAPTO 516	Enterococcus faecalis TX2137	Blo	Gas	858	1950	98.5133
Enterococcus faecalis DAPTO 516	Enterococcus faecalis TX0104	Blo	Gas	889	1950	98.4131
Enterococcus faecalis DAPTO 516	Enterococcus sp. 7L76	Blo	Gas	842	1950	98.2319
Enterococcus faecalis DAPTO 516	Enterococcus faecalis TX4244	Blo	Gas	847	1950	98.4778
Enterococcus faecalis DAPTO 516	Enterococcus faecalis TUSoD Ef11	Blo	Ora	836	1950	98.4906
Enterococcus faecalis DAPTO 516	Enterococcus faecalis ATCC 29200	Blo	Uro	861	1950	98.5387
Enterococcus faecalis DAPTO 516	Enterococcus faecalis EnGen0297	Blo	Uro	893	1950	98.579
Enterococcus faecalis DAPTO 516	Enterococcus faecalis EnGen0311	Blo	Uro	871	1950	98.3903
Enterococcus faecalis DAPTO 516	Enterococcus faecalis TX0855	Blo	Uro	866	1950	98.5674
Enterococcus faecalis DAPTO 516	Enterococcus faecalis TX0312	Blo	Uro	833	1950	98.5575
Enterococcus faecalis DAPTO 512	Enterococcus faecalis TX1342	Blo	Gas	849	1962	98.5194
Enterococcus faecalis DAPTO 512	Enterococcus faecalis TX1346	Blo	Gas	826	1962	98.4555
Enterococcus faecalis DAPTO 512	Enterococcus faecalis TX1302	Blo	Gas	865	1962	98.4831
Enterococcus faecalis DAPTO 512	Enterococcus faecalis TX1341	Blo	Gas	873	1962	98.5131
Enterococcus faecalis DAPTO 512	Enterococcus faecalis TX1467	Blo	Gas	838	1962	98.3435
Enterococcus faecalis DAPTO 512	Enterococcus faecalis PC1.1	Blo	Gas	794	1962	98.5797
Enterococcus faecalis DAPTO 512	Enterococcus faecalis TX1322	Blo	Gas	885	1962	98.4386
Enterococcus faecalis DAPTO 512	Enterococcus faecalis TX2134	Blo	Gas	861	1962	98.5376
Enterococcus faecalis DAPTO 512	Enterococcus faecalis TX2137	Blo	Gas	860	1962	98.4302
Enterococcus faecalis DAPTO 512	Enterococcus faecalis TX0104	Blo	Gas	894	1962	98.4636
Enterococcus faecalis DAPTO 512	Enterococcus sp. 7L76	Blo	Gas	842	1962	98.2934
Enterococcus faecalis DAPTO 512	Enterococcus faecalis TX4244	Blo	Gas	857	1962	98.4493
Enterococcus faecalis DAPTO 512	Enterococcus faecalis TUSoD Ef11	Blo	Ora	847	1962	98.3479
Enterococcus faecalis DAPTO 512	Enterococcus faecalis ATCC 29200	Blo	Uro	865	1962	98.45
Enterococcus faecalis DAPTO 512	Enterococcus faecalis EnGen0297	Blo	Uro	906	1962	98.5582
Enterococcus faecalis DAPTO 512	Enterococcus faecalis EnGen0311	Blo	Uro	885	1962	98.4585
Enterococcus faecalis DAPTO 512	Enterococcus faecalis TX0855	Blo	Uro	874	1962	98.5432
Enterococcus faecalis DAPTO 512	Enterococcus faecalis TX0312	Blo	Uro	839	1962	98.514
Streptococcus sanguinis SK1087	Streptococcus sanguinis SK160	Blo	Ora	692	769	95.2363
Streptococcus sanguinis SK1087	Streptococcus sanguinis SK353	Blo	Ora	690	769	95.029
Streptococcus sanguinis SK1087	Streptococcus sanguinis SK72	Blo	Ora	688	769	95.2445
Streptococcus sanguinis SK1058	Streptococcus sanguinis ATCC 29667	Blo	Ora	699	781	95.274
Streptococcus sanguinis SK1058	Streptococcus sanguinis SK115	Blo	Ora	691	781	95.1319
Streptococcus sanguinis SK1058	Streptococcus sanguinis SK160	Blo	Ora	711	781	95.7499
Streptococcus sanguinis SK1058	Streptococcus sanguinis SK353	Blo	Ora	682	781	95.1511
Streptococcus sanguinis SK1058	Streptococcus sp. AS14	Blo	Ora	702	781	95.0872
Streptococcus sanguinis SK1058	Streptococcus sanguinis SK150	Blo	Ora	693	781	95.0461
Streptococcus sanguinis SK1058	Streptococcus sanguinis SK72	Blo	Ora	681	781	95.1562
Streptococcus sanguinis SK1058	Streptococcus sanguinis SK340	Blo	Ora	700	781	95.3117
Streptococcus sanguinis SK1059	Streptococcus sanguinis ATCC 29667	Blo	Ora	478	478	99.9835
Streptococcus sanguinis SK1059	Streptococcus sanguinis SK160	Blo	Ora	421	478	95.1416
Streptococcus sanguinis SK1059	Streptococcus sanguinis SK72	Blo	Ora	412	478	95.0205
Streptococcus sanguinis SK1059	Streptococcus sanguinis SK340	Blo	Ora	468	478	99.9298
Enterococcus faecium TX0082	Enterococcus faecium FB129-CNAB4	Blo	Uro	807	1659	99.3752
Enterococcus faecium DO	Enterococcus faecium FB129-CNAB4	Blo	Uro	812	899	99.2644
Streptococcus oralis SK1074	Streptococcus sp. BS35b	Blo	Ora	587	609	97.8245
Enterococcus faecium TX0133C	Enterococcus faecium FB129-CNAB4	Blo	Uro	797	1755	99.3227
Enterococcus faecium TX0133B	Enterococcus faecium FB129-CNAB4	Blo	Uro	813	1768	99.2317
Streptococcus anginosus SK1138	Streptococcus anginosus F0211	Blo	Ora	552	644	96.9578
Streptococcus sanguinis VMC66	Streptococcus sanguinis ATCC 29667	Blo	Ora	685	770	95.0181
Streptococcus sanguinis VMC66	Streptococcus sanguinis SK353	Blo	Ora	717	770	95.8479
Streptococcus sanguinis VMC66	Streptococcus sanguinis SK72	Blo	Ora	705	770	95.5778
Streptococcus sanguinis SK405	Streptococcus sanguinis SK160	Blo	Ora	50	52	96.5732
Streptococcus sanguinis SK405	Streptococcus sanguinis SK340	Blo	Ora	50	52	96.575
Streptococcus sanguinis SK408	Streptococcus sanguinis SK160	Blo	Ora	421	476	95.5037
Streptococcus sanguinis SK408	Streptococcus sanguinis SK72	Blo	Ora	407	476	95.0036
Enterococcus faecium TX0133a01	Enterococcus faecium FB129-CNAB4	Blo	Uro	813	1823	99.1862
Enterococcus faecalis TX0109	Enterococcus faecalis TX1342	Blo	Gas	863	1895	98.599
Enterococcus faecalis TX0109	Enterococcus faecalis TX1346	Blo	Gas	821	1895	98.6006
Enterococcus faecalis TX0109	Enterococcus faecalis TX1302	Blo	Gas	902	1895	99.7401
Enterococcus faecalis TX0109	Enterococcus faecalis TX1341	Blo	Gas	874	1895	98.574
Enterococcus faecalis TX0109	Enterococcus faecalis TX1467	Blo	Gas	861	1895	98.7413
Enterococcus faecalis TX0109	Enterococcus faecalis PC1.1	Blo	Gas	812	1895	99.0378
Enterococcus faecalis TX0109	Enterococcus faecalis TX1322	Blo	Gas	855	1895	98.4023
Enterococcus faecalis TX0109	Enterococcus faecalis TX2134	Blo	Gas	853	1895	98.5695
Enterococcus faecalis TX0109	Enterococcus faecalis TX2137	Blo	Gas	861	1895	98.6365
Enterococcus faecalis TX0109	Enterococcus faecalis TX0104	Blo	Gas	861	1895	98.2376
Enterococcus faecalis TX0109	Enterococcus sp. 7L76	Blo	Gas	855	1895	98.3636
Enterococcus faecalis TX0109	Enterococcus faecalis TX4244	Blo	Gas	885	1895	98.7378
Enterococcus faecalis TX0109	Enterococcus faecalis TUSoD Ef11	Blo	Ora	850	1895	98.595
Enterococcus faecalis TX0109	Enterococcus faecalis ATCC 29200	Blo	Uro	889	1895	98.5773
Enterococcus faecalis TX0109	Enterococcus faecalis EnGen0297	Blo	Uro	869	1895	98.4672
Enterococcus faecalis TX0109	Enterococcus faecalis EnGen0311	Blo	Uro	866	1895	98.4658
Enterococcus faecalis TX0109	Enterococcus faecalis TX0855	Blo	Uro	869	1895	98.4927
Enterococcus faecalis TX0109	Enterococcus faecalis TX0312	Blo	Uro	864	1895	98.7296
Enterococcus faecalis TX0102	Enterococcus faecalis TX1342	Blo	Gas	839	1855	98.9144
Enterococcus faecalis TX0102	Enterococcus faecalis TX1346	Blo	Gas	798	1855	98.6416
Enterococcus faecalis TX0102	Enterococcus faecalis TX1302	Blo	Gas	868	1855	98.7615
Enterococcus faecalis TX0102	Enterococcus faecalis TX1341	Blo	Gas	866	1855	98.8372
Enterococcus faecalis TX0102	Enterococcus faecalis TX1467	Blo	Gas	878	1855	98.9395
Enterococcus faecalis TX0102	Enterococcus faecalis PC1.1	Blo	Gas	825	1855	99.1278
Enterococcus faecalis TX0102	Enterococcus faecalis TX1322	Blo	Gas	876	1855	98.9569
Enterococcus faecalis TX0102	Enterococcus faecalis TX2134	Blo	Gas	868	1855	99.0889
Enterococcus faecalis TX0102	Enterococcus faecalis TX2137	Blo	Gas	875	1855	98.9489
Enterococcus faecalis TX0102	Enterococcus faecalis TX0104	Blo	Gas	855	1855	98.4059
Enterococcus faecalis TX0102	Enterococcus sp. 7L76	Blo	Gas	857	1855	98.5851
Enterococcus faecalis TX0102	Enterococcus faecalis TX4244	Blo	Gas	872	1855	99.1416
Enterococcus faecalis TX0102	Enterococcus faecalis TUSoD Ef11	Blo	Ora	849	1855	99.0908
Enterococcus faecalis TX0102	Enterococcus faecalis ATCC 29200	Blo	Uro	905	1855	99.5019
Enterococcus faecalis TX0102	Enterococcus faecalis EnGen0297	Blo	Uro	861	1855	98.8152
Enterococcus faecalis TX0102	Enterococcus faecalis EnGen0311	Blo	Uro	865	1855	98.8974
Enterococcus faecalis TX0102	Enterococcus faecalis TX0855	Blo	Uro	880	1855	98.9029
Enterococcus faecalis TX0102	Enterococcus faecalis TX0312	Blo	Uro	881	1855	99.7622
Enterococcus faecalis TX0043	Enterococcus faecalis TX1342	Blo	Gas	840	1841	98.7708
Enterococcus faecalis TX0043	Enterococcus faecalis TX1346	Blo	Gas	799	1841	98.5526
Enterococcus faecalis TX0043	Enterococcus faecalis TX1302	Blo	Gas	836	1841	98.7097
Enterococcus faecalis TX0043	Enterococcus faecalis TX1341	Blo	Gas	851	1841	98.8631
Enterococcus faecalis TX0043	Enterococcus faecalis TX1467	Blo	Gas	869	1841	98.7908
Enterococcus faecalis TX0043	Enterococcus faecalis PC1.1	Blo	Gas	800	1841	98.9096
Enterococcus faecalis TX0043	Enterococcus faecalis TX1322	Blo	Gas	872	1841	98.9333
Enterococcus faecalis TX0043	Enterococcus faecalis TX2134	Blo	Gas	868	1841	98.9739
Enterococcus faecalis TX0043	Enterococcus faecalis TX2137	Blo	Gas	851	1841	98.8701
Enterococcus faecalis TX0043	Enterococcus faecalis TX0104	Blo	Gas	860	1841	98.3994
Enterococcus faecalis TX0043	Enterococcus sp. 7L76	Blo	Gas	853	1841	98.5901
Enterococcus faecalis TX0043	Enterococcus faecalis TX4244	Blo	Gas	843	1841	98.9056
Enterococcus faecalis TX0043	Enterococcus faecalis TUSoD Ef11	Blo	Ora	850	1841	98.8057
Enterococcus faecalis TX0043	Enterococcus faecalis ATCC 29200	Blo	Uro	903	1841	99.0817
Enterococcus faecalis TX0043	Enterococcus faecalis EnGen0297	Blo	Uro	854	1841	98.6629
Enterococcus faecalis TX0043	Enterococcus faecalis EnGen0311	Blo	Uro	849	1841	98.6997
Enterococcus faecalis TX0043	Enterococcus faecalis TX0855	Blo	Uro	860	1841	98.7517
Enterococcus faecalis TX0043	Enterococcus faecalis TX0312	Blo	Uro	870	1841	99.2998
Enterococcus faecalis TX0031	Enterococcus faecalis TX1342	Blo	Gas	843	1838	98.9968
Enterococcus faecalis TX0031	Enterococcus faecalis TX1346	Blo	Gas	815	1838	98.659
Enterococcus faecalis TX0031	Enterococcus faecalis TX1302	Blo	Gas	883	1838	98.7438
Enterococcus faecalis TX0031	Enterococcus faecalis TX1341	Blo	Gas	862	1838	98.8718
Enterococcus faecalis TX0031	Enterococcus faecalis TX1467	Blo	Gas	852	1838	99.0277
Enterococcus faecalis TX0031	Enterococcus faecalis PC1.1	Blo	Gas	825	1838	99.0857
Enterococcus faecalis TX0031	Enterococcus faecalis TX1322	Blo	Gas	847	1838	98.9361
Enterococcus faecalis TX0031	Enterococcus faecalis TX2134	Blo	Gas	851	1838	99.016
Enterococcus faecalis TX0031	Enterococcus faecalis TX2137	Blo	Gas	860	1838	98.9336
Enterococcus faecalis TX0031	Enterococcus faecalis TX0104	Blo	Gas	848	1838	98.4112
Enterococcus faecalis TX0031	Enterococcus sp. 7L76	Blo	Gas	864	1838	98.558
Enterococcus faecalis TX0031	Enterococcus faecalis TX4244	Blo	Gas	879	1838	99.2389
Enterococcus faecalis TX0031	Enterococcus faecalis TUSoD Ef11	Blo	Ora	851	1838	99.0294
Enterococcus faecalis TX0031	Enterococcus faecalis ATCC 29200	Blo	Uro	890	1838	99.4321
Enterococcus faecalis TX0031	Enterococcus faecalis EnGen0297	Blo	Uro	857	1838	98.7799
Enterococcus faecalis TX0031	Enterococcus faecalis EnGen0311	Blo	Uro	861	1838	98.8205
Enterococcus faecalis TX0031	Enterococcus faecalis TX0855	Blo	Uro	870	1838	98.8061
Enterococcus faecalis TX0031	Enterococcus faecalis TX0312	Blo	Uro	869	1838	99.7639
Enterococcus faecalis TX0027	Enterococcus faecalis TX1342	Blo	Gas	852	1972	98.7464
Enterococcus faecalis TX0027	Enterococcus faecalis TX1346	Blo	Gas	818	1972	98.5193
Enterococcus faecalis TX0027	Enterococcus faecalis TX1302	Blo	Gas	884	1972	98.7371
Enterococcus faecalis TX0027	Enterococcus faecalis TX1341	Blo	Gas	903	1972	98.7017
Enterococcus faecalis TX0027	Enterococcus faecalis TX1467	Blo	Gas	903	1972	99.194
Enterococcus faecalis TX0027	Enterococcus faecalis PC1.1	Blo	Gas	840	1972	99.4356
Enterococcus faecalis TX0027	Enterococcus faecalis TX1322	Blo	Gas	903	1972	98.6959
Enterococcus faecalis TX0027	Enterococcus faecalis TX2134	Blo	Gas	905	1972	98.8346
Enterococcus faecalis TX0027	Enterococcus faecalis TX2137	Blo	Gas	880	1972	98.9538
Enterococcus faecalis TX0027	Enterococcus faecalis TX0104	Blo	Gas	877	1972	98.0994
Enterococcus faecalis TX0027	Enterococcus sp. 7L76	Blo	Gas	872	1972	98.4894
Enterococcus faecalis TX0027	Enterococcus faecalis TX4244	Blo	Gas	901	1972	98.87
Enterococcus faecalis TX0027	Enterococcus faecalis TUSoD Ef11	Blo	Ora	879	1972	98.9811
Enterococcus faecalis TX0027	Enterococcus faecalis ATCC 29200	Blo	Uro	929	1972	98.9588
Enterococcus faecalis TX0027	Enterococcus faecalis EnGen0297	Blo	Uro	897	1972	98.5258
Enterococcus faecalis TX0027	Enterococcus faecalis EnGen0311	Blo	Uro	907	1972	98.5654
Enterococcus faecalis TX0027	Enterococcus faecalis TX0855	Blo	Uro	889	1972	98.6706
Enterococcus faecalis TX0027	Enterococcus faecalis TX0312	Blo	Uro	884	1972	99.0873
Streptococcus sanguinis SK1056	Streptococcus sanguinis ATCC 29667	Blo	Ora	704	790	95.3282
Streptococcus sanguinis SK1056	Streptococcus sanguinis SK115	Blo	Ora	687	790	95.2372
Streptococcus sanguinis SK1056	Streptococcus sanguinis SK160	Blo	Ora	693	790	95.1215
Streptococcus sanguinis SK1056	Streptococcus sanguinis SK353	Blo	Ora	667	790	95.143
Streptococcus sanguinis SK1056	Streptococcus sp. AS14	Blo	Ora	690	790	95.0544
Streptococcus sanguinis SK1056	Streptococcus sanguinis SK150	Blo	Ora	686	790	95.0338
Streptococcus sanguinis SK1056	Streptococcus sanguinis SK72	Blo	Ora	683	790	95.2153
Streptococcus sanguinis SK1056	Streptococcus sanguinis SK340	Blo	Ora	709	790	95.3054
Enterococcus faecium TX0133A	Enterococcus faecium FB129-CNAB4	Blo	Uro	800	1763	99.2695
Enterococcus faecalis TX0860	Enterococcus faecalis TX1342	Blo	Gas	854	1966	98.8156
Enterococcus faecalis TX0860	Enterococcus faecalis TX1346	Blo	Gas	815	1966	98.3822
Enterococcus faecalis TX0860	Enterococcus faecalis TX1302	Blo	Gas	864	1966	98.6367
Enterococcus faecalis TX0860	Enterococcus faecalis TX1341	Blo	Gas	885	1966	98.8547
Enterococcus faecalis TX0860	Enterococcus faecalis TX1467	Blo	Gas	871	1966	98.4725
Enterococcus faecalis TX0860	Enterococcus faecalis PC1.1	Blo	Gas	801	1966	98.8364
Enterococcus faecalis TX0860	Enterococcus faecalis TX1322	Blo	Gas	880	1966	98.725
Enterococcus faecalis TX0860	Enterococcus faecalis TX2134	Blo	Gas	890	1966	98.6709
Enterococcus faecalis TX0860	Enterococcus faecalis TX2137	Blo	Gas	874	1966	98.8967
Enterococcus faecalis TX0860	Enterococcus faecalis TX0104	Blo	Gas	936	1966	98.4115
Enterococcus faecalis TX0860	Enterococcus sp. 7L76	Blo	Gas	874	1966	98.5363
Enterococcus faecalis TX0860	Enterococcus faecalis TX4244	Blo	Gas	843	1966	98.7345
Enterococcus faecalis TX0860	Enterococcus faecalis TUSoD Ef11	Blo	Ora	836	1966	98.7594
Enterococcus faecalis TX0860	Enterococcus faecalis ATCC 29200	Blo	Uro	871	1966	98.6119
Enterococcus faecalis TX0860	Enterococcus faecalis EnGen0297	Blo	Uro	915	1966	98.6747
Enterococcus faecalis TX0860	Enterococcus faecalis EnGen0311	Blo	Uro	901	1966	98.596
Enterococcus faecalis TX0860	Enterococcus faecalis TX0855	Blo	Uro	908	1966	98.7616
Enterococcus faecalis TX0860	Enterococcus faecalis TX0312	Blo	Uro	838	1966	98.7888
Enterococcus faecalis TX0630	Enterococcus faecalis TX1342	Blo	Gas	869	2024	98.826
Enterococcus faecalis TX0630	Enterococcus faecalis TX1346	Blo	Gas	826	2024	98.3853
Enterococcus faecalis TX0630	Enterococcus faecalis TX1302	Blo	Gas	860	2024	98.5491
Enterococcus faecalis TX0630	Enterococcus faecalis TX1341	Blo	Gas	887	2024	98.8769
Enterococcus faecalis TX0630	Enterococcus faecalis TX1467	Blo	Gas	879	2024	98.6238
Enterococcus faecalis TX0630	Enterococcus faecalis PC1.1	Blo	Gas	825	2024	98.9015
Enterococcus faecalis TX0630	Enterococcus faecalis TX1322	Blo	Gas	891	2024	98.8617
Enterococcus faecalis TX0630	Enterococcus faecalis TX2134	Blo	Gas	907	2024	98.7557
Enterococcus faecalis TX0630	Enterococcus faecalis TX2137	Blo	Gas	871	2024	98.9084
Enterococcus faecalis TX0630	Enterococcus faecalis TX0104	Blo	Gas	904	2024	98.2908
Enterococcus faecalis TX0630	Enterococcus sp. 7L76	Blo	Gas	892	2024	98.4586
Enterococcus faecalis TX0630	Enterococcus faecalis TX4244	Blo	Gas	867	2024	98.7638
Enterococcus faecalis TX0630	Enterococcus faecalis TUSoD Ef11	Blo	Ora	854	2024	98.8447
Enterococcus faecalis TX0630	Enterococcus faecalis ATCC 29200	Blo	Uro	915	2024	98.9202
Enterococcus faecalis TX0630	Enterococcus faecalis EnGen0297	Blo	Uro	905	2024	98.7433
Enterococcus faecalis TX0630	Enterococcus faecalis EnGen0311	Blo	Uro	977	2024	99.7146
Enterococcus faecalis TX0630	Enterococcus faecalis TX0855	Blo	Uro	917	2024	98.9153
Enterococcus faecalis TX0630	Enterococcus faecalis TX0312	Blo	Uro	870	2024	98.9324
Enterococcus faecalis TX0645	Enterococcus faecalis TX1342	Blo	Gas	864	2020	98.7473
Enterococcus faecalis TX0645	Enterococcus faecalis TX1346	Blo	Gas	825	2020	98.347
Enterococcus faecalis TX0645	Enterococcus faecalis TX1302	Blo	Gas	866	2020	98.5349
Enterococcus faecalis TX0645	Enterococcus faecalis TX1341	Blo	Gas	894	2020	98.7998
Enterococcus faecalis TX0645	Enterococcus faecalis TX1467	Blo	Gas	853	2020	98.6114
Enterococcus faecalis TX0645	Enterococcus faecalis PC1.1	Blo	Gas	826	2020	98.8665
Enterococcus faecalis TX0645	Enterococcus faecalis TX1322	Blo	Gas	891	2020	98.836
Enterococcus faecalis TX0645	Enterococcus faecalis TX2134	Blo	Gas	903	2020	98.8141
Enterococcus faecalis TX0645	Enterococcus faecalis TX2137	Blo	Gas	888	2020	98.8866
Enterococcus faecalis TX0645	Enterococcus faecalis TX0104	Blo	Gas	900	2020	98.3371
Enterococcus faecalis TX0645	Enterococcus sp. 7L76	Blo	Gas	882	2020	98.7523
Enterococcus faecalis TX0645	Enterococcus faecalis TX4244	Blo	Gas	862	2020	98.7123
Enterococcus faecalis TX0645	Enterococcus faecalis TUSoD Ef11	Blo	Ora	856	2020	99.0782
Enterococcus faecalis TX0645	Enterococcus faecalis ATCC 29200	Blo	Uro	889	2020	98.9485
Enterococcus faecalis TX0645	Enterococcus faecalis EnGen0297	Blo	Uro	901	2020	98.7876
Enterococcus faecalis TX0645	Enterococcus faecalis EnGen0311	Blo	Uro	940	2020	99.1246
Enterococcus faecalis TX0645	Enterococcus faecalis TX0855	Blo	Uro	905	2020	98.8064
Enterococcus faecalis TX0645	Enterococcus faecalis TX0312	Blo	Uro	862	2020	98.9274
Escherichia coli MS 146-1	Escherichia coli 83972	Gas	Uro	1340	2925	97.0296
Acinetobacter radioresistens SH164	Acinetobacter radioresistens SK82	Gas	Ski	999	2062	99.6574
Acidaminococcus sp. HPA0509	Acidaminococcus sp. BV3L6	Gas	Uro	673	1490	99.0879
Escherichia coli MS 60-1	Escherichia coli 83972	Gas	Uro	1546	3198	98.7801
Bifidobacterium breve HPH0326	Bifidobacterium breve ACS-071-V-Sch8b	Gas	Uro	723	1665	98.7892
Enterococcus faecalis TX1342	Enterococcus faecalis TUSoD Ef11	Gas	Ora	840	1853	98.7783
Enterococcus faecalis TX1342	Enterococcus faecalis ATCC 29200	Gas	Uro	862	1853	98.8005
Enterococcus faecalis TX1342	Enterococcus faecalis EnGen0297	Gas	Uro	862	1853	98.7935
Enterococcus faecalis TX1342	Enterococcus faecalis EnGen0311	Gas	Uro	877	1853	98.7686
Enterococcus faecalis TX1342	Enterococcus faecalis TX0855	Gas	Uro	875	1853	98.7669
Enterococcus faecalis TX1342	Enterococcus faecalis TX0312	Gas	Uro	852	1853	98.7489
Enterococcus faecalis TX1346	Enterococcus faecalis TUSoD Ef11	Gas	Ora	822	1761	98.5258
Enterococcus faecalis TX1346	Enterococcus faecalis ATCC 29200	Gas	Uro	834	1761	98.3656
Enterococcus faecalis TX1346	Enterococcus faecalis EnGen0297	Gas	Uro	833	1761	98.4524
Enterococcus faecalis TX1346	Enterococcus faecalis EnGen0311	Gas	Uro	841	1761	98.236
Enterococcus faecalis TX1346	Enterococcus faecalis TX0855	Gas	Uro	832	1761	98.3965
Enterococcus faecalis TX1346	Enterococcus faecalis TX0312	Gas	Uro	813	1761	98.5745
Escherichia coli MS 187-1	Escherichia coli 83972	Gas	Uro	1324	2737	96.9616
Enterococcus faecalis TX1302	Enterococcus faecalis TUSoD Ef11	Gas	Ora	847	1875	98.6817
Enterococcus faecalis TX1302	Enterococcus faecalis ATCC 29200	Gas	Uro	884	1875	98.5936
Enterococcus faecalis TX1302	Enterococcus faecalis EnGen0297	Gas	Uro	874	1875	98.6005
Enterococcus faecalis TX1302	Enterococcus faecalis EnGen0311	Gas	Uro	881	1875	98.4539
Enterococcus faecalis TX1302	Enterococcus faecalis TX0855	Gas	Uro	886	1875	98.5709
Enterococcus faecalis TX1302	Enterococcus faecalis TX0312	Gas	Uro	864	1875	98.7706
Enterococcus faecalis TX1341	Enterococcus faecalis TUSoD Ef11	Gas	Ora	856	1952	98.9334
Enterococcus faecalis TX1341	Enterococcus faecalis ATCC 29200	Gas	Uro	903	1952	98.8291
Enterococcus faecalis TX1341	Enterococcus faecalis EnGen0297	Gas	Uro	920	1952	98.9725
Enterococcus faecalis TX1341	Enterococcus faecalis EnGen0311	Gas	Uro	912	1952	98.801
Enterococcus faecalis TX1341	Enterococcus faecalis TX0855	Gas	Uro	902	1952	98.8933
Enterococcus faecalis TX1341	Enterococcus faecalis TX0312	Gas	Uro	857	1952	98.8737
Escherichia coli MS 182-1	Escherichia coli 83972	Gas	Uro	1375	3065	96.7396
Escherichia coli MS 69-1	Escherichia coli 83972	Gas	Uro	1427	3221	96.9678
Escherichia coli MS 185-1	Escherichia coli 83972	Gas	Uro	1567	3097	99.7364
Enterococcus faecalis TX1467	Enterococcus faecalis TUSoD Ef11	Gas	Ora	839	1870	98.9149
Enterococcus faecalis TX1467	Enterococcus faecalis ATCC 29200	Gas	Uro	891	1870	98.8267
Enterococcus faecalis TX1467	Enterococcus faecalis EnGen0297	Gas	Uro	866	1870	98.5606
Enterococcus faecalis TX1467	Enterococcus faecalis EnGen0311	Gas	Uro	880	1870	98.6673
Enterococcus faecalis TX1467	Enterococcus faecalis TX0855	Gas	Uro	872	1870	98.662
Enterococcus faecalis TX1467	Enterococcus faecalis TX0312	Gas	Uro	862	1870	98.998
Escherichia coli MS 175-1	Escherichia coli 83972	Gas	Uro	1340	2861	96.8827
Fusobacterium necrophorum D12	Fusobacterium necrophorum subsp. funduliforme Fnf 1007	Gas	Ora	592	1241	99.6132
Fusobacterium nucleatum subsp. animalis 7_1	Fusobacterium nucleatum subsp. polymorphum F0401	Gas	Ora	835	837	99.9946
Klebsiella sp. 4_1_44FAA	Klebsiella pneumoniae subsp. pneumoniae WGLW1	Gas	Uro	1696	3554	98.8901
Fusobacterium periodonticum 2_1_31	Fusobacterium periodonticum D10	Gas	Ora	787	1641	97.7212
Fusobacterium nucleatum subsp. animalis 21_1A	Fusobacterium nucleatum subsp. polymorphum F0401	Gas	Ora	673	1435	97.817
Escherichia coli MS 119-7	Escherichia coli 83972	Gas	Uro	1338	1594	96.6176
Escherichia coli MS 78-1	Escherichia coli 83972	Gas	Uro	1356	2937	96.8743
Fusobacterium nucleatum subsp. animalis 11_3_2	Fusobacterium nucleatum subsp. polymorphum F0401	Gas	Ora	727	1752	97.1516
Enterococcus faecalis PC1.1	Enterococcus faecalis TUSoD Ef11	Gas	Ora	811	885	98.9322
Enterococcus faecalis PC1.1	Enterococcus faecalis ATCC 29200	Gas	Uro	831	885	98.9974
Enterococcus faecalis PC1.1	Enterococcus faecalis EnGen0297	Gas	Uro	811	885	98.8598
Enterococcus faecalis PC1.1	Enterococcus faecalis EnGen0311	Gas	Uro	839	885	98.8233
Enterococcus faecalis PC1.1	Enterococcus faecalis TX0855	Gas	Uro	817	885	98.8807
Enterococcus faecalis PC1.1	Enterococcus faecalis TX0312	Gas	Uro	825	885	99.1128
Escherichia coli MS 153-1	Escherichia coli 83972	Gas	Uro	1594	3111	99.7714
Escherichia coli MS 16-3	Escherichia coli 83972	Gas	Uro	1492	3067	98.9283
Klebsiella sp. MS 92-3	Klebsiella pneumoniae subsp. pneumoniae WGLW1	Gas	Uro	1649	3263	99.1084
Escherichia coli MS 110-3	Escherichia coli 83972	Gas	Uro	1539	3161	98.8785
Fusobacterium nucleatum subsp. animalis D11	Fusobacterium nucleatum subsp. polymorphum F0401	Gas	Ora	671	1391	97.2308
Escherichia coli MS 115-1	Escherichia coli 83972	Gas	Uro	1312	2925	96.8172
Escherichia coli MS 116-1	Escherichia coli 83972	Gas	Uro	1360	2956	96.826
Veillonella sp. HPA0037	Veillonella sp. ACP1	Gas	Ora	628	1364	96.8509
Veillonella sp. HPA0037	Veillonella atypica KON	Gas	Ora	613	1364	96.8449
Veillonella sp. HPA0037	Veillonella atypica ACS-049-V-Sch6	Gas	Uro	614	1364	96.2057
Enterococcus faecalis TX1322	Enterococcus faecalis TUSoD Ef11	Gas	Ora	885	1909	98.8837
Enterococcus faecalis TX1322	Enterococcus faecalis ATCC 29200	Gas	Uro	906	1909	98.8634
Enterococcus faecalis TX1322	Enterococcus faecalis EnGen0297	Gas	Uro	916	1909	98.6066
Enterococcus faecalis TX1322	Enterococcus faecalis EnGen0311	Gas	Uro	903	1909	98.7906
Enterococcus faecalis TX1322	Enterococcus faecalis TX0855	Gas	Uro	912	1909	98.8871
Enterococcus faecalis TX1322	Enterococcus faecalis TX0312	Gas	Uro	886	1909	99.0458
Finegoldia magna ATCC 29328	Finegoldia magna BVS033A4	Gas	Uro	523	662	97.23
Finegoldia magna ATCC 29328	Finegoldia magna ACS-171-V-Col3	Gas	Uro	522	662	97.195
Finegoldia magna ATCC 29328	Finegoldia magna SY403409CC001050417	Gas	Uro	542	662	97.1542
Klebsiella pneumoniae subsp. pneumoniae WGLW5	Klebsiella pneumoniae subsp. pneumoniae WGLW1	Gas	Uro	1678	3851	99.0839
Lactobacillus fermentum ATCC 14931	Lactobacillus fermentum 28-3-CHN	Gas	Uro	624	1148	98.8437
Enterococcus faecalis TX2134	Enterococcus faecalis TUSoD Ef11	Gas	Ora	852	2005	98.9436
Enterococcus faecalis TX2134	Enterococcus faecalis ATCC 29200	Gas	Uro	899	2005	98.9681
Enterococcus faecalis TX2134	Enterococcus faecalis EnGen0297	Gas	Uro	903	2005	98.6407
Enterococcus faecalis TX2134	Enterococcus faecalis EnGen0311	Gas	Uro	903	2005	98.7955
Enterococcus faecalis TX2134	Enterococcus faecalis TX0855	Gas	Uro	911	2005	98.905
Enterococcus faecalis TX2134	Enterococcus faecalis TX0312	Gas	Uro	862	2005	99.2768
Enterococcus faecalis TX2137	Enterococcus faecalis TUSoD Ef11	Gas	Ora	848	1882	98.8852
Enterococcus faecalis TX2137	Enterococcus faecalis ATCC 29200	Gas	Uro	875	1882	98.8919
Enterococcus faecalis TX2137	Enterococcus faecalis EnGen0297	Gas	Uro	893	1882	98.7512
Enterococcus faecalis TX2137	Enterococcus faecalis EnGen0311	Gas	Uro	883	1882	98.813
Enterococcus faecalis TX2137	Enterococcus faecalis TX0855	Gas	Uro	897	1882	98.8367
Enterococcus faecalis TX2137	Enterococcus faecalis TX0312	Gas	Uro	856	1882	98.9575
Escherichia coli MS 117-3	Escherichia coli 83972	Gas	Uro	1359	3049	96.8788
Propionibacterium sp. 5_U_42AFAA	Propionibacterium sp. CC003-HC2	Gas	Ora	824	1679	99.4492
Propionibacterium sp. 5_U_42AFAA	Propionibacterium acnes HL060PA1	Gas	Ski	791	1679	97.0565
Propionibacterium sp. 5_U_42AFAA	Propionibacterium acnes HL013PA1	Gas	Ski	815	1679	99.4399
Propionibacterium sp. 5_U_42AFAA	Propionibacterium acnes HL097PA1	Gas	Ski	812	1679	98.8091
Propionibacterium sp. 5_U_42AFAA	Propionibacterium acnes HL099PA1	Gas	Ski	835	1679	99.5911
Propionibacterium sp. 5_U_42AFAA	Propionibacterium acnes HL110PA1	Gas	Ski	825	1679	99.5852
Propionibacterium sp. 5_U_42AFAA	Propionibacterium acnes HL074PA1	Gas	Ski	817	1679	99.6418
Propionibacterium sp. 5_U_42AFAA	Propionibacterium acnes HL072PA2	Gas	Ski	829	1679	99.8251
Propionibacterium sp. 5_U_42AFAA	Propionibacterium acnes HL110PA2	Gas	Ski	827	1679	99.5839
Propionibacterium sp. 5_U_42AFAA	Propionibacterium acnes HL110PA4	Gas	Ski	784	1679	97.0684
Propionibacterium sp. 5_U_42AFAA	Propionibacterium acnes HL056PA1	Gas	Ski	803	1679	99.6634
Propionibacterium sp. 5_U_42AFAA	Propionibacterium acnes HL037PA1	Gas	Ski	815	1679	99.4719
Propionibacterium sp. 5_U_42AFAA	Propionibacterium acnes HL005PA1	Gas	Ski	821	1679	99.6472
Propionibacterium sp. 5_U_42AFAA	Propionibacterium acnes HL083PA2	Gas	Ski	820	1679	99.4054
Propionibacterium sp. 5_U_42AFAA	Propionibacterium acnes HL103PA1	Gas	Ski	801	1679	97.0982
Propionibacterium sp. 5_U_42AFAA	Propionibacterium acnes HL096PA2	Gas	Ski	817	1679	99.618
Propionibacterium sp. 5_U_42AFAA	Propionibacterium acnes HL096PA3	Gas	Ski	821	1679	99.7909
Propionibacterium sp. 5_U_42AFAA	Propionibacterium acnes J165	Gas	Ski	807	1679	99.808
Propionibacterium sp. 5_U_42AFAA	Propionibacterium acnes HL087PA2	Gas	Ski	818	1679	99.8173
Propionibacterium sp. 5_U_42AFAA	Propionibacterium acnes HL050PA3	Gas	Ski	814	1679	99.4479
Propionibacterium sp. 5_U_42AFAA	Propionibacterium acnes HL005PA4	Gas	Ski	819	1679	99.4129
Propionibacterium sp. 5_U_42AFAA	Propionibacterium acnes HL050PA1	Gas	Ski	818	1679	99.4234
Propionibacterium sp. 5_U_42AFAA	Propionibacterium acnes HL082PA1	Gas	Ski	832	1679	99.5956
Propionibacterium sp. 5_U_42AFAA	Propionibacterium acnes HL036PA2	Gas	Ski	819	1679	99.8326
Propionibacterium sp. 5_U_42AFAA	Propionibacterium acnes HL030PA1	Gas	Ski	812	1679	99.0572
Propionibacterium sp. 5_U_42AFAA	Propionibacterium acnes HL030PA2	Gas	Ski	831	1679	99.4868
Propionibacterium sp. 5_U_42AFAA	Propionibacterium acnes HL001PA1	Gas	Ski	793	1679	97.0864
Propionibacterium sp. 5_U_42AFAA	Propionibacterium acnes HL043PA1	Gas	Ski	817	1679	99.6156
Propionibacterium sp. 5_U_42AFAA	Propionibacterium acnes HL036PA1	Gas	Ski	818	1679	99.8039
Propionibacterium sp. 5_U_42AFAA	Propionibacterium acnes HL082PA2	Gas	Ski	791	1679	97.0832
Propionibacterium sp. 5_U_42AFAA	Propionibacterium acnes HL059PA1	Gas	Ski	818	1679	99.4175
Propionibacterium sp. 5_U_42AFAA	Propionibacterium acnes HL025PA2	Gas	Ski	820	1679	99.4026
Propionibacterium sp. 5_U_42AFAA	Propionibacterium acnes HL025PA1	Gas	Ski	824	1679	99.4422
Propionibacterium sp. 5_U_42AFAA	Propionibacterium acnes HL086PA1	Gas	Ski	829	1679	99.608
Propionibacterium sp. 5_U_42AFAA	Propionibacterium acnes SK182	Gas	Ski	815	1679	99.6335
Propionibacterium sp. 5_U_42AFAA	Propionibacterium acnes J139	Gas	Ski	798	1679	97.0637
Propionibacterium sp. 5_U_42AFAA	Propionibacterium acnes HL002PA3	Gas	Ski	822	1679	99.8062
Propionibacterium sp. 5_U_42AFAA	Propionibacterium acnes HL043PA2	Gas	Ski	815	1679	99.6077
Propionibacterium sp. 5_U_42AFAA	Propionibacterium acnes HL078PA1	Gas	Ski	829	1679	99.6472
Propionibacterium sp. 5_U_42AFAA	Propionibacterium acnes HL013PA2	Gas	Ski	817	1679	99.8081
Propionibacterium sp. 5_U_42AFAA	Propionibacterium acnes HL072PA1	Gas	Ski	816	1679	99.8228
Propionibacterium sp. 5_U_42AFAA	Propionibacterium acnes HL027PA2	Gas	Ski	826	1679	99.8183
Propionibacterium sp. 5_U_42AFAA	Propionibacterium acnes HL002PA1	Gas	Ski	819	1679	99.4251
Propionibacterium sp. 5_U_42AFAA	Propionibacterium acnes HL036PA3	Gas	Ski	835	1679	99.8087
Propionibacterium sp. 5_U_42AFAA	Propionibacterium acnes HL027PA1	Gas	Ski	811	1679	99.423
Propionibacterium sp. 5_U_42AFAA	Propionibacterium acnes HL067PA1	Gas	Ski	815	1679	99.3869
Propionibacterium sp. 5_U_42AFAA	Propionibacterium acnes HL050PA2	Gas	Ski	787	1679	97.2095
Propionibacterium sp. 5_U_42AFAA	Propionibacterium acnes HL087PA1	Gas	Ski	815	1679	99.4307
Propionibacterium sp. 5_U_42AFAA	Propionibacterium acnes SK187	Gas	Ski	814	1679	99.5331
Propionibacterium sp. 5_U_42AFAA	Propionibacterium acnes HL059PA2	Gas	Ski	815	1679	99.43
Propionibacterium sp. 5_U_42AFAA	Propionibacterium acnes HL005PA3	Gas	Ski	819	1679	99.8198
Propionibacterium sp. 5_U_42AFAA	Propionibacterium acnes HL046PA2	Gas	Ski	815	1679	99.8056
Propionibacterium sp. 5_U_42AFAA	Propionibacterium acnes HL046PA1	Gas	Ski	825	1679	99.4129
Propionibacterium sp. 5_U_42AFAA	Propionibacterium acnes HL005PA2	Gas	Ski	816	1679	99.8033
Propionibacterium sp. 5_U_42AFAA	Propionibacterium acnes HL110PA3	Gas	Ski	799	1679	97.04
Propionibacterium sp. 5_U_42AFAA	Propionibacterium acnes HL020PA1	Gas	Ski	824	1679	99.8125
Propionibacterium sp. 5_U_42AFAA	Propionibacterium acnes HL053PA1	Gas	Ski	815	1679	99.6079
Propionibacterium sp. 5_U_42AFAA	Propionibacterium acnes HL053PA2	Gas	Ski	826	1679	99.599
Propionibacterium sp. 5_U_42AFAA	Propionibacterium acnes HL045PA1	Gas	Ski	816	1679	99.6141
Propionibacterium sp. 5_U_42AFAA	Propionibacterium acnes SK137	Gas	Ski	822	1679	99.6411
Propionibacterium sp. 5_U_42AFAA	Propionibacterium acnes HL092PA1	Gas	Ski	829	1679	99.5833
Propionibacterium sp. 5_U_42AFAA	Propionibacterium acnes HL087PA3	Gas	Ski	818	1679	99.4333
Propionibacterium sp. 5_U_42AFAA	Propionibacterium acnes HL083PA1	Gas	Ski	818	1679	99.642
Propionibacterium sp. 5_U_42AFAA	Propionibacterium acnes HL007PA1	Gas	Ski	812	1679	99.6227
Propionibacterium sp. 5_U_42AFAA	Propionibacterium acnes HL038PA1	Gas	Ski	815	1679	99.613
Propionibacterium sp. 5_U_42AFAA	Propionibacterium acnes HL002PA2	Gas	Ski	819	1679	99.8186
Propionibacterium sp. 5_U_42AFAA	Propionibacterium acnes HL063PA2	Gas	Ski	827	1679	99.503
Propionibacterium sp. 5_U_42AFAA	Propionibacterium acnes HL063PA1	Gas	Ski	819	1679	99.8237
Propionibacterium sp. 5_U_42AFAA	Propionibacterium sp. 409-HC1	Gas	Uro	762	1679	99.3934
Propionibacterium sp. 5_U_42AFAA	Propionibacterium sp. 434-HC2	Gas	Uro	761	1679	99.0482
Escherichia coli MS 107-1	Escherichia coli 83972	Gas	Uro	1328	1598	96.6492
Lactobacillus delbrueckii subsp. lactis DSM 20072	Lactobacillus delbrueckii subsp. bulgaricus PB2003/044-T3-4	Gas	Uro	535	1224	98.0701
Escherichia coli D9	Escherichia coli 83972	Gas	Uro	1385	3102	96.9419
Enterococcus faecalis TX0104	Enterococcus faecalis TUSoD Ef11	Gas	Ora	838	1972	98.4484
Enterococcus faecalis TX0104	Enterococcus faecalis ATCC 29200	Gas	Uro	884	1972	98.3064
Enterococcus faecalis TX0104	Enterococcus faecalis EnGen0297	Gas	Uro	949	1972	98.8455
Enterococcus faecalis TX0104	Enterococcus faecalis EnGen0311	Gas	Uro	889	1972	98.6082
Enterococcus faecalis TX0104	Enterococcus faecalis TX0855	Gas	Uro	895	1972	98.51
Enterococcus faecalis TX0104	Enterococcus faecalis TX0312	Gas	Uro	823	1972	98.4679
Escherichia coli MS 85-1	Escherichia coli 83972	Gas	Uro	1401	1721	96.6263
Fusobacterium nucleatum subsp. animalis 3_1_33	Fusobacterium nucleatum subsp. polymorphum F0401	Gas	Ora	704	1517	97.7652
Bifidobacterium breve DSM 20213 = JCM 1192	Bifidobacterium breve ACS-071-V-Sch8b	Gas	Uro	707	1505	99.036
Neisseria macacae ATCC 33926	Neisseria sp. GT4A_CT1	Gas	Ora	951	1682	96.3901
Escherichia coli 4_1_47FAA	Escherichia coli 83972	Gas	Uro	1408	3437	96.84
Escherichia coli SE15	Escherichia coli 83972	Gas	Uro	1456	1612	98.4518
Prevotella salivae DSM 15606	Prevotella salivae F0493	Gas	Ora	880	1060	96.6705
Escherichia coli SE11	Escherichia coli 83972	Gas	Uro	1342	1716	96.6196
Fusobacterium necrophorum subsp. funduliforme 1_1_36S	Fusobacterium necrophorum subsp. funduliforme Fnf 1007	Gas	Ora	613	1512	98.2783
Escherichia coli MS 21-1	Escherichia coli 83972	Gas	Uro	1417	3200	97.4508
Escherichia coli MS 57-2	Escherichia coli 83972	Gas	Uro	1456	3077	98.9938
Bifidobacterium dentium ATCC 27678	Bifidobacterium dentium JCVIHMP022	Gas	Uro	782	880	98.6935
Bifidobacterium dentium ATCC 27678	Bifidobacterium dentium ATCC 27679	Gas	Uro	789	880	98.7071
Fusobacterium nucleatum subsp. animalis ATCC 51191	Fusobacterium nucleatum subsp. polymorphum F0401	Gas	Ora	546	1053	96.016
Veillonella sp. 3_1_44	Veillonella parvula ATCC 17745	Gas	Ora	652	1420	96.856
Veillonella sp. 3_1_44	Veillonella parvula ACS-068-V-Sch12	Gas	Uro	649	1420	96.549
Propionibacterium sp. HGH0353	Propionibacterium avidum ATCC 25577	Gas	Ora	792	1819	96.6126
Proteus mirabilis WGLW6	Proteus mirabilis WGLW4	Gas	Uro	1219	2686	99.2675
Proteus mirabilis WGLW6	Proteus mirabilis ATCC 29906	Gas	Uro	1222	2686	99.1084
Anaerococcus hydrogenalis DSM 7454	Anaerococcus hydrogenalis ACS-025-V-Sch4	Gas	Uro	533	605	96.6271
Acidaminococcus sp. D21	Acidaminococcus sp. BV3L6	Gas	Uro	614	713	99.1668
Streptococcus anginosus 1_2_62CV	Streptococcus anginosus SK1138	Gas	Blo	544	1200	95.027
Streptococcus anginosus 1_2_62CV	Streptococcus anginosus SK52 = DSM 20563	Gas	Ora	507	1200	96.4158
Streptococcus anginosus 1_2_62CV	Streptococcus anginosus F0211	Gas	Ora	533	1200	95.1622
Streptococcus anginosus 1_2_62CV	Streptococcus anginosus subsp. whileyi CCUG 39159	Gas	Ora	545	1200	95.5469
Enterococcus sp. 7L76	Enterococcus faecalis TUSoD Ef11	Gas	Ora	862	1032	98.9126
Enterococcus sp. 7L76	Enterococcus faecalis ATCC 29200	Gas	Uro	873	1032	98.3496
Enterococcus sp. 7L76	Enterococcus faecalis EnGen0297	Gas	Uro	865	1032	98.4505
Enterococcus sp. 7L76	Enterococcus faecalis EnGen0311	Gas	Uro	883	1032	98.3767
Enterococcus sp. 7L76	Enterococcus faecalis TX0855	Gas	Uro	866	1032	98.5786
Enterococcus sp. 7L76	Enterococcus faecalis TX0312	Gas	Uro	842	1032	98.5802
Escherichia coli MS 200-1	Escherichia coli 83972	Gas	Uro	1531	3109	98.8725
Escherichia coli MS 198-1	Escherichia coli 83972	Gas	Uro	1399	3160	96.9813
Escherichia coli MS 196-1	Escherichia coli 83972	Gas	Uro	1385	3021	96.9507
Escherichia coli MS 124-1	Escherichia coli 83972	Gas	Uro	1365	1706	96.6643
Escherichia coli MS 145-7	Escherichia coli 83972	Gas	Uro	1332	1642	96.6107
Escherichia coli MS 79-10	Escherichia coli 83972	Gas	Uro	1320	1561	96.6693
Prevotella oralis HGA0225	Prevotella oralis ATCC 33269	Gas	Uro	950	1890	99.913
Klebsiella pneumoniae subsp. pneumoniae WGLW3	Klebsiella pneumoniae subsp. pneumoniae WGLW1	Gas	Uro	1879	3673	99.9751
Veillonella sp. 6_1_27	Veillonella parvula ATCC 17745	Gas	Ora	645	1432	96.7432
Veillonella sp. 6_1_27	Veillonella parvula ACS-068-V-Sch12	Gas	Uro	644	1432	96.8039
Corynebacterium sp. HFH0082	Corynebacterium amycolatum SK46	Gas	Ski	760	1648	95.7487
Escherichia sp. 4_1_40B	Escherichia coli 83972	Gas	Uro	1455	3243	96.8607
Enterococcus faecalis TX4244	Enterococcus faecalis TUSoD Ef11	Gas	Ora	852	1888	98.8619
Enterococcus faecalis TX4244	Enterococcus faecalis ATCC 29200	Gas	Uro	901	1888	98.8873
Enterococcus faecalis TX4244	Enterococcus faecalis EnGen0297	Gas	Uro	870	1888	98.8
Enterococcus faecalis TX4244	Enterococcus faecalis EnGen0311	Gas	Uro	890	1888	98.7316
Enterococcus faecalis TX4244	Enterococcus faecalis TX0855	Gas	Uro	881	1888	98.8505
Enterococcus faecalis TX4244	Enterococcus faecalis TX0312	Gas	Uro	872	1888	99.12
Escherichia sp. 3_2_53FAA	Escherichia coli 83972	Gas	Uro	1562	3322	98.822
Escherichia sp. 1_1_43	Escherichia coli 83972	Gas	Uro	1416	3083	96.9923
Escherichia coli MS 45-1	Escherichia coli 83972	Gas	Uro	1590	3091	99.808
Escherichia coli MS 84-1	Escherichia coli 83972	Gas	Uro	1426	3256	96.8712
Lactobacillus sp. 7_1_47FAA	Lactobacillus iners SPIN 1401G	Gas	Uro	379	830	98.8488
Lactobacillus sp. 7_1_47FAA	Lactobacillus iners LactinV 11V1-d	Gas	Uro	392	830	98.7154
Lactobacillus sp. 7_1_47FAA	Lactobacillus iners LactinV 03V1-b	Gas	Uro	351	830	98.6478
Lactobacillus sp. 7_1_47FAA	Lactobacillus iners ATCC 55195	Gas	Uro	398	830	98.7415
Lactobacillus sp. 7_1_47FAA	Lactobacillus iners LEAF 2053A-b	Gas	Uro	392	830	98.7724
Lactobacillus sp. 7_1_47FAA	Lactobacillus iners SPIN 2503V10-D	Gas	Uro	392	830	98.6927
Lactobacillus sp. 7_1_47FAA	Lactobacillus iners DSM 13335	Gas	Uro	398	830	98.6837
Lactobacillus sp. 7_1_47FAA	Lactobacillus iners LEAF 2052A-d	Gas	Uro	401	830	98.7777
Lactobacillus sp. 7_1_47FAA	Lactobacillus iners LEAF 3008A-a	Gas	Uro	391	830	98.7307
Lactobacillus sp. 7_1_47FAA	Lactobacillus iners UPII 60-B	Gas	Uro	394	830	98.729
Lactobacillus sp. 7_1_47FAA	Lactobacillus iners UPII 143-D	Gas	Uro	389	830	98.7875
Lactobacillus sp. 7_1_47FAA	Lactobacillus iners LEAF 2062A-h1	Gas	Uro	390	830	98.7435
Lactobacillus sp. 7_1_47FAA	Lactobacillus iners LactinV 01V1-a	Gas	Uro	362	830	98.564
Lactobacillus sp. 7_1_47FAA	Lactobacillus iners LactinV 09V1-c	Gas	Uro	394	830	98.7038
Klebsiella sp. 1_1_55	Klebsiella pneumoniae subsp. pneumoniae WGLW2	Gas	Air	1602	3567	95.0879
Klebsiella sp. 1_1_55	Klebsiella pneumoniae subsp. pneumoniae WGLW1	Gas	Uro	1595	3567	95.084
Lactobacillus fermentum IFO 3956	Lactobacillus fermentum 28-3-CHN	Gas	Uro	597	699	98.2969
Streptococcus sanguinis ATCC 29667	Streptococcus sanguinis SK1057	Ora	Blo	706	1598	95.3051
Streptococcus sanguinis ATCC 29667	Streptococcus sanguinis SK1087	Ora	Blo	699	1598	95.1909
Streptococcus sanguinis ATCC 29667	Streptococcus sanguinis SK405	Ora	Blo	52	1598	95.4725
Streptococcus sanguinis ATCC 29667	Streptococcus sanguinis SK408	Ora	Blo	429	1598	95.2046
Streptococcus sanguinis SK49	Streptococcus sanguinis SK1058	Ora	Blo	656	1499	95.1401
Prevotella denticola F0289	Prevotella denticola CRIS 18C-A	Ora	Uro	884	979	97.8754
Enterobacter hormaechei ATCC 49162	Enterobacter cloacae subsp. cloacae NCTC 9394	Ora	Gas	1439	3176	95.2742
Lactobacillus salivarius ATCC 11741	Lactobacillus salivarius ACS-116-V-Col5a	Ora	Uro	541	1312	97.8166
Streptococcus pyogenes GA40468	Streptococcus pyogenes GA19702	Ora	Ski	504	541	98.7727
Streptococcus pyogenes GA40468	Streptococcus pyogenes GA16797	Ora	Ski	499	541	98.8204
Streptococcus pyogenes GA40468	Streptococcus pyogenes GA03455	Ora	Ski	504	541	98.7131
Streptococcus pyogenes GA40468	Streptococcus pyogenes GA03747	Ora	Ski	504	541	98.6631
Streptococcus pyogenes GA40468	Streptococcus pyogenes GA03799	Ora	Ski	495	541	98.7829
Streptococcus pyogenes GA40468	Streptococcus pyogenes GA40884	Ora	Ski	501	541	98.7277
Streptococcus pyogenes GA40468	Streptococcus pyogenes GA03805	Ora	Ski	504	541	98.6965
Propionibacterium sp. CC003-HC2	Propionibacterium acnes HL060PA1	Ora	Ski	781	850	97.07
Propionibacterium sp. CC003-HC2	Propionibacterium acnes HL013PA1	Ora	Ski	808	850	99.4498
Propionibacterium sp. CC003-HC2	Propionibacterium acnes HL097PA1	Ora	Ski	794	850	98.8244
Propionibacterium sp. CC003-HC2	Propionibacterium acnes HL099PA1	Ora	Ski	810	850	99.502
Propionibacterium sp. CC003-HC2	Propionibacterium acnes HL110PA1	Ora	Ski	810	850	99.3472
Propionibacterium sp. CC003-HC2	Propionibacterium acnes HL074PA1	Ora	Ski	806	850	99.5036
Propionibacterium sp. CC003-HC2	Propionibacterium acnes HL072PA2	Ora	Ski	816	850	99.5286
Propionibacterium sp. CC003-HC2	Propionibacterium acnes HL110PA2	Ora	Ski	813	850	99.384
Propionibacterium sp. CC003-HC2	Propionibacterium acnes HL110PA4	Ora	Ski	783	850	97.0766
Propionibacterium sp. CC003-HC2	Propionibacterium acnes HL056PA1	Ora	Ski	798	850	99.5026
Propionibacterium sp. CC003-HC2	Propionibacterium acnes HL037PA1	Ora	Ski	808	850	99.4485
Propionibacterium sp. CC003-HC2	Propionibacterium acnes HL005PA1	Ora	Ski	803	850	99.5202
Propionibacterium sp. CC003-HC2	Propionibacterium acnes HL083PA2	Ora	Ski	815	850	99.4098
Propionibacterium sp. CC003-HC2	Propionibacterium acnes HL103PA1	Ora	Ski	784	850	97.1851
Propionibacterium sp. CC003-HC2	Propionibacterium acnes HL096PA2	Ora	Ski	809	850	99.5239
Propionibacterium sp. CC003-HC2	Propionibacterium acnes HL096PA3	Ora	Ski	815	850	99.554
Propionibacterium sp. CC003-HC2	Propionibacterium acnes J165	Ora	Ski	802	850	99.5189
Propionibacterium sp. CC003-HC2	Propionibacterium acnes HL087PA2	Ora	Ski	807	850	99.5676
Propionibacterium sp. CC003-HC2	Propionibacterium acnes HL050PA3	Ora	Ski	811	850	99.4259
Propionibacterium sp. CC003-HC2	Propionibacterium acnes HL005PA4	Ora	Ski	808	850	99.4166
Propionibacterium sp. CC003-HC2	Propionibacterium acnes HL050PA1	Ora	Ski	811	850	99.3879
Propionibacterium sp. CC003-HC2	Propionibacterium acnes HL082PA1	Ora	Ski	815	850	99.3581
Propionibacterium sp. CC003-HC2	Propionibacterium acnes HL036PA2	Ora	Ski	813	850	99.5444
Propionibacterium sp. CC003-HC2	Propionibacterium acnes HL030PA1	Ora	Ski	811	850	99.1885
Propionibacterium sp. CC003-HC2	Propionibacterium acnes HL030PA2	Ora	Ski	811	850	99.3942
Propionibacterium sp. CC003-HC2	Propionibacterium acnes HL001PA1	Ora	Ski	786	850	97.1091
Propionibacterium sp. CC003-HC2	Propionibacterium acnes HL043PA1	Ora	Ski	807	850	99.5188
Propionibacterium sp. CC003-HC2	Propionibacterium acnes HL036PA1	Ora	Ski	812	850	99.5495
Propionibacterium sp. CC003-HC2	Propionibacterium acnes HL082PA2	Ora	Ski	781	850	97.1365
Propionibacterium sp. CC003-HC2	Propionibacterium acnes HL059PA1	Ora	Ski	808	850	99.4129
Propionibacterium sp. CC003-HC2	Propionibacterium acnes HL025PA2	Ora	Ski	809	850	99.4077
Propionibacterium sp. CC003-HC2	Propionibacterium acnes HL025PA1	Ora	Ski	838	850	99.9695
Propionibacterium sp. CC003-HC2	Propionibacterium acnes HL086PA1	Ora	Ski	810	850	99.3436
Propionibacterium sp. CC003-HC2	Propionibacterium acnes SK182	Ora	Ski	806	850	99.5285
Propionibacterium sp. CC003-HC2	Propionibacterium acnes J139	Ora	Ski	785	850	97.1493
Propionibacterium sp. CC003-HC2	Propionibacterium acnes HL002PA3	Ora	Ski	811	850	99.5604
Propionibacterium sp. CC003-HC2	Propionibacterium acnes HL043PA2	Ora	Ski	807	850	99.5047
Propionibacterium sp. CC003-HC2	Propionibacterium acnes HL078PA1	Ora	Ski	810	850	99.3334
Propionibacterium sp. CC003-HC2	Propionibacterium acnes HL013PA2	Ora	Ski	810	850	99.5642
Propionibacterium sp. CC003-HC2	Propionibacterium acnes HL072PA1	Ora	Ski	814	850	99.5436
Propionibacterium sp. CC003-HC2	Propionibacterium acnes HL027PA2	Ora	Ski	812	850	99.5346
Propionibacterium sp. CC003-HC2	Propionibacterium acnes HL002PA1	Ora	Ski	811	850	99.4166
Propionibacterium sp. CC003-HC2	Propionibacterium acnes HL036PA3	Ora	Ski	815	850	99.5348
Propionibacterium sp. CC003-HC2	Propionibacterium acnes HL027PA1	Ora	Ski	807	850	99.416
Propionibacterium sp. CC003-HC2	Propionibacterium acnes HL067PA1	Ora	Ski	805	850	99.4294
Propionibacterium sp. CC003-HC2	Propionibacterium acnes HL050PA2	Ora	Ski	787	850	97.2136
Propionibacterium sp. CC003-HC2	Propionibacterium acnes HL087PA1	Ora	Ski	810	850	99.4212
Propionibacterium sp. CC003-HC2	Propionibacterium acnes SK187	Ora	Ski	809	850	99.545
Propionibacterium sp. CC003-HC2	Propionibacterium acnes HL059PA2	Ora	Ski	811	850	99.4315
Propionibacterium sp. CC003-HC2	Propionibacterium acnes HL005PA3	Ora	Ski	812	850	99.5479
Propionibacterium sp. CC003-HC2	Propionibacterium acnes HL046PA2	Ora	Ski	812	850	99.5352
Propionibacterium sp. CC003-HC2	Propionibacterium acnes HL046PA1	Ora	Ski	808	850	99.4384
Propionibacterium sp. CC003-HC2	Propionibacterium acnes HL005PA2	Ora	Ski	811	850	99.5475
Propionibacterium sp. CC003-HC2	Propionibacterium acnes HL110PA3	Ora	Ski	784	850	97.0979
Propionibacterium sp. CC003-HC2	Propionibacterium acnes HL020PA1	Ora	Ski	817	850	99.5487
Propionibacterium sp. CC003-HC2	Propionibacterium acnes HL053PA1	Ora	Ski	809	850	99.5243
Propionibacterium sp. CC003-HC2	Propionibacterium acnes HL053PA2	Ora	Ski	809	850	99.3599
Propionibacterium sp. CC003-HC2	Propionibacterium acnes HL045PA1	Ora	Ski	811	850	99.5153
Propionibacterium sp. CC003-HC2	Propionibacterium acnes SK137	Ora	Ski	816	850	99.5357
Propionibacterium sp. CC003-HC2	Propionibacterium acnes HL092PA1	Ora	Ski	813	850	99.3712
Propionibacterium sp. CC003-HC2	Propionibacterium acnes HL087PA3	Ora	Ski	814	850	99.3967
Propionibacterium sp. CC003-HC2	Propionibacterium acnes HL083PA1	Ora	Ski	804	850	99.5377
Propionibacterium sp. CC003-HC2	Propionibacterium acnes HL007PA1	Ora	Ski	808	850	99.4967
Propionibacterium sp. CC003-HC2	Propionibacterium acnes HL038PA1	Ora	Ski	803	850	99.5468
Propionibacterium sp. CC003-HC2	Propionibacterium acnes HL002PA2	Ora	Ski	813	850	99.5554
Propionibacterium sp. CC003-HC2	Propionibacterium acnes HL063PA2	Ora	Ski	811	850	99.4124
Propionibacterium sp. CC003-HC2	Propionibacterium acnes HL063PA1	Ora	Ski	813	850	99.5509
Propionibacterium sp. CC003-HC2	Propionibacterium sp. 409-HC1	Ora	Uro	782	850	99.8917
Propionibacterium sp. CC003-HC2	Propionibacterium sp. 434-HC2	Ora	Uro	774	850	99.1295
Streptococcus sanguinis SK115	Streptococcus sanguinis SK1057	Ora	Blo	730	1552	95.2126
Streptococcus sanguinis SK115	Streptococcus sanguinis SK1087	Ora	Blo	702	1552	95.1882
Streptococcus sanguinis SK115	Streptococcus sanguinis SK1059	Ora	Blo	426	1552	95.0512
Streptococcus sanguinis SK115	Streptococcus sanguinis VMC66	Ora	Blo	704	1552	95.2715
Streptococcus sanguinis SK115	Streptococcus sanguinis SK405	Ora	Blo	50	1552	95.544
Streptococcus oralis ATCC 49296	Streptococcus oralis SK610	Ora	Air	601	1365	95.2352
Streptococcus pyogenes GA19700	Streptococcus pyogenes GA19702	Ora	Ski	530	582	98.5471
Streptococcus pyogenes GA19700	Streptococcus pyogenes GA16797	Ora	Ski	519	582	98.7373
Streptococcus pyogenes GA19700	Streptococcus pyogenes GA03455	Ora	Ski	534	582	98.4905
Streptococcus pyogenes GA19700	Streptococcus pyogenes GA03747	Ora	Ski	531	582	98.6032
Streptococcus pyogenes GA19700	Streptococcus pyogenes GA03799	Ora	Ski	518	582	98.6361
Streptococcus pyogenes GA19700	Streptococcus pyogenes GA40884	Ora	Ski	520	582	98.5892
Streptococcus pyogenes GA19700	Streptococcus pyogenes GA03805	Ora	Ski	530	582	98.5806
Lactobacillus oris F0423	Lactobacillus oris PB013-T2-3	Ora	Uro	593	714	98.0458
Peptoniphilus sp. oral taxon 836 str. F0141	Peptoniphilus lacrimalis 315-B	Ora	Uro	405	478	97.0678
Streptococcus pyogenes GA06023	Streptococcus pyogenes GA19702	Ora	Ski	468	986	98.7516
Streptococcus pyogenes GA06023	Streptococcus pyogenes GA16797	Ora	Ski	459	986	98.9202
Streptococcus pyogenes GA06023	Streptococcus pyogenes GA03455	Ora	Ski	470	986	99.1716
Streptococcus pyogenes GA06023	Streptococcus pyogenes GA03747	Ora	Ski	480	986	98.7998
Streptococcus pyogenes GA06023	Streptococcus pyogenes GA03799	Ora	Ski	461	986	99.1496
Streptococcus pyogenes GA06023	Streptococcus pyogenes GA40884	Ora	Ski	459	986	98.8658
Streptococcus pyogenes GA06023	Streptococcus pyogenes GA03805	Ora	Ski	467	986	99.4205
Peptostreptococcus anaerobius VPI 4330 = DSM 2949	Peptostreptococcus anaerobius 653-L	Ora	Ski	548	1229	98.7435
Streptococcus sp. AS14	Streptococcus sanguinis SK1087	Ora	Blo	687	767	95.0195
Streptococcus sp. AS14	Streptococcus sanguinis VMC66	Ora	Blo	694	767	95.0137
Streptococcus sanguinis SK150	Streptococcus sanguinis SK1087	Ora	Blo	716	1530	95.1241
Streptococcus sanguinis SK150	Streptococcus sanguinis SK1059	Ora	Blo	431	1530	95.0823
Streptococcus sanguinis SK150	Streptococcus sanguinis VMC66	Ora	Blo	722	1530	95.1335
Streptococcus sanguinis SK150	Streptococcus sanguinis SK408	Ora	Blo	426	1530	95.1081
Veillonella sp. ACP1	Veillonella atypica ACS-049-V-Sch6	Ora	Uro	588	668	95.9753
Streptococcus sanguinis SK72	Streptococcus sanguinis SK1057	Ora	Blo	723	1569	95.4452
Streptococcus sanguinis SK72	Streptococcus sanguinis SK405	Ora	Blo	50	1569	95.9865
Streptococcus pyogenes GA41046	Streptococcus pyogenes GA19702	Ora	Ski	562	604	98.6892
Streptococcus pyogenes GA41046	Streptococcus pyogenes GA16797	Ora	Ski	539	604	98.6857
Streptococcus pyogenes GA41046	Streptococcus pyogenes GA03455	Ora	Ski	527	604	98.6255
Streptococcus pyogenes GA41046	Streptococcus pyogenes GA03747	Ora	Ski	548	604	98.6505
Streptococcus pyogenes GA41046	Streptococcus pyogenes GA03799	Ora	Ski	525	604	98.7118
Streptococcus pyogenes GA41046	Streptococcus pyogenes GA40884	Ora	Ski	541	604	98.6961
Streptococcus pyogenes GA41046	Streptococcus pyogenes GA03805	Ora	Ski	530	604	98.5992
Veillonella parvula ATCC 17745	Veillonella parvula ACS-068-V-Sch12	Ora	Uro	632	713	96.3165
Jonquetella anthropi E3_33 E1	Jonquetella sp. BV3C21	Ora	Uro	531	1178	99.5466
Streptococcus pyogenes GA41208	Streptococcus pyogenes GA19702	Ora	Ski	521	572	98.5714
Streptococcus pyogenes GA41208	Streptococcus pyogenes GA16797	Ora	Ski	511	572	98.7336
Streptococcus pyogenes GA41208	Streptococcus pyogenes GA03455	Ora	Ski	538	572	98.6327
Streptococcus pyogenes GA41208	Streptococcus pyogenes GA03747	Ora	Ski	531	572	98.5659
Streptococcus pyogenes GA41208	Streptococcus pyogenes GA03799	Ora	Ski	516	572	98.6857
Streptococcus pyogenes GA41208	Streptococcus pyogenes GA40884	Ora	Ski	514	572	98.6617
Streptococcus pyogenes GA41208	Streptococcus pyogenes GA03805	Ora	Ski	527	572	98.6491
Enterococcus faecalis TUSoD Ef11	Enterococcus faecalis ATCC 29200	Ora	Uro	874	939	98.9001
Enterococcus faecalis TUSoD Ef11	Enterococcus faecalis EnGen0297	Ora	Uro	852	939	98.5975
Enterococcus faecalis TUSoD Ef11	Enterococcus faecalis EnGen0311	Ora	Uro	852	939	98.6928
Enterococcus faecalis TUSoD Ef11	Enterococcus faecalis TX0855	Ora	Uro	846	939	98.8371
Enterococcus faecalis TUSoD Ef11	Enterococcus faecalis TX0312	Ora	Uro	857	939	98.9977
Veillonella atypica KON	Veillonella atypica ACS-049-V-Sch6	Ora	Uro	584	1286	96.7109
Streptococcus pyogenes GA41039	Streptococcus pyogenes GA19702	Ora	Ski	518	572	98.5821
Streptococcus pyogenes GA41039	Streptococcus pyogenes GA16797	Ora	Ski	513	572	98.7519
Streptococcus pyogenes GA41039	Streptococcus pyogenes GA03455	Ora	Ski	534	572	98.6084
Streptococcus pyogenes GA41039	Streptococcus pyogenes GA03747	Ora	Ski	528	572	98.5996
Streptococcus pyogenes GA41039	Streptococcus pyogenes GA03799	Ora	Ski	523	572	98.6745
Streptococcus pyogenes GA41039	Streptococcus pyogenes GA40884	Ora	Ski	519	572	98.6691
Streptococcus pyogenes GA41039	Streptococcus pyogenes GA03805	Ora	Ski	527	572	98.6749
Streptococcus agalactiae ATCC 13813	Streptococcus agalactiae BV3L5	Ora	Uro	598	1391	98.6706
Streptococcus pyogenes GA40377	Streptococcus pyogenes GA19702	Ora	Ski	555	602	98.7858
Streptococcus pyogenes GA40377	Streptococcus pyogenes GA16797	Ora	Ski	530	602	98.7611
Streptococcus pyogenes GA40377	Streptococcus pyogenes GA03455	Ora	Ski	538	602	98.745
Streptococcus pyogenes GA40377	Streptococcus pyogenes GA03747	Ora	Ski	549	602	98.7146
Streptococcus pyogenes GA40377	Streptococcus pyogenes GA03799	Ora	Ski	533	602	98.6685
Streptococcus pyogenes GA40377	Streptococcus pyogenes GA40884	Ora	Ski	546	602	98.8014
Streptococcus pyogenes GA40377	Streptococcus pyogenes GA03805	Ora	Ski	538	602	98.6867
Propionibacterium acnes HL060PA1	Propionibacterium sp. 409-HC1	Ski	Uro	734	3244	97.2452
Propionibacterium acnes HL060PA1	Propionibacterium sp. 434-HC2	Ski	Uro	753	3244	97.4828
Propionibacterium acnes HL013PA1	Propionibacterium sp. 409-HC1	Ski	Uro	754	3268	99.3812
Propionibacterium acnes HL013PA1	Propionibacterium sp. 434-HC2	Ski	Uro	762	3268	99.1582
Propionibacterium acnes HL097PA1	Propionibacterium sp. 409-HC1	Ski	Uro	755	3330	98.8273
Propionibacterium acnes HL097PA1	Propionibacterium sp. 434-HC2	Ski	Uro	757	3330	98.4648
Staphylococcus aureus subsp. aureus TCH60	Staphylococcus aureus subsp. aureus MN8	Ski	Uro	916	1884	99.7464
Propionibacterium acnes HL099PA1	Propionibacterium sp. 409-HC1	Ski	Uro	761	3272	99.4912
Propionibacterium acnes HL099PA1	Propionibacterium sp. 434-HC2	Ski	Uro	760	3272	99.173
Propionibacterium acnes HL110PA1	Propionibacterium sp. 409-HC1	Ski	Uro	756	3286	99.3509
Propionibacterium acnes HL110PA1	Propionibacterium sp. 434-HC2	Ski	Uro	756	3286	99.0667
Propionibacterium acnes HL074PA1	Propionibacterium sp. 409-HC1	Ski	Uro	747	3242	99.5123
Propionibacterium acnes HL074PA1	Propionibacterium sp. 434-HC2	Ski	Uro	756	3242	99.1115
Propionibacterium acnes HL072PA2	Propionibacterium sp. 409-HC1	Ski	Uro	763	3264	99.5738
Propionibacterium acnes HL072PA2	Propionibacterium sp. 434-HC2	Ski	Uro	767	3264	99.1736
Propionibacterium acnes HL110PA2	Propionibacterium sp. 409-HC1	Ski	Uro	764	3304	99.356
Propionibacterium acnes HL110PA2	Propionibacterium sp. 434-HC2	Ski	Uro	766	3304	98.9889
Propionibacterium acnes HL110PA4	Propionibacterium sp. 409-HC1	Ski	Uro	738	3232	97.2104
Propionibacterium acnes HL110PA4	Propionibacterium sp. 434-HC2	Ski	Uro	751	3232	97.4452
Haemophilus parainfluenzae ATCC 33392	Haemophilus parainfluenzae HK262	Ski	Uro	618	1408	95.5087
Staphylococcus lugdunensis M23590	Staphylococcus lugdunensis ACS-027-V-Sch2	Ski	Uro	883	3332	99.4474
Propionibacterium acnes HL056PA1	Propionibacterium sp. 409-HC1	Ski	Uro	737	3220	99.4862
Propionibacterium acnes HL056PA1	Propionibacterium sp. 434-HC2	Ski	Uro	746	3220	99.1053
Staphylococcus epidermidis W23144	Staphylococcus epidermidis BVS058A4	Ski	Uro	801	3292	96.6321
Propionibacterium acnes HL037PA1	Propionibacterium sp. 409-HC1	Ski	Uro	758	3256	99.4461
Propionibacterium acnes HL037PA1	Propionibacterium sp. 434-HC2	Ski	Uro	761	3256	99.2283
Staphylococcus epidermidis SK135	Staphylococcus epidermidis BVS058A4	Ski	Uro	793	1650	97.8552
Acinetobacter baumannii 6014059	Acinetobacter baumannii ATCC 19606 = CIP 70.34	Ski	Uro	1135	4858	97.9346
Propionibacterium acnes HL005PA1	Propionibacterium sp. 409-HC1	Ski	Uro	750	3248	99.5448
Propionibacterium acnes HL005PA1	Propionibacterium sp. 434-HC2	Ski	Uro	755	3248	99.1427
Propionibacterium acnes HL083PA2	Propionibacterium sp. 409-HC1	Ski	Uro	759	3270	99.3913
Propionibacterium acnes HL083PA2	Propionibacterium sp. 434-HC2	Ski	Uro	765	3270	99.1829
Propionibacterium acnes HL103PA1	Propionibacterium sp. 409-HC1	Ski	Uro	737	3276	97.146
Propionibacterium acnes HL103PA1	Propionibacterium sp. 434-HC2	Ski	Uro	752	3276	97.4022
Propionibacterium acnes HL096PA2	Propionibacterium sp. 409-HC1	Ski	Uro	754	3368	99.4503
Propionibacterium acnes HL096PA2	Propionibacterium sp. 434-HC2	Ski	Uro	757	3368	99.0884
Propionibacterium acnes HL096PA3	Propionibacterium sp. 409-HC1	Ski	Uro	754	3348	99.5234
Propionibacterium acnes HL096PA3	Propionibacterium sp. 434-HC2	Ski	Uro	756	3348	99.1701
Propionibacterium acnes J165	Propionibacterium sp. 409-HC1	Ski	Uro	744	1616	99.4609
Propionibacterium acnes J165	Propionibacterium sp. 434-HC2	Ski	Uro	742	1616	99.1343
Propionibacterium acnes HL087PA2	Propionibacterium sp. 409-HC1	Ski	Uro	764	3260	99.515
Propionibacterium acnes HL087PA2	Propionibacterium sp. 434-HC2	Ski	Uro	756	3260	99.1695
Acinetobacter baumannii 6013150	Acinetobacter baumannii ATCC 19606 = CIP 70.34	Ski	Uro	1099	4968	97.7463
Acinetobacter baumannii 6013113	Acinetobacter baumannii ATCC 19606 = CIP 70.34	Ski	Uro	1154	5050	97.8656
Propionibacterium acnes HL050PA3	Propionibacterium sp. 409-HC1	Ski	Uro	757	3266	99.3985
Propionibacterium acnes HL050PA3	Propionibacterium sp. 434-HC2	Ski	Uro	756	3266	99.2469
Propionibacterium acnes HL005PA4	Propionibacterium sp. 409-HC1	Ski	Uro	758	3244	99.3929
Propionibacterium acnes HL005PA4	Propionibacterium sp. 434-HC2	Ski	Uro	759	3244	99.1908
Propionibacterium acnes HL050PA1	Propionibacterium sp. 409-HC1	Ski	Uro	761	3254	99.3869
Propionibacterium acnes HL050PA1	Propionibacterium sp. 434-HC2	Ski	Uro	758	3254	99.2004
Propionibacterium acnes HL082PA1	Propionibacterium sp. 409-HC1	Ski	Uro	758	3304	99.3799
Propionibacterium acnes HL082PA1	Propionibacterium sp. 434-HC2	Ski	Uro	764	3304	99.036
Propionibacterium acnes HL036PA2	Propionibacterium sp. 409-HC1	Ski	Uro	761	3264	99.5189
Propionibacterium acnes HL036PA2	Propionibacterium sp. 434-HC2	Ski	Uro	766	3264	99.1587
Propionibacterium acnes HL030PA1	Propionibacterium sp. 409-HC1	Ski	Uro	761	3314	99.1411
Propionibacterium acnes HL030PA1	Propionibacterium sp. 434-HC2	Ski	Uro	800	3314	99.9462
Propionibacterium acnes HL030PA2	Propionibacterium sp. 409-HC1	Ski	Uro	763	3258	99.423
Propionibacterium acnes HL030PA2	Propionibacterium sp. 434-HC2	Ski	Uro	766	3258	99.1398
Propionibacterium acnes HL001PA1	Propionibacterium sp. 409-HC1	Ski	Uro	744	3240	97.266
Propionibacterium acnes HL001PA1	Propionibacterium sp. 434-HC2	Ski	Uro	755	3240	97.5718
Propionibacterium acnes HL043PA1	Propionibacterium sp. 409-HC1	Ski	Uro	749	3316	99.4201
Propionibacterium acnes HL043PA1	Propionibacterium sp. 434-HC2	Ski	Uro	753	3316	99.0473
Propionibacterium acnes HL036PA1	Propionibacterium sp. 409-HC1	Ski	Uro	757	3274	99.519
Propionibacterium acnes HL036PA1	Propionibacterium sp. 434-HC2	Ski	Uro	763	3274	99.1356
Propionibacterium acnes HL082PA2	Propionibacterium sp. 409-HC1	Ski	Uro	728	3240	97.2318
Propionibacterium acnes HL082PA2	Propionibacterium sp. 434-HC2	Ski	Uro	739	3240	97.5564
Propionibacterium acnes HL059PA1	Propionibacterium sp. 409-HC1	Ski	Uro	762	3254	99.42
Propionibacterium acnes HL059PA1	Propionibacterium sp. 434-HC2	Ski	Uro	759	3254	99.2008
Propionibacterium acnes HL025PA2	Propionibacterium sp. 409-HC1	Ski	Uro	758	3230	99.4277
Propionibacterium acnes HL025PA2	Propionibacterium sp. 434-HC2	Ski	Uro	762	3230	99.2146
Propionibacterium acnes HL025PA1	Propionibacterium sp. 409-HC1	Ski	Uro	784	3344	99.9051
Propionibacterium acnes HL025PA1	Propionibacterium sp. 434-HC2	Ski	Uro	778	3344	99.1791
Propionibacterium acnes HL086PA1	Propionibacterium sp. 409-HC1	Ski	Uro	759	3326	99.3218
Propionibacterium acnes HL086PA1	Propionibacterium sp. 434-HC2	Ski	Uro	759	3326	99.0149
Staphylococcus epidermidis 14.1.R1.SE	Staphylococcus epidermidis BVS058A4	Ski	Uro	725	1576	96.5726
Propionibacterium acnes SK182	Propionibacterium sp. 409-HC1	Ski	Uro	748	1634	99.4626
Propionibacterium acnes SK182	Propionibacterium sp. 434-HC2	Ski	Uro	745	1634	99.1243
Propionibacterium acnes J139	Propionibacterium sp. 409-HC1	Ski	Uro	728	1648	97.074
Propionibacterium acnes J139	Propionibacterium sp. 434-HC2	Ski	Uro	750	1648	97.3168
Propionibacterium acnes HL002PA3	Propionibacterium sp. 409-HC1	Ski	Uro	759	3266	99.5408
Propionibacterium acnes HL002PA3	Propionibacterium sp. 434-HC2	Ski	Uro	759	3266	99.2244
Propionibacterium acnes HL043PA2	Propionibacterium sp. 409-HC1	Ski	Uro	754	3284	99.4574
Propionibacterium acnes HL043PA2	Propionibacterium sp. 434-HC2	Ski	Uro	752	3284	99.154
Propionibacterium acnes HL078PA1	Propionibacterium sp. 409-HC1	Ski	Uro	755	3324	99.3
Propionibacterium acnes HL078PA1	Propionibacterium sp. 434-HC2	Ski	Uro	754	3324	98.966
Propionibacterium acnes HL013PA2	Propionibacterium sp. 409-HC1	Ski	Uro	759	3256	99.5302
Propionibacterium acnes HL013PA2	Propionibacterium sp. 434-HC2	Ski	Uro	761	3256	99.1872
Propionibacterium acnes HL072PA1	Propionibacterium sp. 409-HC1	Ski	Uro	764	3310	99.4877
Propionibacterium acnes HL072PA1	Propionibacterium sp. 434-HC2	Ski	Uro	751	3310	99.2084
Propionibacterium acnes HL027PA2	Propionibacterium sp. 409-HC1	Ski	Uro	760	3248	99.5299
Propionibacterium acnes HL027PA2	Propionibacterium sp. 434-HC2	Ski	Uro	769	3248	99.1831
Propionibacterium acnes HL002PA1	Propionibacterium sp. 409-HC1	Ski	Uro	763	3228	99.4129
Propionibacterium acnes HL002PA1	Propionibacterium sp. 434-HC2	Ski	Uro	761	3228	99.2685
Propionibacterium acnes HL036PA3	Propionibacterium sp. 409-HC1	Ski	Uro	761	3226	99.5536
Propionibacterium acnes HL036PA3	Propionibacterium sp. 434-HC2	Ski	Uro	765	3226	99.1673
Propionibacterium acnes HL027PA1	Propionibacterium sp. 409-HC1	Ski	Uro	761	3222	99.406
Propionibacterium acnes HL027PA1	Propionibacterium sp. 434-HC2	Ski	Uro	759	3222	99.2472
Propionibacterium acnes HL067PA1	Propionibacterium sp. 409-HC1	Ski	Uro	756	3294	99.4097
Propionibacterium acnes HL067PA1	Propionibacterium sp. 434-HC2	Ski	Uro	762	3294	99.2038
Propionibacterium acnes HL050PA2	Propionibacterium sp. 409-HC1	Ski	Uro	745	3200	97.3984
Propionibacterium acnes HL050PA2	Propionibacterium sp. 434-HC2	Ski	Uro	754	3200	97.655
Staphylococcus aureus subsp. aureus MRSA131	Staphylococcus aureus subsp. aureus MN8	Ski	Uro	880	3660	97.6465
Propionibacterium acnes HL087PA1	Propionibacterium sp. 409-HC1	Ski	Uro	757	3262	99.3955
Propionibacterium acnes HL087PA1	Propionibacterium sp. 434-HC2	Ski	Uro	759	3262	99.1743
Propionibacterium acnes SK187	Propionibacterium sp. 409-HC1	Ski	Uro	753	1648	99.4319
Propionibacterium acnes SK187	Propionibacterium sp. 434-HC2	Ski	Uro	764	1648	99.2362
Propionibacterium acnes HL059PA2	Propionibacterium sp. 409-HC1	Ski	Uro	754	3266	99.4073
Propionibacterium acnes HL059PA2	Propionibacterium sp. 434-HC2	Ski	Uro	761	3266	99.2244
Propionibacterium acnes HL005PA3	Propionibacterium sp. 409-HC1	Ski	Uro	760	3256	99.5209
Propionibacterium acnes HL005PA3	Propionibacterium sp. 434-HC2	Ski	Uro	752	3256	99.1837
Propionibacterium acnes HL046PA2	Propionibacterium sp. 409-HC1	Ski	Uro	756	3242	99.4973
Propionibacterium acnes HL046PA2	Propionibacterium sp. 434-HC2	Ski	Uro	757	3242	99.1858
Propionibacterium acnes HL046PA1	Propionibacterium sp. 409-HC1	Ski	Uro	762	3244	99.4148
Propionibacterium acnes HL046PA1	Propionibacterium sp. 434-HC2	Ski	Uro	756	3244	99.2396
Propionibacterium acnes HL005PA2	Propionibacterium sp. 409-HC1	Ski	Uro	753	3246	99.519
Propionibacterium acnes HL005PA2	Propionibacterium sp. 434-HC2	Ski	Uro	762	3246	99.1507
Staphylococcus aureus subsp. aureus MRSA177	Staphylococcus aureus subsp. aureus MN8	Ski	Uro	881	3654	97.5608
Propionibacterium acnes HL110PA3	Propionibacterium sp. 409-HC1	Ski	Uro	743	3216	97.2375
Propionibacterium acnes HL110PA3	Propionibacterium sp. 434-HC2	Ski	Uro	754	3216	97.5342
Propionibacterium acnes HL020PA1	Propionibacterium sp. 409-HC1	Ski	Uro	758	3262	99.5556
Propionibacterium acnes HL020PA1	Propionibacterium sp. 434-HC2	Ski	Uro	766	3262	99.1615
Propionibacterium acnes HL053PA1	Propionibacterium sp. 409-HC1	Ski	Uro	746	3308	99.4554
Propionibacterium acnes HL053PA1	Propionibacterium sp. 434-HC2	Ski	Uro	751	3308	99.1097
Propionibacterium acnes HL053PA2	Propionibacterium sp. 409-HC1	Ski	Uro	766	3280	99.3671
Propionibacterium acnes HL053PA2	Propionibacterium sp. 434-HC2	Ski	Uro	768	3280	99.0559
Propionibacterium acnes HL045PA1	Propionibacterium sp. 409-HC1	Ski	Uro	761	3312	99.4431
Propionibacterium acnes HL045PA1	Propionibacterium sp. 434-HC2	Ski	Uro	758	3312	99.1162
Corynebacterium tuberculostearicum SK141	Corynebacterium pseudogenitalium ATCC 33035	Ski	Uro	729	1546	96.3715
Propionibacterium acnes SK137	Propionibacterium sp. 409-HC1	Ski	Uro	757	1662	99.4604
Propionibacterium acnes SK137	Propionibacterium sp. 434-HC2	Ski	Uro	754	1662	99.0825
Staphylococcus aureus subsp. aureus TCH130	Staphylococcus aureus subsp. aureus MN8	Ski	Uro	882	3538	97.8022
Staphylococcus aureus subsp. aureus TCH70	Staphylococcus aureus subsp. aureus MN8	Ski	Uro	922	3734	97.6333
Propionibacterium acnes HL092PA1	Propionibacterium sp. 409-HC1	Ski	Uro	756	3308	99.307
Propionibacterium acnes HL092PA1	Propionibacterium sp. 434-HC2	Ski	Uro	761	3308	99.0038
Staphylococcus epidermidis BCM-HMP0060	Staphylococcus epidermidis BVS058A4	Ski	Uro	803	3316	97.9259
Staphylococcus aureus subsp. aureus USA300_TCH959	Staphylococcus aureus subsp. aureus MN8	Ski	Uro	904	3584	97.7993
Propionibacterium acnes HL087PA3	Propionibacterium sp. 409-HC1	Ski	Uro	760	3308	99.4129
Propionibacterium acnes HL087PA3	Propionibacterium sp. 434-HC2	Ski	Uro	758	3308	99.2213
Propionibacterium acnes HL083PA1	Propionibacterium sp. 409-HC1	Ski	Uro	753	3258	99.4639
Propionibacterium acnes HL083PA1	Propionibacterium sp. 434-HC2	Ski	Uro	749	3258	99.1437
Propionibacterium acnes HL007PA1	Propionibacterium sp. 409-HC1	Ski	Uro	754	3312	99.4657
Propionibacterium acnes HL007PA1	Propionibacterium sp. 434-HC2	Ski	Uro	756	3312	99.1133
Staphylococcus epidermidis M23864:W2(grey)	Staphylococcus epidermidis BVS058A4	Ski	Uro	825	3262	97.9027
Propionibacterium acnes HL038PA1	Propionibacterium sp. 409-HC1	Ski	Uro	763	3294	99.5064
Propionibacterium acnes HL038PA1	Propionibacterium sp. 434-HC2	Ski	Uro	759	3294	99.171
Propionibacterium acnes HL002PA2	Propionibacterium sp. 409-HC1	Ski	Uro	760	3252	99.5423
Propionibacterium acnes HL002PA2	Propionibacterium sp. 434-HC2	Ski	Uro	763	3252	99.195
Propionibacterium acnes HL063PA2	Propionibacterium sp. 409-HC1	Ski	Uro	760	3284	99.39
Propionibacterium acnes HL063PA2	Propionibacterium sp. 434-HC2	Ski	Uro	762	3284	99.2317
Propionibacterium acnes HL063PA1	Propionibacterium sp. 409-HC1	Ski	Uro	764	3266	99.4969
Propionibacterium acnes HL063PA1	Propionibacterium sp. 434-HC2	Ski	Uro	756	3266	99.1824
