# Supplementary material for: Horizontal gene transfer in human-associated microorganisms inferred by phylogenetic reconstruction and reconciliation
Source: Sci Rep. 2019 Apr 11;9:5953. doi: 10.1038/s41598-019-42227-5 (PMC6459891; doi:10.1038/s41598-019-42227-5)
Supplement: Supplementary file 6 — Table S5 [file 41598_2019_42227_MOESM6_ESM.xlsx]

## Sheet: Sheet1
Niche	A	B	A/B
Airways	5	49	0.10204
Blood	1	45	0.02222
GI tract	50	452	0.11062
Oral	13	244	0.05328
Skin	90	123	0.73171
UGT	14	146	0.09589
Sum	173	1059
A: # genomes matching list of contaminant genera in Salter et al. 2014
B: # genomes in the niche
