# Supplementary material for: Horizontal gene transfer in human-associated microorganisms inferred by phylogenetic reconstruction and reconciliation
Source: Sci Rep. 2019 Apr 11;9:5953. doi: 10.1038/s41598-019-42227-5 (PMC6459891; doi:10.1038/s41598-019-42227-5)
Supplement: Supplementary file 7 — Table S6 [file 41598_2019_42227_MOESM7_ESM.xlsx]

## Sheet: Table S3
	PS-SH1	PD-SH1	PS-SH2	PD-SH2	PS-SH3	PD-SH3	PS-DH1	PD-DH1	PS-DH2	PD-DH2	PS-DH3	PD-DH3
PS-SH1	NA	NA	NA	NA	NA	NA	NA	NA	NA	NA	NA	NA
PD-SH1	0	NA	NA	NA	NA	NA	NA	NA	NA	NA	NA	NA
PS-SH2	0	1	NA	NA	NA	NA	NA	NA	NA	NA	NA	NA
PD-SH2	0	1	6.31043e-07	NA	NA	NA	NA	NA	NA	NA	NA	NA
PS-SH3	0	0	0	0	NA	NA	NA	NA	NA	NA	NA	NA
PD-SH3	0	0	0	0	0	NA	NA	NA	NA	NA	NA	NA
PS-DH1	0	6.25316e-96	5.33349e-78	1.40029e-70	0	0	NA	NA	NA	NA	NA	NA
PD-DH1	0	1.55355e-95	1.11126e-32	1.4079e-79	0	0	7.09999e-301	NA	NA	NA	NA	NA
PS-DH2	0	4.74386e-87	1.2373e-67	7.05639e-64	0	0	1	3.38738e-280	NA	NA	NA	NA
PD-DH2	4.45033e-23	0	0	0	0	0	0	0	0	NA	NA	NA
PS-DH3	0	0	4.4128e-224	0	0	1.0544e-32	0	6.67944e-132	0	0	NA	NA
PD-DH3	5.75102e-222	6.35894e-161	0	3.21469e-183	0	0	5.73867e-151	0	2.70594e-203	0	0	NA
Phylogenetically similar microorganisms (PS) belong to the same genus
Phylogenetically diverse microorganisms (PD) belong to different genera
Similar habitat (SH) implies microorganisms harboring the same body site
Different habitats (DH) imply microorganisms implying different habitats
1: one-to-one HGT
2: one-to-many HGT
3: many-to-many HGT
