# Supplementary material for: Horizontal gene transfer in human-associated microorganisms inferred by phylogenetic reconstruction and reconciliation
Source: Sci Rep. 2019 Apr 11;9:5953. doi: 10.1038/s41598-019-42227-5 (PMC6459891; doi:10.1038/s41598-019-42227-5)
Supplement: Supplementary file 8 — Table S7 [file 41598_2019_42227_MOESM8_ESM.xlsx]

## Sheet: Table2_crosstalk_FINAL.txt
Body site combination	# total HGTs	# intra-niche	# inter-niche
Airway, Blood	23	5	18
Airway, Blood, GI tract	77	24	53
Airway, Blood, GI tract, Oral	2221	723	1498
Airway, Blood, GI tract, Oral, Skin	1775	485	1290
Airway, Blood, GI tract, Oral, Skin, UG tract	306976	112333	194643
Airway, Blood, GI tract, Oral, UG tract	14215	6019	8196
Airway, Blood, GI tract, Skin	82	29	53
Airway, Blood, GI tract, Skin, UG tract	582	154	428
Airway, Blood, GI tract, UG tract	147	40	107
Airway, Blood, Oral	539	147	392
Airway, Blood, Oral, Skin	132	24	108
Airway, Blood, Oral, Skin, UG tract	194	48	146
Airway, Blood, Oral, UG tract	163	30	133
Airway, Blood, Skin	8	2	6
Airway, Blood, Skin, UG tract	24	4	20
Airway, Blood, UG tract	5	1	4
Airway, GI tract	875	477	398
Airway, GI tract, Oral	3367	1305	2062
Airway, GI tract, Oral, Skin	3010	909	2101
Airway, GI tract, Oral, Skin, UG tract	41082	12056	29026
Airway, GI tract, Oral, UG tract	16963	7202	9761
Airway, GI tract, Skin	505	193	312
Airway, GI tract, Skin, UG tract	2782	576	2206
Airway, GI tract, UG tract	1351	612	739
Airway, Oral	491	237	254
Airway, Oral, Skin	324	92	232
Airway, Oral, Skin, UG tract	600	112	488
Airway, Oral, UG tract	443	116	327
Airway, Skin	75	42	33
Airway, Skin, UG tract	486	74	412
Airway, UG tract	8	3	5
Blood, GI tract	2602	2045	557
Blood, GI tract, Oral	4188	2402	1786
Blood, GI tract, Oral, Skin	585	245	340
Blood, GI tract, Oral, Skin, UG tract	8920	3588	5332
Blood, GI tract, Oral, UG tract	10133	4455	5678
Blood, GI tract, Skin	163	75	88
Blood, GI tract, Skin, UG tract	278	101	177
Blood, GI tract, UG tract	1164	535	629
Blood, Oral	246	97	149
Blood, Oral, Skin	41	8	33
Blood, Oral, Skin, UG tract	40	5	35
Blood, Oral, UG tract	88	23	65
Blood, Skin	6	0	6
Blood, Skin, UG tract	7	2	5
Blood, UG tract	29	7	22
GI tract, Oral	16273	10214	6059
GI tract, Oral, Skin	2426	1004	1422
GI tract, Oral, Skin, UG tract	14635	5109	9526
GI tract, Oral, UG tract	22055	10075	11980
GI tract, Skin	1006	482	524
GI tract, Skin, UG tract	1465	545	920
GI tract, UG tract	5556	3454	2102
Oral, Skin	171	48	123
Oral, Skin, UG tract	646	88	558
Oral, UG tract	1095	557	538
Skin, UG tract	322	77	245
SUM:	493665	189315	304350
