# Supplementary material for: Horizontal gene transfer in human-associated microorganisms inferred by phylogenetic reconstruction and reconciliation
Source: Sci Rep. 2019 Apr 11;9:5953. doi: 10.1038/s41598-019-42227-5 (PMC6459891; doi:10.1038/s41598-019-42227-5)
Supplement: Supplementary file 9 — Table S8 [file 41598_2019_42227_MOESM9_ESM.xlsx]

## Sheet: Sheet1
Ranking	Ortholog Id	Body sites	# Genera	# Species	# Genomes	# HGTs	HGT-index	Matched PFs	PFs description	GO (BP)	GO (BP) description	GO (CC)	GO (CC) description	GO (MF)	GO (MF) description
1	Ortho_11241	Airways,Blood,GI tract,Oral,Skin,UG tract	53	96	147	117	0.795918	PF07508;PF14287;PF13408;PF00239	Recombinase;Domain of unknown function (DUF4368);Recombinase zinc beta ribbon domain;Resolvase, N terminal domain	GO:0006310	DNA recombination			GO:0000150;GO:0003677	recombinase activity;DNA binding
2	Ortho_18735	GI tract,UG tract	23	35	53	42	0.792453	PF12844	Helix-turn-helix domain
3	Ortho_33960	Airways,Blood,GI tract,Oral,UG tract	8	39	65	51	0.784615	NA
4	Ortho_18302	Airways,Blood,GI tract,Oral,Skin,UG tract	43	74	110	85	0.772727	PF12750	Maff2 family
5	Ortho_21990	Blood,GI tract,UG tract	7	30	48	37	0.770833	PF00158;PF02954;PF00072	Sigma-54 interaction domain;Bacterial regulatory protein, Fis family;Response regulator receiver domain	GO:0006355;GO:0000160	regulation of transcription, DNA-dependent;phosphorelay signal transduction system			GO:0043565;GO:0008134;GO:0005524	sequence-specific DNA binding;transcription factor binding;ATP binding
6	Ortho_20089	GI tract,Oral,Skin,UG tract	29	49	82	63	0.768293	PF14198	Transposon-encoded protein TnpV
7	Ortho_18525	GI tract,Oral	26	37	56	43	0.767857	PF14194	Cysteine-rich VLP
8	Ortho_18783	GI tract,Oral	28	41	63	48	0.761905	NA
9	Ortho_18588	GI tract,Oral	25	34	53	40	0.754717	NA
10	Ortho_18648	Airways,Blood,GI tract,Oral,UG tract	34	50	69	52	0.753623	PF14205	Cysteine-rich KTR
11	Ortho_29426	GI tract	15	24	40	30	0.75	NA
12	Ortho_45626	Airways,Blood,GI tract,Oral,UG tract	8	33	55	41	0.745455	PF12989	Domain of unknown function, B. Theta Gene description (DUF3873)
13	Ortho_18554	Airways,Blood,GI tract,Oral,Skin,UG tract	46	81	116	86	0.741379	PF12687	Protein of unknown function (DUF3801)
14	Ortho_46387	Airways,Blood,GI tract,Oral,UG tract	5	31	54	40	0.740741	PF13150	Protein of unknown function (DUF3989)
15	Ortho_18048	Airways,Blood,GI tract,Oral,Skin,UG tract	39	69	138	102	0.73913	PF01381	Helix-turn-helix					GO:0043565	sequence-specific DNA binding
16	Ortho_17712	GI tract,Oral,UG tract	35	50	76	56	0.736842	PF05713	Bacterial mobilisation protein (MobC)
17	Ortho_46382	Airways,Blood,GI tract,Oral,UG tract	10	43	68	50	0.735294	PF11888	Protein of unknown function (DUF3408)
18	Ortho_12662	Blood,GI tract,Oral	24	33	49	36	0.734694	PF08281	Sigma-70, region 4	GO:0006355;GO:0006352	regulation of transcription, DNA-dependent;DNA-dependent transcription, initiation			GO:0003700;GO:0003677;GO:0016987	sequence-specific DNA binding transcription factor activity;DNA binding;sigma factor activity
19	Ortho_45917	Airways,Blood,GI tract,Oral,UG tract	9	51	79	58	0.734177	PF13595	Domain of unknown function (DUF4138)
20	Ortho_18524	GI tract,Oral,UG tract	26	36	56	41	0.732143	PF14202	Transposon-encoded protein TnpW
21	Ortho_19423	GI tract,Oral	23	34	52	38	0.730769	PF14203	Domain of unknown function (DUF4319)
22	Ortho_22677	Airways,Blood,GI tract,Oral,Skin,UG tract	15	66	112	81	0.723214	PF12696;PF14293	TraM recognition site of TraD and TraG;YWFCY protein
23	Ortho_13779	GI tract,Oral,Skin,UG tract	60	108	172	124	0.72093	PF13443	Cro/C1-type HTH DNA-binding domain					GO:0043565	sequence-specific DNA binding
24	Ortho_39666	Blood,GI tract,Oral,Skin,UG tract	8	33	50	36	0.72	PF12728	Helix-turn-helix domain
25	Ortho_18566	Airways,GI tract,Oral,Skin,UG tract	41	73	106	76	0.716981	PF12666	PrgI family protein
26	Ortho_45625	Airways,Blood,GI tract,Oral,UG tract	6	33	56	40	0.714286	NA
27	Ortho_46384	Airways,Blood,GI tract,Oral,UG tract	6	30	52	37	0.711538	NA
28	Ortho_18549	GI tract	23	38	65	46	0.707692	PF01807	CHC2 zinc finger	GO:0006260	DNA replication			GO:0008270;GO:0003896;GO:0003677	zinc ion binding;DNA primase activity;DNA binding
29	Ortho_18570	GI tract,Oral	20	26	41	29	0.707317	PF14283	Domain of unknown function (DUF4366)
30	Ortho_27288	Airways,Blood,GI tract,Oral,Skin,UG tract	28	55	116	82	0.706897	PF06125	Bacterial protein of unknown function (DUF961)
31	Ortho_46154	Airways,Blood,GI tract,Oral,Skin,UG tract	13	59	92	65	0.706522	PF13572	Domain of unknown function (DUF4134)
32	Ortho_16475	GI tract,Oral,Skin,UG tract	33	58	92	65	0.706522	PF02195	ParB-like nuclease domain
33	Ortho_21912	Airways,Blood,GI tract,Oral,UG tract	22	60	78	55	0.705128	PF05713	Bacterial mobilisation protein (MobC)
34	Ortho_18584	GI tract,Oral,UG tract	17	20	27	19	0.703704	PF03432	Relaxase/Mobilisation nuclease domain
35	Ortho_46379	Airways,Blood,GI tract,Oral,UG tract	6	32	54	38	0.703704	PF09357	RteC protein
36	Ortho_45922	Airways,Blood,GI tract,Oral,UG tract	13	56	91	64	0.703297	PF13605	Domain of unknown function (DUF4141)
37	Ortho_26235	GI tract,Oral	17	24	37	26	0.702703	PF12728	Helix-turn-helix domain
38	Ortho_18527	GI tract,Oral	22	28	50	35	0.7	PF12645	Helix-turn-helix domain
39	Ortho_18543	GI tract,Oral	19	26	40	28	0.7	NA
40	Ortho_26520	Airways,Blood,GI tract,Oral,Skin,UG tract	24	48	100	70	0.7	PF00877;PF13702	NlpC/P60 family;Lysozyme-like
41	Ortho_20038	GI tract,Oral	24	35	53	37	0.698113	PF14193	Domain of unknown function (DUF4315)
42	Ortho_33614	GI tract	16	23	33	23	0.69697	NA
43	Ortho_18179	Airways,Blood,GI tract,Oral,Skin,UG tract	40	70	138	96	0.695652	PF09035	Excisionase from transposon Tn916
44	Ortho_23809	GI tract,Oral,UG tract	26	34	49	34	0.693878	PF13155;PF13154;PF13481	Toprim-like;Protein of unknown function (DUF3991);AAA domain
45	Ortho_45630	Airways,Blood,GI tract,Oral,UG tract	6	40	65	45	0.692308	NA
46	Ortho_56266	GI tract,Oral,Skin,UG tract	19	23	26	18	0.692308	NA
47	Ortho_9389	Airways,Blood,GI tract,Oral,Skin,UG tract	44	84	172	119	0.69186	PF08281	Sigma-70, region 4	GO:0006355;GO:0006352	regulation of transcription, DNA-dependent;DNA-dependent transcription, initiation			GO:0003700;GO:0003677;GO:0016987	sequence-specific DNA binding transcription factor activity;DNA binding;sigma factor activity
48	Ortho_29317	Airways,Blood,GI tract,Oral,UG tract	30	42	51	35	0.686275	PF03235	Protein of unknown function DUF262
49	Ortho_27289	Airways,Blood,GI tract,Oral,Skin,UG tract	29	57	121	83	0.68595	PF06125	Bacterial protein of unknown function (DUF961)
50	Ortho_18307	Airways,Blood,GI tract,Oral,Skin,UG tract	37	63	92	63	0.684783	NA
51	Ortho_41234	GI tract	13	23	38	26	0.684211	NA
52	Ortho_46376	Airways,Blood,GI tract,Oral,UG tract	7	40	60	41	0.683333	PF13351;PF13101	Protein of unknown function (DUF4099);Protein of unknown function (DUF3945)
53	Ortho_68941	Airways,Blood,GI tract,Oral,Skin,UG tract	26	44	60	41	0.683333	NA
54	Ortho_39399	Airways,Blood,GI tract,Oral,UG tract	13	56	91	62	0.681319	PF12991	Domain of unknown function, B. Theta Gene description (DUF3875)
55	Ortho_19419	Airways,Blood,GI tract,Oral,UG tract	36	60	118	80	0.677966	PF12645	Helix-turn-helix domain
56	Ortho_27295	Airways,Blood,GI tract,Oral,Skin,UG tract	29	54	121	82	0.677686	PF12642	Conjugative transposon protein TcpC
57	Ortho_25206	Airways,Blood,GI tract,Oral,Skin,UG tract	17	27	31	21	0.677419	PF06970	Replication initiator protein A (RepA) N-terminus
58	Ortho_27235	Airways,Blood,GI tract,Oral,Skin,UG tract	30	65	144	97	0.673611	PF01381;PF02486	Helix-turn-helix;Replication initiation factor	GO:0006270	DNA replication initiation			GO:0043565;GO:0003916;GO:0003677	sequence-specific DNA binding;DNA topoisomerase activity;DNA binding
59	Ortho_46373	Airways,Blood,GI tract,Oral,UG tract	8	37	61	41	0.672131	PF12728	Helix-turn-helix domain
60	Ortho_25625	GI tract,Oral,Skin,UG tract	13	15	18	12	0.666667	PF01797	Transposase IS200 like	GO:0006313	transposition, DNA-mediated			GO:0004803;GO:0003677	transposase activity;DNA binding
61	Ortho_45628	Airways,Blood,GI tract,Oral,UG tract	5	25	42	28	0.666667	PF14284	PcfJ-like protein
62	Ortho_47204	Airways,Blood,GI tract,Oral	8	29	42	28	0.666667	PF00589;PF13102	Phage integrase family;Phage integrase SAM-like domain	GO:0006310;GO:0015074	DNA recombination;DNA integration			GO:0003677	DNA binding
63	Ortho_28506	GI tract,Oral,Skin,UG tract	22	33	45	30	0.666667	PF12958	Protein of unknown function (DUF3847)
64	Ortho_26607	Airways,Blood,GI tract,Oral,Skin,UG tract	39	66	93	62	0.666667	PF03389	MobA/MobL family
65	Ortho_54571	Blood,GI tract,Oral,UG tract	9	22	36	24	0.666667	PF13148	Protein of unknown function (DUF3987)
66	Ortho_35037	Airways,GI tract,Oral,Skin,UG tract	26	37	45	30	0.666667	PF01815	Rop protein
67	Ortho_22895	GI tract,Oral,UG tract	9	28	36	24	0.666667	PF13443	Cro/C1-type HTH DNA-binding domain					GO:0043565	sequence-specific DNA binding
68	Ortho_45801	Airways,Blood,GI tract,Oral,Skin,UG tract	7	51	79	52	0.658228	PF14284	PcfJ-like protein
69	Ortho_22123	Airways,GI tract,Oral,Skin,UG tract	9	32	38	25	0.657895	PF13155	Toprim-like
70	Ortho_45764	Airways,Blood,GI tract,Oral,Skin,UG tract	10	48	70	46	0.657143	PF12728	Helix-turn-helix domain
71	Ortho_20041	GI tract,Oral	17	22	32	21	0.65625	NA
72	Ortho_46108	Airways,Blood,GI tract,Oral,Skin,UG tract	11	45	78	51	0.653846	NA
73	Ortho_61553	Airways,Blood,GI tract,Oral,Skin,UG tract	21	36	52	34	0.653846	NA
74	Ortho_21339	GI tract,Oral,UG tract	15	20	23	15	0.652174	PF02229	Transcriptional Coactivator p15 (PC4)	GO:0006355	regulation of transcription, DNA-dependent			GO:0003713;GO:0003677	transcription coactivator activity;DNA binding
75	Ortho_26463	Airways,GI tract,Oral	22	32	46	30	0.652174	PF03389	MobA/MobL family
76	Ortho_22003	GI tract,Oral	12	17	23	15	0.652174	PF12846	AAA-like domain
77	Ortho_45629	Airways,Blood,GI tract,Oral,Skin,UG tract	8	53	83	54	0.650602	PF14058	PcfK-like protein
78	Ortho_18582	Blood,GI tract,Oral,Skin,UG tract	30	44	60	39	0.65	PF09681	N-terminal phage replisome organiser (Phage_rep_org_N)
79	Ortho_18677	Airways,Blood,GI tract,Oral,Skin,UG tract	23	31	40	26	0.65	PF02534	Type IV secretory system Conjugative DNA transfer	GO:0009291	unidirectional conjugation	GO:0016020	membrane
80	Ortho_45633	Airways,Blood,GI tract,Oral,UG tract	9	40	57	37	0.649123	PF12728	Helix-turn-helix domain
81	Ortho_45921	Airways,Blood,GI tract,Oral,UG tract	13	50	85	55	0.647059	PF07863	Homologues of TraJ from Bacteroides conjugative transposon
82	Ortho_18556	GI tract	17	22	34	22	0.647059	NA
83	Ortho_10623	Blood,GI tract,Oral,Skin,UG tract	28	37	51	33	0.647059	PF07508;PF14287;PF13408;PF00239	Recombinase;Domain of unknown function (DUF4368);Recombinase zinc beta ribbon domain;Resolvase, N terminal domain	GO:0006310	DNA recombination			GO:0000150;GO:0003677	recombinase activity;DNA binding
84	Ortho_29431	GI tract,Oral,Skin,UG tract	35	72	116	75	0.646552	PF04230	Polysaccharide pyruvyl transferase
85	Ortho_45614	Blood,GI tract,Oral,UG tract	8	32	48	31	0.645833	NA
86	Ortho_17860	GI tract,Oral,Skin,UG tract	28	42	48	31	0.645833	NA
87	Ortho_45627	Airways,Blood,GI tract,Oral,Skin,UG tract	8	51	79	51	0.64557	NA
88	Ortho_20033	Airways,Blood,GI tract,Oral,Skin,UG tract	37	64	93	60	0.645161	NA
89	Ortho_18540	Airways,Blood,GI tract,Oral,Skin,UG tract	50	93	149	96	0.644295	PF03432	Relaxase/Mobilisation nuclease domain
90	Ortho_41153	Airways,GI tract,Oral,Skin,UG tract	11	14	14	9	0.642857	PF13749;PF04326	ATP-dependent DNA helicase recG C-terminal;Divergent AAA domain					GO:0005524	ATP binding
91	Ortho_20011	GI tract	9	12	14	9	0.642857	PF02534	Type IV secretory system Conjugative DNA transfer	GO:0009291	unidirectional conjugation	GO:0016020	membrane
92	Ortho_26972	Airways,GI tract,Oral,Skin,UG tract	28	76	98	63	0.642857	PF08843	Nucleotidyl transferase of unknown function (DUF1814)
93	Ortho_10428	GI tract,Oral,Skin,UG tract	24	35	42	27	0.642857	PF07508;PF13408;PF00239	Recombinase;Recombinase zinc beta ribbon domain;Resolvase, N terminal domain	GO:0006310	DNA recombination			GO:0000150;GO:0003677	recombinase activity;DNA binding
94	Ortho_19698	GI tract,Oral	18	22	28	18	0.642857	PF05257	CHAP domain
95	Ortho_23153	GI tract	20	28	39	25	0.641026	NA
96	Ortho_47318	GI tract,UG tract	5	18	25	16	0.64	PF11888	Protein of unknown function (DUF3408)
97	Ortho_26608	Airways,Blood,GI tract,Oral,Skin,UG tract	34	52	80	51	0.6375	PF14202	Transposon-encoded protein TnpW
98	Ortho_18541	GI tract	17	24	33	21	0.636364	PF03432	Relaxase/Mobilisation nuclease domain
99	Ortho_45802	Airways,GI tract,Oral,UG tract	5	15	22	14	0.636364	PF14284	PcfJ-like protein
100	Ortho_19426	GI tract,Oral,Skin,UG tract	11	19	22	14	0.636364	PF12846	AAA-like domain
101	Ortho_46383	Airways,GI tract,Oral,UG tract	9	37	55	35	0.636364	PF11888	Protein of unknown function (DUF3408)
102	Ortho_46112	Airways,GI tract,Oral,Skin,UG tract	9	42	63	40	0.634921	PF13481	AAA domain
103	Ortho_18737	GI tract	21	33	52	33	0.634615	PF08220	DeoR-like helix-turn-helix domain	GO:0006355	regulation of transcription, DNA-dependent	GO:0005622	intracellular	GO:0003700	sequence-specific DNA binding transcription factor activity
104	Ortho_18738	Airways,Blood,GI tract,Oral,Skin,UG tract	34	75	112	71	0.633929	PF01076	Plasmid recombination enzyme	GO:0006310	DNA recombination	GO:0005727	extrachromosomal circular DNA	GO:0003677	DNA binding
105	Ortho_18739	GI tract	15	20	30	19	0.633333	NA
106	Ortho_41120	GI tract	14	22	30	19	0.633333	NA
107	Ortho_18567	Airways,Blood,GI tract,Oral,Skin,UG tract	53	93	158	100	0.632911	NA
108	Ortho_13365	Airways,Blood,GI tract,Oral,Skin,UG tract	24	35	49	31	0.632653	PF01420	Type I restriction modification DNA specificity domain	GO:0006304	DNA modification			GO:0003677	DNA binding
109	Ortho_27204	Airways,Blood,GI tract,Oral,Skin,UG tract	29	37	49	31	0.632653	PF12958	Protein of unknown function (DUF3847)
110	Ortho_36469	Airways,Blood,GI tract,Oral,Skin,UG tract	14	18	19	12	0.631579	PF04492	Bacteriophage replication protein O	GO:0006260	DNA replication
111	Ortho_29495	Blood,GI tract,Oral,UG tract	35	62	92	58	0.630435	PF04422;PF04432;PF12838	Coenzyme F420 hydrogenase/dehydrogenase, beta subunit N-term;Coenzyme F420 hydrogenase/dehydrogenase, beta subunit C terminus;4Fe-4S dicluster domain					GO:0051536	iron-sulfur cluster binding
112	Ortho_27290	Airways,Blood,GI tract,Oral,Skin,UG tract	30	68	154	97	0.62987	PF01580	FtsK/SpoIIIE family	GO:0007059;GO:0007049;GO:0051301	chromosome segregation;cell cycle;cell division	GO:0016021	integral to membrane	GO:0000166;GO:0005524;GO:0003677	nucleotide binding;ATP binding;DNA binding
113	Ortho_27485	GI tract,Oral,Skin,UG tract	15	22	27	17	0.62963	NA
114	Ortho_47385	Airways,Blood,GI tract,Oral,UG tract	9	35	54	34	0.62963	PF13155;PF01807	Toprim-like;CHC2 zinc finger	GO:0006260	DNA replication			GO:0008270;GO:0003896;GO:0003677	zinc ion binding;DNA primase activity;DNA binding
115	Ortho_9649	Airways,GI tract,Oral,UG tract	15	22	27	17	0.62963	PF00535	Glycosyl transferase family 2
116	Ortho_46096	Airways,Blood,GI tract,Oral,UG tract	11	52	81	51	0.62963	PF10626	Conjugative transposon protein TraO
117	Ortho_46658	Airways,Blood,GI tract,Oral,UG tract	10	41	62	39	0.629032	PF00589;PF13102	Phage integrase family;Phage integrase SAM-like domain	GO:0006310;GO:0015074	DNA recombination;DNA integration			GO:0003677	DNA binding
118	Ortho_64604	Airways,Blood,GI tract,Oral,Skin,UG tract	26	45	62	39	0.629032	NA
119	Ortho_18550	GI tract	17	23	35	22	0.628571	NA
120	Ortho_11013	GI tract,Oral,Skin,UG tract	19	27	35	22	0.628571	PF07508;PF14287;PF13408;PF00239	Recombinase;Domain of unknown function (DUF4368);Recombinase zinc beta ribbon domain;Resolvase, N terminal domain	GO:0006310	DNA recombination			GO:0000150;GO:0003677	recombinase activity;DNA binding
121	Ortho_45970	Airways,Blood,GI tract,Oral,UG tract	5	25	43	27	0.627907	NA
122	Ortho_46388	Airways,Blood,GI tract,Oral,UG tract	9	42	67	42	0.626866	PF12508	Protein of unknown function (DUF3714)
123	Ortho_27293	Airways,Blood,GI tract,Oral,Skin,UG tract	29	57	123	77	0.626016	PF12846	AAA-like domain
124	Ortho_45978	Blood,GI tract	6	19	40	25	0.625	NA
125	Ortho_57481	GI tract,Oral	14	20	24	15	0.625	NA
126	Ortho_27291	Airways,Blood,GI tract,Oral,Skin,UG tract	28	49	112	70	0.625	NA
127	Ortho_23666	Airways,Blood,GI tract,Oral,Skin,UG tract	8	35	48	30	0.625	PF13443	Cro/C1-type HTH DNA-binding domain					GO:0043565	sequence-specific DNA binding
128	Ortho_45123	Airways,Blood,GI tract,Oral,UG tract	5	32	56	35	0.625	NA
129	Ortho_20078	GI tract	14	21	32	20	0.625	NA
130	Ortho_22129	GI tract	15	18	24	15	0.625	PF12645	Helix-turn-helix domain
131	Ortho_5003	Airways,Blood,GI tract,Oral,Skin,UG tract	42	72	101	63	0.623762	PF13439;PF00534	Glycosyltransferase Family 4;Glycosyl transferases group 1	GO:0009058	biosynthetic process
132	Ortho_27393	Blood,GI tract,Oral	23	28	37	23	0.621622	PF12728	Helix-turn-helix domain
133	Ortho_40544	Airways,Blood,GI tract,Oral,UG tract	8	47	71	44	0.619718	PF03432	Relaxase/Mobilisation nuclease domain
134	Ortho_45866	Airways,Blood,GI tract,Oral,Skin,UG tract	12	56	92	57	0.619565	NA
135	Ortho_46375	Airways,GI tract,Oral,UG tract	6	16	21	13	0.619048	PF12728	Helix-turn-helix domain
136	Ortho_46374	Airways,GI tract,Oral,UG tract	9	39	63	39	0.619048	PF12728	Helix-turn-helix domain
137	Ortho_28955	GI tract,Oral,Skin,UG tract	18	21	21	13	0.619048	PF02384;PF12161	N-6 DNA Methylase;HsdM N-terminal domain	GO:0006306	DNA methylation			GO:0008170;GO:0003677	N-methyltransferase activity;DNA binding
138	Ortho_47511	Blood,GI tract,Oral,UG tract	5	29	42	26	0.619048	NA
139	Ortho_46386	Airways,Blood,GI tract,Oral,UG tract	5	31	55	34	0.618182	PF12992	Domain of unknown function, B. Theta Gene description (DUF3876)
140	Ortho_59877	GI tract,Oral,Skin,UG tract	5	28	34	21	0.617647	NA
141	Ortho_33470	Blood,GI tract,Oral	11	11	13	8	0.615385	PF02604	Antitoxin Phd_YefM, type II toxin-antitoxin system
142	Ortho_20475	GI tract,Oral	9	10	13	8	0.615385	PF02534	Type IV secretory system Conjugative DNA transfer	GO:0009291	unidirectional conjugation	GO:0016020	membrane
143	Ortho_56360	Blood,GI tract	8	10	13	8	0.615385	NA
144	Ortho_18528	Blood,GI tract,Oral,UG tract	25	33	52	32	0.615385	PF04545	Sigma-70, region 4	GO:0006355;GO:0006352	regulation of transcription, DNA-dependent;DNA-dependent transcription, initiation			GO:0003700;GO:0003677;GO:0016987	sequence-specific DNA binding transcription factor activity;DNA binding;sigma factor activity
145	Ortho_46390	Airways,Blood,GI tract,Oral,Skin,UG tract	9	43	65	40	0.615385	PF12988	Domain of unknown function, B. Theta Gene description (DUF3872)
146	Ortho_23946	Airways,GI tract,Oral,Skin,UG tract	24	41	52	32	0.615385	NA
147	Ortho_46111	Blood,GI tract,Oral,UG tract	11	37	57	35	0.614035	PF12728	Helix-turn-helix domain
148	Ortho_46098	Blood,GI tract,UG tract	7	20	31	19	0.612903	PF12508	Protein of unknown function (DUF3714)
149	Ortho_11330	Blood,GI tract,Oral	17	21	31	19	0.612903	PF00877;PF13702	NlpC/P60 family;Lysozyme-like
150	Ortho_46385	Airways,Blood,GI tract,Oral,Skin,UG tract	12	54	80	49	0.6125	PF13571	Domain of unknown function (DUF4133)
151	Ortho_49088	GI tract,Oral,UG tract	6	17	18	11	0.611111	PF09357	RteC protein
152	Ortho_18571	Airways,GI tract,Oral,Skin,UG tract	16	26	36	22	0.611111	PF14283	Domain of unknown function (DUF4366)
153	Ortho_20002	GI tract,Oral	10	12	18	11	0.611111	PF14195;PF06114;PF07275;PF14191	Domain of unknown function (DUF4316);Domain of unknown function (DUF955);Antirestriction protein (ArdA);YodL-like
154	Ortho_32689	GI tract,Oral	8	16	18	11	0.611111	PF08545;PF08541	3-Oxoacyl-[acyl-carrier-protein (ACP)] synthase III;3-Oxoacyl-[acyl-carrier-protein (ACP)] synthase III C terminal	GO:0006633;GO:0008610	fatty acid biosynthetic process;lipid biosynthetic process			GO:0016747;GO:0004315	transferase activity, transferring acyl groups other than amino-acyl groups;3-oxoacyl-[acyl-carrier-protein] synthase activity
155	Ortho_26695	Airways,GI tract,Oral,Skin,UG tract	41	67	95	58	0.610526	NA
156	Ortho_47551	GI tract,Oral,UG tract	7	15	23	14	0.608696	NA
157	Ortho_10833	GI tract,Oral,Skin,UG tract	14	17	23	14	0.608696	PF00132	Bacterial transferase hexapeptide (six repeats)
158	Ortho_21018	GI tract,Oral	15	21	23	14	0.608696	PF14512	Putative TM nitroreductase
159	Ortho_45153	GI tract	6	16	23	14	0.608696	PF06067	Domain of unknown function (DUF932)
160	Ortho_18548	Airways,GI tract,Oral,Skin,UG tract	22	43	51	31	0.607843	PF00271	Helicase conserved C-terminal domain
161	Ortho_5012	Airways,Blood,GI tract,Oral,Skin,UG tract	55	100	163	99	0.607362	PF00589;PF14657;PF14659	Phage integrase family;AP2-like DNA-binding integrase domain;Phage integrase, N-terminal SAM-like domain	GO:0006310;GO:0015074	DNA recombination;DNA integration			GO:0003677	DNA binding
162	Ortho_33563	GI tract,Oral	6	19	28	17	0.607143	NA
163	Ortho_33950	GI tract,Oral,UG tract	15	18	28	17	0.607143	PF12664	Protein of unknown function (DUF3789)
164	Ortho_38996	Blood,GI tract,Oral,UG tract	5	23	28	17	0.607143	PF12991	Domain of unknown function, B. Theta Gene description (DUF3875)
165	Ortho_46095	Blood,GI tract,Oral	7	24	38	23	0.605263	PF12988	Domain of unknown function, B. Theta Gene description (DUF3872)
166	Ortho_24505	Airways,Blood,GI tract,Oral,Skin,UG tract	9	51	81	49	0.604938	PF00589;PF13102	Phage integrase family;Phage integrase SAM-like domain	GO:0006310;GO:0015074	DNA recombination;DNA integration			GO:0003677	DNA binding
167	Ortho_11672	Airways,Blood,GI tract,Oral,Skin,UG tract	54	90	134	81	0.604478	PF07508;PF13408;PF00239	Recombinase;Recombinase zinc beta ribbon domain;Resolvase, N terminal domain	GO:0006310	DNA recombination			GO:0000150;GO:0003677	recombinase activity;DNA binding
168	Ortho_21351	Airways,Blood,GI tract,Oral,Skin,UG tract	25	37	48	29	0.604167	PF04545	Sigma-70, region 4	GO:0006355;GO:0006352	regulation of transcription, DNA-dependent;DNA-dependent transcription, initiation			GO:0003700;GO:0003677;GO:0016987	sequence-specific DNA binding transcription factor activity;DNA binding;sigma factor activity
169	Ortho_18612	GI tract	8	9	10	6	0.6	NA
170	Ortho_20085	GI tract	8	10	15	9	0.6	NA
171	Ortho_40105	GI tract	8	12	15	9	0.6	PF01381	Helix-turn-helix					GO:0043565	sequence-specific DNA binding
172	Ortho_48734	GI tract	10	12	15	9	0.6	PF01507	Phosphoadenosine phosphosulfate reductase family	GO:0008152	metabolic process			GO:0003824	catalytic activity
173	Ortho_23257	GI tract	13	16	20	12	0.6	PF12645	Helix-turn-helix domain
174	Ortho_19425	GI tract,Oral	7	8	10	6	0.6	PF14283	Domain of unknown function (DUF4366)
175	Ortho_18654	GI tract	14	17	20	12	0.6	PF05713	Bacterial mobilisation protein (MobC)
176	Ortho_20929	GI tract,Oral,UG tract	14	19	30	18	0.6	PF12750	Maff2 family
177	Ortho_61696	Airways,Blood,GI tract,Oral,Skin,UG tract	14	20	25	15	0.6	NA
178	Ortho_13507	Airways,GI tract,Oral,Skin,UG tract	16	17	20	12	0.6	PF01420	Type I restriction modification DNA specificity domain	GO:0006304	DNA modification			GO:0003677	DNA binding
179	Ortho_40711	GI tract	5	11	15	9	0.6	PF03432	Relaxase/Mobilisation nuclease domain
180	Ortho_50243	Airways,Blood,GI tract,Oral	17	23	30	18	0.6	NA
181	Ortho_21780	Airways,GI tract,Oral,Skin,UG tract	23	32	35	21	0.6	PF09605	Hypothetical bacterial integral membrane protein (Trep_Strep)
182	Ortho_46378	Blood,GI tract,Oral,UG tract	6	29	45	27	0.6	PF01872	RibD C-terminal domain	GO:0055114;GO:0009231	oxidation-reduction process;riboflavin biosynthetic process			GO:0008703	5-amino-6-(5-phosphoribosylamino)uracil reductase activity
183	Ortho_8639	Airways,Blood,GI tract,Oral,UG tract	21	34	40	24	0.6	PF00145	C-5 cytosine-specific DNA methylase					GO:0008168	methyltransferase activity
184	Ortho_46106	Airways,GI tract,Oral,UG tract	10	38	65	39	0.6	PF01656	CobQ/CobB/MinD/ParA nucleotide binding domain
185	Ortho_21614	Airways,GI tract,Oral,Skin,UG tract	11	13	15	9	0.6	PF00005	ABC transporter					GO:0005524;GO:0016887	ATP binding;ATPase activity
186	Ortho_11694	Airways,Blood,GI tract,Oral,Skin,UG tract	12	19	20	12	0.6	PF07992;PF00403;PF02852	Pyridine nucleotide-disulphide oxidoreductase;Heavy-metal-associated domain;Pyridine nucleotide-disulphide oxidoreductase, dimerisation domain	GO:0045454;GO:0030001;GO:0055114	cell redox homeostasis;metal ion transport;oxidation-reduction process			GO:0046872;GO:0016491	metal ion binding;oxidoreductase activity
187	Ortho_57039	GI tract,UG tract	16	20	30	18	0.6	NA
188	Ortho_23640	GI tract,UG tract	15	21	25	15	0.6	PF05272	Virulence-associated protein E
189	Ortho_29347	Airways,Blood,GI tract,Oral,Skin,UG tract	12	19	20	12	0.6	PF00232	Glycosyl hydrolase family 1	GO:0005975	carbohydrate metabolic process			GO:0004553	hydrolase activity, hydrolyzing O-glycosyl compounds
190	Ortho_9444	GI tract,Oral	20	30	52	31	0.596154	PF00589;PF14659	Phage integrase family;Phage integrase, N-terminal SAM-like domain	GO:0006310;GO:0015074	DNA recombination;DNA integration			GO:0003677	DNA binding
191	Ortho_18572	GI tract	16	23	37	22	0.594595	PF14203	Domain of unknown function (DUF4319)
192	Ortho_19267	GI tract,Oral	19	28	32	19	0.59375	NA
193	Ortho_22245	Airways,Blood,GI tract,Oral,UG tract	18	56	96	57	0.59375	PF00589;PF13102	Phage integrase family;Phage integrase SAM-like domain	GO:0006310;GO:0015074	DNA recombination;DNA integration			GO:0003677	DNA binding
194	Ortho_47278	Blood,GI tract,Oral	5	15	22	13	0.590909	PF00589	Phage integrase family	GO:0006310;GO:0015074	DNA recombination;DNA integration			GO:0003677	DNA binding
195	Ortho_45945	Airways,Blood,GI tract,Oral,Skin,UG tract	12	54	88	52	0.590909	NA
196	Ortho_39933	GI tract	13	16	22	13	0.590909	NA
197	Ortho_33200	Airways,Blood,GI tract,Oral,Skin,UG tract	43	87	122	72	0.590164	PF04383	KilA-N domain
198	Ortho_3641	Airways,Blood,GI tract,Oral,UG tract	22	30	39	23	0.589744	PF00440	Bacterial regulatory proteins, tetR family					GO:0003677	DNA binding
199	Ortho_18368	GI tract	9	11	17	10	0.588235	NA
200	Ortho_27576	GI tract,Oral	13	16	17	10	0.588235	PF08281	Sigma-70, region 4	GO:0006355;GO:0006352	regulation of transcription, DNA-dependent;DNA-dependent transcription, initiation			GO:0003700;GO:0003677;GO:0016987	sequence-specific DNA binding transcription factor activity;DNA binding;sigma factor activity
201	Ortho_56190	Blood,GI tract,Oral,Skin,UG tract	5	16	17	10	0.588235	PF13546	DDE superfamily endonuclease
202	Ortho_20045	GI tract	8	11	17	10	0.588235	PF12645	Helix-turn-helix domain
203	Ortho_27750	GI tract,UG tract	14	24	34	20	0.588235	PF12958	Protein of unknown function (DUF3847)
204	Ortho_17709	GI tract,Oral,Skin,UG tract	14	16	17	10	0.588235	PF01381	Helix-turn-helix					GO:0043565	sequence-specific DNA binding
205	Ortho_23529	Blood,GI tract,Oral	7	16	17	10	0.588235	NA
206	Ortho_9207	Airways,GI tract,Oral,Skin,UG tract	11	16	17	10	0.588235	PF10502	Signal peptidase, peptidase S26
207	Ortho_5095	Blood,GI tract,Oral,UG tract	17	22	34	20	0.588235	PF04542;PF08281	Sigma-70 region 2;Sigma-70, region 4	GO:0006355;GO:0006352	regulation of transcription, DNA-dependent;DNA-dependent transcription, initiation			GO:0003700;GO:0003677;GO:0016987	sequence-specific DNA binding transcription factor activity;DNA binding;sigma factor activity
208	Ortho_18609	GI tract,Oral	11	12	17	10	0.588235	NA
209	Ortho_46377	Airways,Blood,GI tract,Oral,UG tract	12	64	102	60	0.588235	PF08989	Domain of unknown function (DUF1896)
210	Ortho_19697	GI tract,Oral	16	21	34	20	0.588235	NA
211	Ortho_9625	Airways,Blood,GI tract,Oral,UG tract	16	50	80	47	0.5875	PF00589;PF13102	Phage integrase family;Phage integrase SAM-like domain	GO:0006310;GO:0015074	DNA recombination;DNA integration			GO:0003677	DNA binding
212	Ortho_40808	Airways,Blood,GI tract,Oral,Skin,UG tract	12	52	80	47	0.5875	PF03432	Relaxase/Mobilisation nuclease domain
213	Ortho_29425	GI tract	17	22	29	17	0.586207	PF13490	Putative zinc-finger
214	Ortho_25066	GI tract,Oral,Skin,UG tract	22	28	29	17	0.586207	PF06970	Replication initiator protein A (RepA) N-terminus
215	Ortho_47830	Airways,Blood,GI tract,Oral,UG tract	10	37	58	34	0.586207	PF11888	Protein of unknown function (DUF3408)
216	Ortho_22501	GI tract	17	26	41	24	0.585366	PF14198	Transposon-encoded protein TnpV
217	Ortho_29501	Airways,Blood,GI tract,Oral,Skin,UG tract	35	72	106	62	0.584906	PF07804;PF07805;PF13657	HipA-like C-terminal domain;HipA-like N-terminal domain;HipA N-terminal domain
218	Ortho_18681	Airways,Blood,GI tract,Oral,Skin,UG tract	37	46	53	31	0.584906	PF01420	Type I restriction modification DNA specificity domain	GO:0006304	DNA modification			GO:0003677	DNA binding
219	Ortho_18710	GI tract,Oral,UG tract	40	62	77	45	0.584416	PF12844	Helix-turn-helix domain
220	Ortho_23391	GI tract	8	9	12	7	0.583333	PF00072;PF00486	Response regulator receiver domain;Transcriptional regulatory protein, C terminal	GO:0000160;GO:0006355	phosphorelay signal transduction system;regulation of transcription, DNA-dependent			GO:0003677	DNA binding
221	Ortho_4600	GI tract,Oral,Skin	12	12	12	7	0.583333	PF01546;PF07687	Peptidase family M20/M25/M40;Peptidase dimerisation domain	GO:0008152	metabolic process			GO:0016787	hydrolase activity
222	Ortho_60565	GI tract	7	9	12	7	0.583333	NA
223	Ortho_27206	Blood,GI tract,Oral,UG tract	18	27	36	21	0.583333	NA
224	Ortho_28677	Airways,Blood,GI tract,Oral,UG tract	8	9	12	7	0.583333	PF01420	Type I restriction modification DNA specificity domain	GO:0006304	DNA modification			GO:0003677	DNA binding
225	Ortho_18711	GI tract,Oral,Skin,UG tract	24	34	48	28	0.583333	PF13481	AAA domain
226	Ortho_28178	GI tract,Oral	10	12	12	7	0.583333	PF03358	NADPH-dependent FMN reductase					GO:0016491	oxidoreductase activity
227	Ortho_23511	Airways,GI tract,Oral,Skin,UG tract	13	21	24	14	0.583333	NA
228	Ortho_4256	GI tract,Oral,UG tract	19	21	24	14	0.583333	PF04851;PF04313	Type III restriction enzyme, res subunit;Type I restriction enzyme R protein N terminus (HSDR_N)	GO:0006304	DNA modification			GO:0016787;GO:0004519;GO:0005524;GO:0003677	hydrolase activity;endonuclease activity;ATP binding;DNA binding
229	Ortho_18563	Airways,Blood,GI tract,Oral,Skin,UG tract	53	99	158	92	0.582278	PF02534	Type IV secretory system Conjugative DNA transfer	GO:0009291	unidirectional conjugation	GO:0016020	membrane
230	Ortho_45914	Airways,Blood,GI tract,Oral,UG tract	6	31	43	25	0.581395	PF12988	Domain of unknown function, B. Theta Gene description (DUF3872)
231	Ortho_25241	Blood,GI tract,Oral,UG tract	22	28	43	25	0.581395	PF07508;PF14287;PF13408;PF00239	Recombinase;Domain of unknown function (DUF4368);Recombinase zinc beta ribbon domain;Resolvase, N terminal domain	GO:0006310	DNA recombination			GO:0000150;GO:0003677	recombinase activity;DNA binding
232	Ortho_27292	Airways,Blood,GI tract,Oral,Skin,UG tract	28	56	117	68	0.581197	PF12648	TcpE family
233	Ortho_53452	Airways,GI tract,Oral,UG tract	5	25	31	18	0.580645	NA
234	Ortho_18546	GI tract	15	20	31	18	0.580645	PF12959;PF12960	Protein of unknown function (DUF3848);Protein of unknown function (DUF3849)
235	Ortho_8208	GI tract,Oral,UG tract	41	70	100	58	0.58	PF12833	Helix-turn-helix domain	GO:0006355	regulation of transcription, DNA-dependent			GO:0003700;GO:0043565	sequence-specific DNA binding transcription factor activity;sequence-specific DNA binding
236	Ortho_11100	Airways,Blood,GI tract,Oral,Skin,UG tract	46	68	119	69	0.579832	PF02920;PF00589	DNA binding domain of tn916 integrase;Phage integrase family	GO:0006310;GO:0015074	DNA recombination;DNA integration			GO:0008907;GO:0003677	integrase activity;DNA binding
237	Ortho_71393	Airways,GI tract,Oral,UG tract	7	16	19	11	0.578947	PF08213	Mitochondrial domain of unknown function (DUF1713)
238	Ortho_56563	GI tract,Oral,UG tract	8	17	19	11	0.578947	PF14294	Domain of unknown function (DUF4372)
239	Ortho_18354	GI tract	10	13	19	11	0.578947	NA
240	Ortho_26234	GI tract,Oral,UG tract	12	16	19	11	0.578947	NA
241	Ortho_41163	GI tract,UG tract	13	17	19	11	0.578947	PF01076	Plasmid recombination enzyme	GO:0006310	DNA recombination	GO:0005727	extrachromosomal circular DNA	GO:0003677	DNA binding
242	Ortho_49406	GI tract,Oral	7	12	19	11	0.578947	NA
243	Ortho_46610	GI tract,Oral,UG tract	7	13	19	11	0.578947	PF12771	Starch-binding associating with outer membrane
244	Ortho_17725	Airways,Blood,GI tract,Oral,Skin,UG tract	74	158	237	137	0.578059	PF13310	Virulence protein RhuM family
245	Ortho_61713	Airways,Blood,GI tract,Oral,Skin,UG tract	12	27	45	26	0.577778	PF01719	Plasmid replication protein	GO:0006260	DNA replication	GO:0005727	extrachromosomal circular DNA	GO:0003916;GO:0003677	DNA topoisomerase activity;DNA binding
246	Ortho_18576	Airways,Blood,GI tract,Oral,Skin,UG tract	56	115	168	97	0.577381	PF00176	SNF2 family N-terminal domain					GO:0005524;GO:0003677	ATP binding;DNA binding
247	Ortho_47410	GI tract,Oral,UG tract	6	22	26	15	0.576923	PF10626	Conjugative transposon protein TraO
248	Ortho_29712	Airways,Blood,GI tract,Oral,Skin,UG tract	31	60	78	45	0.576923	NA
249	Ortho_17812	Airways,Blood,GI tract,Oral,Skin,UG tract	41	90	139	80	0.57554	PF06250	Protein of unknown function (DUF1016)
250	Ortho_18236	Airways,Blood,GI tract,Oral,Skin,UG tract	38	70	106	61	0.575472	PF05272	Virulence-associated protein E
251	Ortho_20836	GI tract,Oral,UG tract	22	34	40	23	0.575	PF13630	SdpI/YhfL protein family
252	Ortho_59264	GI tract	10	15	21	12	0.571429	NA
253	Ortho_49791	Airways,GI tract,Oral,UG tract	14	14	14	8	0.571429	PF14287	Domain of unknown function (DUF4368)
254	Ortho_57035	GI tract	11	13	14	8	0.571429	NA
255	Ortho_23801	GI tract,Oral,UG tract	10	11	14	8	0.571429	NA
256	Ortho_59274	GI tract,Oral,UG tract	13	13	14	8	0.571429	PF00438	S-adenosylmethionine synthetase, N-terminal domain	GO:0006556	S-adenosylmethionine biosynthetic process			GO:0004478	methionine adenosyltransferase activity
257	Ortho_18604	GI tract	9	10	14	8	0.571429	NA
258	Ortho_18545	GI tract,Oral,Skin	10	14	21	12	0.571429	PF05713	Bacterial mobilisation protein (MobC)
259	Ortho_47714	Airways,Blood,GI tract,Oral,UG tract	7	22	28	16	0.571429	NA
260	Ortho_3200	GI tract,Oral	16	18	21	12	0.571429	PF00512;PF02743;PF00072;PF02518	His Kinase A (phospho-acceptor) domain;Cache domain;Response regulator receiver domain;Histidine kinase-, DNA gyrase B-, and HSP90-like ATPase	GO:0000160;GO:0007165	phosphorelay signal transduction system;signal transduction	GO:0016020	membrane	GO:0000155	phosphorelay sensor kinase activity
261	Ortho_70911	Oral,Skin,UG tract	10	14	14	8	0.571429	NA
262	Ortho_28416	GI tract,Skin	12	21	28	16	0.571429	PF03389	MobA/MobL family
263	Ortho_20035	GI tract,Oral	15	18	28	16	0.571429	PF12666	PrgI family protein
264	Ortho_5166	GI tract,Oral,UG tract	18	19	21	12	0.571429	PF13847	Methyltransferase domain
265	Ortho_26677	GI tract,Oral,UG tract	44	63	100	57	0.57	PF02604	Antitoxin Phd_YefM, type II toxin-antitoxin system
266	Ortho_24542	Airways,Blood,GI tract,Oral,Skin,UG tract	20	37	51	29	0.568627	PF06970	Replication initiator protein A (RepA) N-terminus
267	Ortho_26655	Airways,GI tract,Oral,Skin,UG tract	23	34	44	25	0.568182	NA
268	Ortho_12749	Airways,Blood,GI tract,Oral,UG tract	26	33	37	21	0.567568	PF00132;PF14602	Bacterial transferase hexapeptide (six repeats);Hexapeptide repeat of succinyl-transferase
269	Ortho_18544	Airways,Blood,GI tract,Oral,Skin,UG tract	39	69	120	68	0.566667	PF05713	Bacterial mobilisation protein (MobC)
270	Ortho_18499	GI tract,Oral	17	21	30	17	0.566667	NA
271	Ortho_23338	Blood,GI tract,Oral,Skin,UG tract	34	49	83	47	0.566265	NA
272	Ortho_2634	Airways,GI tract,Oral,UG tract	23	48	76	43	0.565789	PF04616	Glycosyl hydrolases family 43	GO:0005975	carbohydrate metabolic process			GO:0004553	hydrolase activity, hydrolyzing O-glycosyl compounds
273	Ortho_29375	GI tract,Oral,UG tract	33	45	69	39	0.565217	NA
274	Ortho_56659	GI tract,Oral,Skin	13	17	23	13	0.565217	NA
275	Ortho_20005	GI tract	11	14	23	13	0.565217	PF14283	Domain of unknown function (DUF4366)
276	Ortho_60438	GI tract	11	17	23	13	0.565217	NA
277	Ortho_61428	Airways,Blood,GI tract,Oral,UG tract	9	11	23	13	0.565217	NA
278	Ortho_18586	GI tract,Oral,Skin,UG tract	22	32	46	26	0.565217	PF12687	Protein of unknown function (DUF3801)
279	Ortho_19473	GI tract,Oral,UG tract	16	21	23	13	0.565217	PF05713	Bacterial mobilisation protein (MobC)
280	Ortho_55287	Blood,GI tract,Oral	15	21	23	13	0.565217	PF08937	MTH538 TIR-like domain (DUF1863)
281	Ortho_8073	Airways,Blood,GI tract,Oral,Skin,UG tract	25	50	78	44	0.564103	PF00398	Ribosomal RNA adenine dimethylase	GO:0000154	rRNA modification			GO:0000179;GO:0008649	rRNA (adenine-N6,N6-)-dimethyltransferase activity;rRNA methyltransferase activity
282	Ortho_18575	GI tract	18	25	39	22	0.564103	PF14198	Transposon-encoded protein TnpV
283	Ortho_31686	Airways,Blood,GI tract,Oral,UG tract	10	28	39	22	0.564103	PF12728	Helix-turn-helix domain
284	Ortho_18585	GI tract,Oral,UG tract	22	26	39	22	0.564103	PF12750	Maff2 family
285	Ortho_18300	Blood,GI tract,Oral,UG tract	21	35	55	31	0.563636	PF13614	AAA domain
286	Ortho_45943	Blood,GI tract,Oral	6	15	32	18	0.5625	NA
287	Ortho_18306	GI tract,Oral,UG tract	12	14	16	9	0.5625	NA
288	Ortho_18357	GI tract	8	10	16	9	0.5625	PF14208	Domain of unknown function (DUF4320)
289	Ortho_22402	GI tract	8	10	16	9	0.5625	PF00512;PF02518	His Kinase A (phospho-acceptor) domain;Histidine kinase-, DNA gyrase B-, and HSP90-like ATPase	GO:0007165	signal transduction	GO:0016020	membrane	GO:0000155	phosphorelay sensor kinase activity
290	Ortho_18552	Blood,GI tract,Oral,UG tract	21	24	32	18	0.5625	NA
291	Ortho_11106	GI tract,UG tract	12	13	16	9	0.5625	PF12802	MarR family
292	Ortho_22909	GI tract	11	14	16	9	0.5625	PF14193	Domain of unknown function (DUF4315)
293	Ortho_23911	GI tract,Oral	8	12	16	9	0.5625	NA
294	Ortho_21473	GI tract,Oral,UG tract	16	16	16	9	0.5625	PF02518	Histidine kinase-, DNA gyrase B-, and HSP90-like ATPase
295	Ortho_10020	Airways,Blood,GI tract,Oral,UG tract	11	52	82	46	0.560976	PF00589;PF13102	Phage integrase family;Phage integrase SAM-like domain	GO:0006310;GO:0015074	DNA recombination;DNA integration			GO:0003677	DNA binding
296	Ortho_18562	GI tract,Oral	16	25	41	23	0.560976	NA
297	Ortho_31616	Airways,Blood,GI tract,Oral,Skin,UG tract	12	57	91	51	0.56044	PF12728	Helix-turn-helix domain
298	Ortho_27015	Airways,GI tract,Oral,Skin,UG tract	18	22	25	14	0.56	PF13443	Cro/C1-type HTH DNA-binding domain					GO:0043565	sequence-specific DNA binding
299	Ortho_47384	Airways,GI tract,Oral,UG tract	8	34	50	28	0.56	NA
300	Ortho_23406	Airways,Blood,GI tract,Oral,UG tract	14	22	25	14	0.56	PF02920;PF00589	DNA binding domain of tn916 integrase;Phage integrase family	GO:0006310;GO:0015074	DNA recombination;DNA integration			GO:0008907;GO:0003677	integrase activity;DNA binding
301	Ortho_21390	Blood,GI tract,Oral,Skin,UG tract	13	21	25	14	0.56	PF05713	Bacterial mobilisation protein (MobC)
302	Ortho_33220	GI tract	15	18	25	14	0.56	NA
303	Ortho_20075	GI tract	16	20	25	14	0.56	NA
304	Ortho_20083	GI tract	14	18	25	14	0.56	PF12962	Protein of unknown function (DUF3851)
305	Ortho_36614	Airways,Blood,GI tract,Oral,Skin,UG tract	19	24	34	19	0.558824	PF00589;PF13356	Phage integrase family;Domain of unknown function (DUF4102)	GO:0006310;GO:0015074	DNA recombination;DNA integration			GO:0003677	DNA binding
306	Ortho_18667	Airways,GI tract,Oral,Skin	19	24	34	19	0.558824	PF13936	Helix-turn-helix domain
307	Ortho_18565	Airways,Blood,GI tract,Oral,Skin,UG tract	20	26	34	19	0.558824	PF12696	TraM recognition site of TraD and TraG
308	Ortho_18599	GI tract,Oral,UG tract	22	27	34	19	0.558824	NA
309	Ortho_18382	GI tract,Oral	15	24	34	19	0.558824	NA
310	Ortho_70914	Airways,Blood,GI tract,Oral,Skin,UG tract	17	25	34	19	0.558824	NA
311	Ortho_21746	Blood,GI tract,Oral,Skin,UG tract	20	36	52	29	0.557692	PF04883	Bacteriophage HK97-gp10, putative tail-component
312	Ortho_33529	Airways,Blood,GI tract,Oral,UG tract	14	38	52	29	0.557692	PF13310	Virulence protein RhuM family
313	Ortho_11669	Airways,Blood,GI tract,Oral,Skin,UG tract	34	48	61	34	0.557377	PF01381;PF00717	Helix-turn-helix;Peptidase S24-like					GO:0043565	sequence-specific DNA binding
314	Ortho_41121	GI tract,Oral,UG tract	33	45	61	34	0.557377	NA
315	Ortho_28524	GI tract,Oral,Skin,UG tract	15	16	18	10	0.555556	PF12958	Protein of unknown function (DUF3847)
316	Ortho_54954	GI tract,Oral,UG tract	14	16	27	15	0.555556	NA
317	Ortho_60601	GI tract	11	15	18	10	0.555556	NA
318	Ortho_27201	GI tract	12	13	18	10	0.555556	NA
319	Ortho_70915	GI tract,Oral,Skin,UG tract	10	15	18	10	0.555556	NA
320	Ortho_17715	GI tract,Oral,Skin,UG tract	34	46	63	35	0.555556	PF01555	DNA methylase	GO:0006306	DNA methylation			GO:0008170;GO:0003677	N-methyltransferase activity;DNA binding
321	Ortho_55348	Blood,GI tract,Oral,UG tract	16	17	18	10	0.555556	PF13289	SIR2-like domain
322	Ortho_19486	GI tract,Oral	10	15	18	10	0.555556	PF01381	Helix-turn-helix					GO:0043565	sequence-specific DNA binding
323	Ortho_9715	Blood,GI tract,Oral	12	14	18	10	0.555556	PF13614	AAA domain
324	Ortho_29383	Airways,Blood,GI tract,Oral,Skin	15	16	18	10	0.555556	PF03235	Protein of unknown function DUF262
325	Ortho_27743	Airways,Blood,GI tract,Oral,Skin,UG tract	20	29	36	20	0.555556	PF13443	Cro/C1-type HTH DNA-binding domain					GO:0043565	sequence-specific DNA binding
326	Ortho_17271	Airways,Blood,GI tract,Oral,Skin,UG tract	52	107	189	105	0.555556	PF00078;PF01348	Reverse transcriptase (RNA-dependent DNA polymerase);Type II intron maturase	GO:0006397	mRNA processing
327	Ortho_45811	GI tract,Oral,Skin,UG tract	9	32	45	25	0.555556	PF16215
328	Ortho_48011	Airways,GI tract,Oral,Skin,UG tract	6	28	36	20	0.555556	PF12728	Helix-turn-helix domain
329	Ortho_27742	Airways,Blood,GI tract,Oral,UG tract	33	56	72	40	0.555556	PF13412;PF02661	Winged helix-turn-helix DNA-binding;Fic/DOC family
330	Ortho_49793	GI tract	12	17	27	15	0.555556	NA
331	Ortho_49483	GI tract	10	13	18	10	0.555556	NA
332	Ortho_18683	Airways,GI tract,Oral,Skin,UG tract	27	44	63	35	0.555556	PF00005;PF00664	ABC transporter;ABC transporter transmembrane region	GO:0006810;GO:0055085	transport;transmembrane transport	GO:0016021	integral to membrane	GO:0042626;GO:0005524;GO:0016887	ATPase activity, coupled to transmembrane movement of substances;ATP binding;ATPase activity
333	Ortho_9370	GI tract,Oral	17	20	27	15	0.555556	PF02311;PF12833	AraC-like ligand binding domain;Helix-turn-helix domain	GO:0006355	regulation of transcription, DNA-dependent			GO:0003700;GO:0043565	sequence-specific DNA binding transcription factor activity;sequence-specific DNA binding
334	Ortho_19110	Blood,GI tract,Oral,UG tract	79	148	227	126	0.555066	PF12682	Flavodoxin
335	Ortho_54541	Airways,Blood,GI tract,Oral,Skin,UG tract	8	36	56	31	0.553571	NA
336	Ortho_26540	Airways,Blood,GI tract,Oral,Skin,UG tract	28	39	47	26	0.553191	PF02627	Carboxymuconolactone decarboxylase family	GO:0055114	oxidation-reduction process			GO:0051920	peroxiredoxin activity
337	Ortho_17967	Airways,Blood,GI tract,Oral,UG tract	37	71	114	63	0.552632	NA
338	Ortho_18280	Airways,GI tract,Oral,Skin,UG tract	39	53	67	37	0.552239	PF00486	Transcriptional regulatory protein, C terminal	GO:0000160;GO:0006355	phosphorelay signal transduction system;regulation of transcription, DNA-dependent			GO:0003677	DNA binding
339	Ortho_10161	GI tract,Oral,UG tract	18	27	29	16	0.551724	PF07508;PF13408;PF00239	Recombinase;Recombinase zinc beta ribbon domain;Resolvase, N terminal domain	GO:0006310	DNA recombination			GO:0000150;GO:0003677	recombinase activity;DNA binding
340	Ortho_11436	Airways,Blood,GI tract,Oral,UG tract	10	24	29	16	0.551724	PF01757	Acyltransferase family					GO:0016747	transferase activity, transferring acyl groups other than amino-acyl groups
341	Ortho_28361	GI tract,Oral,Skin,UG tract	7	24	29	16	0.551724	PF00589;PF13102	Phage integrase family;Phage integrase SAM-like domain	GO:0006310;GO:0015074	DNA recombination;DNA integration			GO:0003677	DNA binding
342	Ortho_8839	Airways,Blood,GI tract,Oral,Skin,UG tract	15	20	29	16	0.551724	PF00126	Bacterial regulatory helix-turn-helix protein, lysR family	GO:0006355	regulation of transcription, DNA-dependent			GO:0003700	sequence-specific DNA binding transcription factor activity
343	Ortho_20039	GI tract,Oral	18	22	29	16	0.551724	PF01131;PF01751	DNA topoisomerase;Toprim domain	GO:0006265	DNA topological change			GO:0003916;GO:0003677	DNA topoisomerase activity;DNA binding
344	Ortho_26546	Airways,Blood,GI tract,Oral,Skin,UG tract	54	100	136	75	0.551471	PF13683	Integrase core domain
345	Ortho_10795	Airways,Blood,GI tract,Oral,Skin,UG tract	83	203	350	193	0.551429	PF01131;PF13342;PF01751	DNA topoisomerase;C-terminal repeat of topoisomerase;Toprim domain	GO:0006265	DNA topological change			GO:0003916;GO:0003677	DNA topoisomerase activity;DNA binding
346	Ortho_21851	Airways,Blood,GI tract,Oral,Skin,UG tract	41	73	107	59	0.551402	PF07751	Abi-like protein
347	Ortho_5585	Airways,Blood,GI tract,Oral,Skin,UG tract	44	79	127	70	0.551181	PF07508;PF04606;PF00239	Recombinase;Ogr/Delta-like zinc finger;Resolvase, N terminal domain	GO:0006310	DNA recombination			GO:0000150;GO:0003677	recombinase activity;DNA binding
348	Ortho_20378	GI tract,Oral	17	31	40	22	0.55	PF14190	Domain of unknown function (DUF4313)
349	Ortho_22646	GI tract,Oral	8	14	20	11	0.55	NA
350	Ortho_18605	GI tract,Skin	13	15	20	11	0.55	NA
351	Ortho_34331	Airways,GI tract,Oral,Skin,UG tract	7	29	40	22	0.55	PF00589;PF13102	Phage integrase family;Phage integrase SAM-like domain	GO:0006310;GO:0015074	DNA recombination;DNA integration			GO:0003677	DNA binding
352	Ortho_60442	GI tract	10	13	20	11	0.55	NA
353	Ortho_22012	Airways,GI tract,Oral,UG tract	12	16	20	11	0.55	PF01381	Helix-turn-helix					GO:0043565	sequence-specific DNA binding
354	Ortho_47377	Airways,GI tract,Oral,UG tract	6	23	31	17	0.548387	NA
355	Ortho_27997	Blood,GI tract,Oral,Skin,UG tract	18	27	31	17	0.548387	PF14202	Transposon-encoded protein TnpW
356	Ortho_17515	Airways,Blood,GI tract,Oral,Skin,UG tract	68	112	197	108	0.548223	PF01695	IstB-like ATP binding protein					GO:0005524	ATP binding
357	Ortho_46115	Blood,GI tract,UG tract	9	31	53	29	0.54717	PF09357	RteC protein
358	Ortho_27294	Airways,Blood,GI tract,Oral,Skin,UG tract	27	47	106	58	0.54717	NA
359	Ortho_26657	GI tract	6	7	11	6	0.545455	NA
360	Ortho_26694	GI tract,Oral	16	24	33	18	0.545455	NA
361	Ortho_60571	GI tract	7	8	11	6	0.545455	NA
362	Ortho_49482	GI tract	9	10	11	6	0.545455	NA
363	Ortho_32704	GI tract,Oral,UG tract	5	6	11	6	0.545455	PF00589;PF13356	Phage integrase family;Domain of unknown function (DUF4102)	GO:0006310;GO:0015074	DNA recombination;DNA integration			GO:0003677	DNA binding
364	Ortho_19914	GI tract,Oral	9	11	11	6	0.545455	PF01077;PF03460;PF14697	Nitrite and sulphite reductase 4Fe-4S domain;Nitrite/Sulfite reductase ferredoxin-like half domain;4Fe-4S dicluster domain	GO:0055114	oxidation-reduction process			GO:0051536;GO:0020037;GO:0016491	iron-sulfur cluster binding;heme binding;oxidoreductase activity
365	Ortho_39939	Airways,Blood,GI tract,Oral,Skin,UG tract	6	23	33	18	0.545455	PF06074	Protein of unknown function (DUF935)
366	Ortho_18555	GI tract,Oral	13	17	22	12	0.545455	PF13730	Helix-turn-helix domain
367	Ortho_56457	Airways,Blood,Oral,Skin,UG tract	10	17	22	12	0.545455	PF14283	Domain of unknown function (DUF4366)
368	Ortho_51707	Airways,Blood,GI tract,Oral,UG tract	8	42	55	30	0.545455	PF12964	Protein of unknown function (DUF3853)
369	Ortho_27416	Blood,GI tract,UG tract	5	8	11	6	0.545455	NA
370	Ortho_23306	GI tract	7	9	11	6	0.545455	PF14193	Domain of unknown function (DUF4315)
371	Ortho_63821	Airways,GI tract,UG tract	7	11	11	6	0.545455	PF04324	BFD-like [2Fe-2S] binding domain
372	Ortho_5999	Airways,GI tract,Oral,Skin,UG tract	9	9	11	6	0.545455	PF00171	Aldehyde dehydrogenase family	GO:0008152;GO:0055114	metabolic process;oxidation-reduction process			GO:0016491	oxidoreductase activity
373	Ortho_61447	GI tract	12	16	22	12	0.545455	NA
374	Ortho_26359	Airways,GI tract,Skin,UG tract	10	13	22	12	0.545455	PF03400	IS1 transposase	GO:0006313	transposition, DNA-mediated			GO:0004803;GO:0003677	transposase activity;DNA binding
375	Ortho_42091	Airways,Blood,GI tract,Oral,Skin	5	18	22	12	0.545455	PF01891	Cobalt uptake substrate-specific transmembrane region	GO:0000041	transition metal ion transport	GO:0016021	integral to membrane
376	Ortho_61765	Airways,Blood,GI tract,Oral,Skin,UG tract	6	11	22	12	0.545455	NA
377	Ortho_61582	GI tract	8	10	11	6	0.545455	NA
378	Ortho_20775	Blood,GI tract,Oral,Skin,UG tract	22	35	44	24	0.545455	PF06970	Replication initiator protein A (RepA) N-terminus
379	Ortho_56611	Airways,GI tract,Oral,Skin,UG tract	13	18	22	12	0.545455	NA
380	Ortho_17233	Blood,GI tract,Oral,UG tract	20	27	33	18	0.545455	PF02371;PF01548	Transposase IS116/IS110/IS902 family;Transposase	GO:0006313	transposition, DNA-mediated			GO:0004803;GO:0003677	transposase activity;DNA binding
381	Ortho_29700	GI tract,Oral,Skin,UG tract	20	20	22	12	0.545455	PF10592	AIPR protein
382	Ortho_26653	GI tract	10	11	11	6	0.545455	NA
383	Ortho_6431	Airways,GI tract,Oral,Skin,UG tract	10	11	11	6	0.545455	PF00440	Bacterial regulatory proteins, tetR family					GO:0003677	DNA binding
384	Ortho_31084	Airways,Blood,GI tract,Oral,Skin,UG tract	28	40	44	24	0.545455	PF04851;PF10593	Type III restriction enzyme, res subunit;Z1 domain					GO:0016787;GO:0005524;GO:0003677	hydrolase activity;ATP binding;DNA binding
385	Ortho_29953	GI tract,Oral,Skin,UG tract	21	30	33	18	0.545455	PF07463;PF13392	NUMOD4 motif;HNH endonuclease					GO:0016788	hydrolase activity, acting on ester bonds
386	Ortho_17638	Airways,GI tract,Oral,UG tract	39	51	79	43	0.544304	PF05063	MT-A70	GO:0006139	nucleobase-containing compound metabolic process			GO:0008168	methyltransferase activity
387	Ortho_50204	Blood,GI tract,Oral,UG tract	17	23	35	19	0.542857	NA
388	Ortho_56616	Airways,GI tract,Oral,UG tract	23	38	59	32	0.542373	PF13958	Toxin ToxN, type III toxin-antitoxin system
389	Ortho_3755	GI tract,Oral,Skin	27	35	48	26	0.541667	PF06445;PF13411	GyrI-like small molecule binding domain;MerR HTH family regulatory protein	GO:0006355	regulation of transcription, DNA-dependent			GO:0003677	DNA binding
390	Ortho_11417	Airways,GI tract,Oral,Skin	7	20	24	13	0.541667	PF12838	4Fe-4S dicluster domain					GO:0051536	iron-sulfur cluster binding
391	Ortho_59288	Airways,GI tract,Oral,Skin,UG tract	9	16	24	13	0.541667	PF12892	T surface-antigen of pili
392	Ortho_27790	GI tract,Oral,UG tract	13	19	24	13	0.541667	NA
393	Ortho_17278	Airways,Blood,GI tract,Oral,Skin,UG tract	47	76	120	65	0.541667	PF03374;PF02498	Phage antirepressor protein KilAC domain;BRO family, N-terminal domain					GO:0003677	DNA binding
394	Ortho_29677	Airways,Blood,GI tract,Oral,Skin,UG tract	10	44	72	39	0.541667	PF01554	MatE	GO:0006855;GO:0055085	drug transmembrane transport;transmembrane transport	GO:0016020	membrane	GO:0015297;GO:0015238	antiporter activity;drug transmembrane transporter activity
395	Ortho_27333	Airways,Blood,GI tract,Oral,Skin,UG tract	32	44	48	26	0.541667	PF00271;PF00176	Helicase conserved C-terminal domain;SNF2 family N-terminal domain					GO:0005524;GO:0003677	ATP binding;DNA binding
396	Ortho_45155	GI tract,Oral	5	16	24	13	0.541667	PF07980;PF14322	SusD family;Starch-binding associating with outer membrane
397	Ortho_47654	GI tract,Oral,UG tract	6	17	24	13	0.541667	NA
398	Ortho_45763	GI tract,Oral,UG tract	6	18	24	13	0.541667	PF12728	Helix-turn-helix domain
399	Ortho_25958	Airways,Blood,GI tract,Oral,Skin,UG tract	19	41	61	33	0.540984	PF02371;PF01548	Transposase IS116/IS110/IS902 family;Transposase	GO:0006313	transposition, DNA-mediated			GO:0004803;GO:0003677	transposase activity;DNA binding
400	Ortho_46423	Airways,Blood,GI tract,Oral,UG tract	8	41	61	33	0.540984	PF13481	AAA domain
401	Ortho_12037	Airways,Blood,GI tract,Oral,Skin,UG tract	20	26	37	20	0.540541	NA
402	Ortho_33137	Airways,Blood,GI tract,Oral,Skin,UG tract	36	78	111	60	0.540541	PF05973	Phage derived protein Gp49-like (DUF891)
403	Ortho_19650	Airways,GI tract,Oral,UG tract	48	78	124	67	0.540323	PF13749;PF08279;PF04326	ATP-dependent DNA helicase recG C-terminal;HTH domain;Divergent AAA domain					GO:0005524	ATP binding
404	Ortho_3622	GI tract,Oral,UG tract	13	13	13	7	0.538462	NA
405	Ortho_20529	GI tract,Oral	9	11	13	7	0.538462	PF01381	Helix-turn-helix					GO:0043565	sequence-specific DNA binding
406	Ortho_22386	GI tract	6	8	13	7	0.538462	NA
407	Ortho_32824	Airways,GI tract	8	10	13	7	0.538462	PF13238	AAA domain
408	Ortho_61604	Airways,Blood,GI tract,Oral,Skin,UG tract	12	22	26	14	0.538462	NA
409	Ortho_46526	GI tract,Oral,Skin	5	13	13	7	0.538462	PF01656	CobQ/CobB/MinD/ParA nucleotide binding domain
410	Ortho_33816	GI tract	7	11	13	7	0.538462	NA
411	Ortho_50267	Airways,Blood,GI tract,Oral,Skin,UG tract	12	12	13	7	0.538462	NA
412	Ortho_20443	GI tract,Oral	10	12	13	7	0.538462	PF05713	Bacterial mobilisation protein (MobC)
413	Ortho_30160	GI tract,Oral	9	11	13	7	0.538462	NA
414	Ortho_49426	GI tract,Oral	13	18	26	14	0.538462	NA
415	Ortho_49277	Airways,Blood,GI tract,Oral,Skin,UG tract	6	19	26	14	0.538462	PF03729	Short repeat of unknown function (DUF308)
416	Ortho_33346	GI tract,Oral,UG tract	10	11	13	7	0.538462	PF13310	Virulence protein RhuM family
417	Ortho_21233	GI tract,Oral,UG tract	12	13	13	7	0.538462	PF00005	ABC transporter					GO:0005524;GO:0016887	ATP binding;ATPase activity
418	Ortho_22396	GI tract,Oral,Skin,UG tract	17	23	26	14	0.538462	PF07374	Protein of unknown function (DUF1492)
419	Ortho_45667	GI tract,Oral	6	17	39	21	0.538462	PF10771	Protein of unknown function (DUF2582)
420	Ortho_18757	GI tract,Oral	22	35	52	28	0.538462	NA
421	Ortho_20121	GI tract,Oral,UG tract	16	22	26	14	0.538462	PF12636	Protein of unknown function (DUF3781)
422	Ortho_23931	GI tract,Oral,Skin,UG tract	11	12	13	7	0.538462	PF13333	Integrase core domain
423	Ortho_39707	Airways,GI tract,Oral,Skin,UG tract	9	38	52	28	0.538462	PF00589;PF13102	Phage integrase family;Phage integrase SAM-like domain	GO:0006310;GO:0015074	DNA recombination;DNA integration			GO:0003677	DNA binding
424	Ortho_34485	Blood,GI tract,Oral	24	28	39	21	0.538462	PF14202	Transposon-encoded protein TnpW
425	Ortho_63912	GI tract,Oral,UG tract	10	12	13	7	0.538462	PF07179	SseB protein N-terminal domain
426	Ortho_20445	GI tract,Oral,Skin,UG tract	18	20	26	14	0.538462	PF12730	ABC-2 family transporter protein
427	Ortho_20191	GI tract,Oral,Skin,UG tract	38	73	93	50	0.537634	PF13749;PF04326	ATP-dependent DNA helicase recG C-terminal;Divergent AAA domain					GO:0005524	ATP binding
428	Ortho_17367	Airways,Blood,GI tract,Oral,Skin,UG tract	42	76	134	72	0.537313	PF06250	Protein of unknown function (DUF1016)
429	Ortho_46422	Blood,GI tract,Oral,Skin,UG tract	5	28	41	22	0.536585	NA
430	Ortho_30080	Airways,Blood,GI tract,Oral,UG tract	10	30	41	22	0.536585	PF12728	Helix-turn-helix domain
431	Ortho_18640	GI tract,Oral,UG tract	23	36	56	30	0.535714	PF00072;PF00486	Response regulator receiver domain;Transcriptional regulatory protein, C terminal	GO:0000160;GO:0006355	phosphorelay signal transduction system;regulation of transcription, DNA-dependent			GO:0003677	DNA binding
432	Ortho_16549	GI tract,Oral,UG tract	23	26	28	15	0.535714	PF01661	Macro domain
433	Ortho_27404	Airways,GI tract,Oral,Skin,UG tract	8	47	71	38	0.535211	PF13155;PF01807	Toprim-like;CHC2 zinc finger	GO:0006260	DNA replication			GO:0008270;GO:0003896;GO:0003677	zinc ion binding;DNA primase activity;DNA binding
434	Ortho_17672	Airways,Blood,GI tract,Oral,Skin,UG tract	56	108	178	95	0.533708	PF01695	IstB-like ATP binding protein					GO:0005524	ATP binding
435	Ortho_26834	GI tract	7	10	15	8	0.533333	PF13173;PF13635	AAA domain;Domain of unknown function (DUF4143)
436	Ortho_27029	GI tract,Oral	8	12	15	8	0.533333	NA
437	Ortho_64030	Airways,GI tract,Skin	5	8	15	8	0.533333	PF06124	Staphylococcal protein of unknown function (DUF960)
438	Ortho_28525	GI tract,Oral,UG tract	12	12	15	8	0.533333	PF03389	MobA/MobL family
439	Ortho_45803	Blood,GI tract	5	20	30	16	0.533333	NA
440	Ortho_5493	Airways,Blood,GI tract,Oral,UG tract	14	14	15	8	0.533333	PF01965	DJ-1/PfpI family
441	Ortho_4829	GI tract,Oral,UG tract	13	13	15	8	0.533333	PF00440	Bacterial regulatory proteins, tetR family					GO:0003677	DNA binding
442	Ortho_6225	GI tract,Skin,UG tract	9	14	15	8	0.533333	PF03808	Glycosyl transferase WecB/TagA/CpsF family	GO:0009058	biosynthetic process
443	Ortho_16472	GI tract,Oral,UG tract	12	15	15	8	0.533333	PF00512;PF02518	His Kinase A (phospho-acceptor) domain;Histidine kinase-, DNA gyrase B-, and HSP90-like ATPase	GO:0007165	signal transduction	GO:0016020	membrane	GO:0000155	phosphorelay sensor kinase activity
444	Ortho_27708	Blood,GI tract,Oral	11	11	15	8	0.533333	PF12730	ABC-2 family transporter protein
445	Ortho_9832	GI tract,Oral,Skin,UG tract	13	13	15	8	0.533333	PF00005	ABC transporter					GO:0005524;GO:0016887	ATP binding;ATPase activity
446	Ortho_46391	GI tract,Oral,UG tract	5	9	15	8	0.533333	PF07980;PF14322	SusD family;Starch-binding associating with outer membrane
447	Ortho_34155	Airways,Blood,GI tract,Oral,UG tract	8	14	15	8	0.533333	NA
448	Ortho_825	Airways,GI tract,Oral,Skin,UG tract	14	14	15	8	0.533333	PF00282	Pyridoxal-dependent decarboxylase conserved domain	GO:0019752	carboxylic acid metabolic process			GO:0016831;GO:0030170	carboxy-lyase activity;pyridoxal phosphate binding
449	Ortho_11046	GI tract,Oral,Skin,UG tract	21	26	30	16	0.533333	PF00512;PF02518	His Kinase A (phospho-acceptor) domain;Histidine kinase-, DNA gyrase B-, and HSP90-like ATPase	GO:0007165	signal transduction	GO:0016020	membrane	GO:0000155	phosphorelay sensor kinase activity
450	Ortho_27616	GI tract	10	12	15	8	0.533333	PF03389	MobA/MobL family
451	Ortho_20093	Airways,GI tract	9	11	15	8	0.533333	NA
452	Ortho_49455	Blood,GI tract	16	35	45	24	0.533333	NA
453	Ortho_21822	Airways,Blood,GI tract,Oral,Skin,UG tract	28	36	45	24	0.533333	PF12696	TraM recognition site of TraD and TraG
454	Ortho_27532	Airways,GI tract,Oral,UG tract	24	39	45	24	0.533333	PF13304	AAA domain					GO:0005524	ATP binding
455	Ortho_19651	GI tract,Oral,Skin,UG tract	30	44	60	32	0.533333	PF13412;PF13749;PF04326	Winged helix-turn-helix DNA-binding;ATP-dependent DNA helicase recG C-terminal;Divergent AAA domain					GO:0005524	ATP binding
456	Ortho_45135	Airways,GI tract,Oral,Skin,UG tract	29	44	60	32	0.533333	PF13711	Domain of unknown function (DUF4160)
457	Ortho_26816	Airways,Blood,GI tract,Oral,Skin,UG tract	38	75	156	83	0.532051	PF07275	Antirestriction protein (ArdA)
458	Ortho_46381	Airways,GI tract,Oral,UG tract	9	22	32	17	0.53125	NA
459	Ortho_20740	GI tract,Oral	13	24	32	17	0.53125	NA
460	Ortho_10429	GI tract,Oral	19	27	32	17	0.53125	PF00583	Acetyltransferase (GNAT) family					GO:0008080	N-acetyltransferase activity
461	Ortho_21852	Airways,Blood,GI tract,Oral,Skin,UG tract	51	92	128	68	0.53125	PF07751	Abi-like protein
462	Ortho_2469	Airways,Blood,GI tract,Oral,UG tract	29	39	49	26	0.530612	PF01116	Fructose-bisphosphate aldolase class-II	GO:0005975	carbohydrate metabolic process			GO:0008270;GO:0016832	zinc ion binding;aldehyde-lyase activity
463	Ortho_22907	GI tract,Oral,UG tract	13	15	17	9	0.529412	PF14283	Domain of unknown function (DUF4366)
464	Ortho_21516	GI tract,UG tract	11	13	17	9	0.529412	NA
465	Ortho_10055	Blood,GI tract,Skin,UG tract	15	16	17	9	0.529412	PF00005	ABC transporter					GO:0005524;GO:0016887	ATP binding;ATPase activity
466	Ortho_47471	Airways,Blood,GI tract,Oral,UG tract	7	25	34	18	0.529412	NA
467	Ortho_20007	GI tract	9	11	17	9	0.529412	NA
468	Ortho_49486	GI tract	10	13	17	9	0.529412	NA
469	Ortho_21376	GI tract,Oral	12	14	17	9	0.529412	NA
470	Ortho_35899	Airways,GI tract,Oral,Skin	13	15	17	9	0.529412	PF07690	Major Facilitator Superfamily	GO:0055085	transmembrane transport	GO:0016021	integral to membrane
471	Ortho_26670	Airways,GI tract,Oral	14	15	17	9	0.529412	PF09406	Protein of unknown function (DUF2004)
472	Ortho_29306	Airways,GI tract,Skin,UG tract	11	14	17	9	0.529412	PF00873	AcrB/AcrD/AcrF family	GO:0006810	transport	GO:0016020	membrane	GO:0005215	transporter activity
473	Ortho_13925	GI tract,Oral,UG tract	12	16	17	9	0.529412	PF00132	Bacterial transferase hexapeptide (six repeats)
474	Ortho_22278	GI tract,Oral,UG tract	21	27	34	18	0.529412	PF13173;PF13635	AAA domain;Domain of unknown function (DUF4143)
475	Ortho_18351	GI tract	8	11	17	9	0.529412	PF01656	CobQ/CobB/MinD/ParA nucleotide binding domain
476	Ortho_25982	Airways,Blood,GI tract,Oral,UG tract	16	17	17	9	0.529412	PF01032	FecCD transport family			GO:0016020	membrane	GO:0005215	transporter activity
477	Ortho_17454	Airways,GI tract,Oral,Skin	12	14	17	9	0.529412	PF06808	DctM-like transporters
478	Ortho_17272	Airways,Blood,GI tract,Oral,Skin,UG tract	47	86	136	72	0.529412	PF00078;PF08388	Reverse transcriptase (RNA-dependent DNA polymerase);Group II intron, maturase-specific domain
479	Ortho_27712	GI tract	11	13	17	9	0.529412	PF13384	Homeodomain-like domain
480	Ortho_3748	Airways,Blood,GI tract,Oral,Skin,UG tract	48	78	121	64	0.528926	PF00005	ABC transporter					GO:0005524;GO:0016887	ATP binding;ATPase activity
481	Ortho_18231	GI tract,Oral,Skin,UG tract	26	38	53	28	0.528302	PF10926	Protein of unknown function (DUF2800)
482	Ortho_21151	GI tract,Oral,UG tract	16	27	36	19	0.527778	PF02899;PF00589	Phage integrase, N-terminal SAM-like domain;Phage integrase family	GO:0006310;GO:0015074	DNA recombination;DNA integration			GO:0003677	DNA binding
483	Ortho_36483	GI tract,Oral,Skin	15	16	19	10	0.526316	PF04492	Bacteriophage replication protein O	GO:0006260	DNA replication
484	Ortho_18621	GI tract	12	14	19	10	0.526316	PF15562	Immunity protein 10
485	Ortho_20133	GI tract,Oral,UG tract	12	15	19	10	0.526316	PF01554	MatE	GO:0006855;GO:0055085	drug transmembrane transport;transmembrane transport	GO:0016020	membrane	GO:0015297;GO:0015238	antiporter activity;drug transmembrane transporter activity
486	Ortho_18678	GI tract,Oral	10	13	19	10	0.526316	PF06114	Domain of unknown function (DUF955)
487	Ortho_18349	GI tract,Oral	11	13	19	10	0.526316	NA
488	Ortho_18345	GI tract	9	13	19	10	0.526316	NA
489	Ortho_19420	GI tract	10	12	19	10	0.526316	PF14205	Cysteine-rich KTR
490	Ortho_33751	GI tract,Oral,UG tract	13	14	19	10	0.526316	NA
491	Ortho_14531	GI tract,Oral,Skin,UG tract	17	19	19	10	0.526316	PF07508;PF13408;PF00239	Recombinase;Recombinase zinc beta ribbon domain;Resolvase, N terminal domain	GO:0006310	DNA recombination			GO:0000150;GO:0003677	recombinase activity;DNA binding
492	Ortho_30178	Blood,GI tract,Oral,UG tract	12	13	19	10	0.526316	PF03838	Recombination protein U	GO:0006310;GO:0006281	DNA recombination;DNA repair	GO:0005737	cytoplasm
493	Ortho_33173	GI tract,Oral	12	15	19	10	0.526316	PF00892	EamA-like transporter family			GO:0016021;GO:0016020	integral to membrane;membrane
494	Ortho_23301	GI tract,Oral	9	12	19	10	0.526316	NA
495	Ortho_46519	Blood,GI tract,UG tract	5	17	19	10	0.526316	PF12508	Protein of unknown function (DUF3714)
496	Ortho_57024	Blood,GI tract,Oral,UG tract	34	54	80	42	0.525	PF12680	SnoaL-like domain
497	Ortho_2593	Airways,Blood,GI tract,Oral,Skin,UG tract	79	163	324	170	0.524691	PF00145	C-5 cytosine-specific DNA methylase					GO:0008168	methyltransferase activity
498	Ortho_4724	GI tract,Oral,UG tract	21	26	42	22	0.52381	PF00753	Metallo-beta-lactamase superfamily
499	Ortho_27703	GI tract,Oral	13	18	21	11	0.52381	PF13443	Cro/C1-type HTH DNA-binding domain					GO:0043565	sequence-specific DNA binding
500	Ortho_16031	Airways,Blood,GI tract,Oral,UG tract	14	16	21	11	0.52381	PF13439;PF00534	Glycosyltransferase Family 4;Glycosyl transferases group 1	GO:0009058	biosynthetic process
501	Ortho_20084	GI tract,Oral	13	15	21	11	0.52381	PF14283	Domain of unknown function (DUF4366)
502	Ortho_30316	Airways,GI tract,Oral,UG tract	6	17	21	11	0.52381	PF05272	Virulence-associated protein E
503	Ortho_26466	Airways,Blood,GI tract,Oral,Skin,UG tract	16	18	21	11	0.52381	PF00665	Integrase core domain	GO:0015074	DNA integration
504	Ortho_26652	GI tract,Oral	13	19	21	11	0.52381	NA
505	Ortho_13938	Airways,GI tract,Oral,Skin,UG tract	17	37	42	22	0.52381	PF00535	Glycosyl transferase family 2
506	Ortho_3473	Airways,GI tract,Oral,Skin,UG tract	39	77	128	67	0.523438	PF03008;PF01637	Archaea bacterial proteins of unknown function;Archaeal ATPase					GO:0005524	ATP binding
507	Ortho_8146	Blood,GI tract,Oral,Skin,UG tract	41	56	86	45	0.523256	PF12833	Helix-turn-helix domain	GO:0006355	regulation of transcription, DNA-dependent			GO:0003700;GO:0043565	sequence-specific DNA binding transcription factor activity;sequence-specific DNA binding
508	Ortho_21530	Airways,Blood,GI tract,Oral,Skin,UG tract	34	57	88	46	0.522727	PF01381	Helix-turn-helix					GO:0043565	sequence-specific DNA binding
509	Ortho_53531	Airways,Blood,GI tract,Oral,Skin,UG tract	31	53	67	35	0.522388	PF04851	Type III restriction enzyme, res subunit					GO:0016787;GO:0005524;GO:0003677	hydrolase activity;ATP binding;DNA binding
510	Ortho_33467	GI tract,Oral	11	16	23	12	0.521739	NA
511	Ortho_9348	GI tract,Oral,UG tract	17	22	23	12	0.521739	PF00535	Glycosyl transferase family 2
512	Ortho_42339	Airways,Blood,GI tract,Oral,UG tract	8	20	23	12	0.521739	PF01610	Transposase	GO:0006313	transposition, DNA-mediated			GO:0004803;GO:0003677	transposase activity;DNA binding
513	Ortho_27711	GI tract,Oral,UG tract	10	17	23	12	0.521739	PF03050	Transposase IS66 family
514	Ortho_10951	Blood,GI tract,Oral	16	18	23	12	0.521739	PF13847	Methyltransferase domain
515	Ortho_33272	GI tract,Oral	13	20	23	12	0.521739	PF06250	Protein of unknown function (DUF1016)
516	Ortho_4885	Blood,GI tract,UG tract	13	18	23	12	0.521739	PF01546;PF07687	Peptidase family M20/M25/M40;Peptidase dimerisation domain	GO:0008152	metabolic process			GO:0016787	hydrolase activity
517	Ortho_27105	Airways,Blood,GI tract,Oral,UG tract	34	61	94	49	0.521277	NA
518	Ortho_46097	Airways,GI tract,Oral,UG tract	7	32	48	25	0.520833	PF13595	Domain of unknown function (DUF4138)
519	Ortho_17280	GI tract,Oral,Skin,UG tract	30	48	73	38	0.520548	PF08544;PF00288	GHMP kinases C terminal;GHMP kinases N terminal domain					GO:0005524	ATP binding
520	Ortho_10431	GI tract,Oral	15	17	25	13	0.52	PF04055	Radical SAM superfamily					GO:0003824;GO:0051536	catalytic activity;iron-sulfur cluster binding
521	Ortho_45895	GI tract,Oral,UG tract	6	14	25	13	0.52	PF12728	Helix-turn-helix domain
522	Ortho_27324	GI tract,Oral	20	24	25	13	0.52	NA
523	Ortho_53135	Airways,GI tract,Oral	10	17	25	13	0.52	PF03235	Protein of unknown function DUF262
524	Ortho_38609	Airways,GI tract,Oral,Skin,UG tract	13	20	25	13	0.52	PF13953;PF00577	PapC C-terminal domain;Outer membrane usher protein	GO:0006810	transport	GO:0016020	membrane	GO:0005215	transporter activity
525	Ortho_50187	Blood,GI tract,Oral,UG tract	14	17	25	13	0.52	NA
526	Ortho_10220	Airways,Blood,GI tract,Oral,Skin,UG tract	21	23	25	13	0.52	PF00534;PF13477	Glycosyl transferases group 1;Glycosyl transferase 4-like	GO:0009058	biosynthetic process
527	Ortho_9763	Airways,GI tract,Oral,UG tract	7	19	25	13	0.52	PF00535	Glycosyl transferase family 2
528	Ortho_5302	Blood,GI tract,Oral,Skin,UG tract	30	40	52	27	0.519231	PF00589;PF14657;PF14659	Phage integrase family;AP2-like DNA-binding integrase domain;Phage integrase, N-terminal SAM-like domain	GO:0006310;GO:0015074	DNA recombination;DNA integration			GO:0003677	DNA binding
529	Ortho_26833	Airways,Blood,GI tract,Oral,Skin,UG tract	45	99	158	82	0.518987	PF13173;PF13635	AAA domain;Domain of unknown function (DUF4143)
530	Ortho_19349	GI tract,Oral	10	16	27	14	0.518519	PF04932	O-Antigen ligase
531	Ortho_48618	Airways,GI tract,Oral,Skin,UG tract	7	23	27	14	0.518519	PF12728	Helix-turn-helix domain
532	Ortho_31069	Airways,Blood,GI tract,Oral,Skin	7	23	27	14	0.518519	PF04186	FxsA cytoplasmic membrane protein			GO:0016020	membrane
533	Ortho_22435	GI tract,Oral,UG tract	15	24	27	14	0.518519	NA
534	Ortho_22079	Airways,Blood,GI tract,Oral,UG tract	18	24	27	14	0.518519	PF02384;PF13588	N-6 DNA Methylase;Type I restriction enzyme R protein N terminus (HSDR_N)	GO:0006306	DNA methylation			GO:0008170;GO:0003677	N-methyltransferase activity;DNA binding
535	Ortho_28115	Blood,GI tract,Oral,UG tract	21	38	54	28	0.518519	NA
536	Ortho_18304	GI tract	15	19	27	14	0.518519	NA
537	Ortho_49407	GI tract,Oral	12	18	27	14	0.518519	PF12687	Protein of unknown function (DUF3801)
538	Ortho_26692	GI tract,Oral,Skin,UG tract	32	62	108	56	0.518519	NA
539	Ortho_10051	Airways,Blood,GI tract,Oral,UG tract	15	22	27	14	0.518519	PF00535	Glycosyl transferase family 2
540	Ortho_12040	GI tract,Oral,UG tract	29	42	56	29	0.517857	PF00465	Iron-containing alcohol dehydrogenase	GO:0055114	oxidation-reduction process			GO:0046872;GO:0016491	metal ion binding;oxidoreductase activity
541	Ortho_33285	Airways,Blood,GI tract,Oral,UG tract	32	65	114	59	0.517544	PF13151	Protein of unknown function (DUF3990)
542	Ortho_22527	Airways,Blood,GI tract,Oral,UG tract	16	25	29	15	0.517241	PF01507	Phosphoadenosine phosphosulfate reductase family	GO:0008152	metabolic process			GO:0003824	catalytic activity
543	Ortho_17101	GI tract,Oral,UG tract	18	25	29	15	0.517241	PF00072;PF00486	Response regulator receiver domain;Transcriptional regulatory protein, C terminal	GO:0000160;GO:0006355	phosphorelay signal transduction system;regulation of transcription, DNA-dependent			GO:0003677	DNA binding
544	Ortho_40863	Blood,GI tract,Oral	5	16	29	15	0.517241	PF12728	Helix-turn-helix domain
545	Ortho_36	Airways,Blood,GI tract,Oral,Skin,UG tract	40	58	87	45	0.517241	PF00005	ABC transporter					GO:0005524;GO:0016887	ATP binding;ATPase activity
546	Ortho_39938	Airways,GI tract,Oral,UG tract	13	23	29	15	0.517241	PF14903	WG containing repeat
547	Ortho_26162	Airways,GI tract,Oral,Skin,UG tract	19	27	29	15	0.517241	PF01420	Type I restriction modification DNA specificity domain	GO:0006304	DNA modification			GO:0003677	DNA binding
548	Ortho_803	Airways,GI tract,Oral,UG tract	20	28	29	15	0.517241	PF00589;PF14657;PF14659	Phage integrase family;AP2-like DNA-binding integrase domain;Phage integrase, N-terminal SAM-like domain	GO:0006310;GO:0015074	DNA recombination;DNA integration			GO:0003677	DNA binding
549	Ortho_18811	Airways,Blood,GI tract,Oral,Skin,UG tract	30	49	60	31	0.516667	PF06810	Phage minor structural protein GP20					GO:0005198	structural molecule activity
550	Ortho_19119	Blood,GI tract,Oral,Skin	20	41	60	31	0.516667	PF00491	Arginase family					GO:0046872	metal ion binding
551	Ortho_21991	Blood,GI tract,Oral,UG tract	12	21	31	16	0.516129	PF13310	Virulence protein RhuM family
552	Ortho_45993	Airways,Blood,GI tract,Oral,Skin,UG tract	7	34	62	32	0.516129	NA
553	Ortho_60507	GI tract	12	24	31	16	0.516129	PF16160
554	Ortho_2153	Airways,GI tract,Oral,Skin,UG tract	12	16	31	16	0.516129	PF00440	Bacterial regulatory proteins, tetR family					GO:0003677	DNA binding
555	Ortho_1165	GI tract,Oral,Skin,UG tract	20	25	31	16	0.516129	PF00528	Binding-protein-dependent transport system inner membrane component	GO:0006810	transport	GO:0016020	membrane
556	Ortho_18213	GI tract,Oral,UG tract	36	48	64	33	0.515625	NA
557	Ortho_26576	Airways,Blood,GI tract,Oral,UG tract	16	23	33	17	0.515152	PF02486	Replication initiation factor	GO:0006270	DNA replication initiation			GO:0003916;GO:0003677	DNA topoisomerase activity;DNA binding
558	Ortho_18476	GI tract,Oral,UG tract	36	54	66	34	0.515152	PF03358	NADPH-dependent FMN reductase					GO:0016491	oxidoreductase activity
559	Ortho_39272	Airways,Blood,GI tract,Oral,UG tract	7	27	33	17	0.515152	PF00959	Phage lysozyme	GO:0009253;GO:0016998	peptidoglycan catabolic process;cell wall macromolecule catabolic process			GO:0003796	lysozyme activity
560	Ortho_21432	Airways,Blood,GI tract,Oral,Skin,UG tract	16	30	33	17	0.515152	PF01381	Helix-turn-helix					GO:0043565	sequence-specific DNA binding
561	Ortho_20988	Airways,GI tract,Oral,Skin,UG tract	18	26	33	17	0.515152	PF06114	Domain of unknown function (DUF955)
562	Ortho_19123	Blood,GI tract,Oral	25	45	68	35	0.514706	PF06908	Protein of unknown function (DUF1273)
563	Ortho_31890	Airways,GI tract,Oral,Skin,UG tract	19	26	35	18	0.514286	PF12146	Putative lysophospholipase
564	Ortho_47502	GI tract,Oral,UG tract	8	24	35	18	0.514286	PF07693	KAP family P-loop domain
565	Ortho_3299	Airways,Blood,GI tract,Oral,Skin,UG tract	112	286	555	285	0.513514	PF02384;PF12161	N-6 DNA Methylase;HsdM N-terminal domain	GO:0006306	DNA methylation			GO:0008170;GO:0003677	N-methyltransferase activity;DNA binding
566	Ortho_20044	Blood,GI tract,Oral,UG tract	15	19	37	19	0.513514	PF08281	Sigma-70, region 4	GO:0006355;GO:0006352	regulation of transcription, DNA-dependent;DNA-dependent transcription, initiation			GO:0003700;GO:0003677;GO:0016987	sequence-specific DNA binding transcription factor activity;DNA binding;sigma factor activity
567	Ortho_38492	Airways,GI tract,Oral,Skin,UG tract	16	28	37	19	0.513514	PF09374;PF05838	Predicted Peptidoglycan domain;Glycosyl hydrolase 108
568	Ortho_29708	Airways,GI tract,Oral,UG tract	23	35	37	19	0.513514	PF14253	Bacteriophage abortive infection AbiH
569	Ortho_18592	Airways,GI tract,Oral,UG tract	18	26	37	19	0.513514	PF13472	GDSL-like Lipase/Acylhydrolase family
570	Ortho_19592	Airways,GI tract,Oral,Skin,UG tract	30	49	74	38	0.513514	NA
571	Ortho_12937	Airways,Blood,GI tract,Oral,Skin,UG tract	51	97	162	83	0.512346	PF00005;PF00664	ABC transporter;ABC transporter transmembrane region	GO:0006810;GO:0055085	transport;transmembrane transport	GO:0016021	integral to membrane	GO:0042626;GO:0005524;GO:0016887	ATPase activity, coupled to transmembrane movement of substances;ATP binding;ATPase activity
572	Ortho_27395	Airways,GI tract,Oral,Skin,UG tract	13	32	41	21	0.512195	NA
573	Ortho_21353	GI tract,Oral	20	29	41	21	0.512195	PF12666	PrgI family protein
574	Ortho_5779	Airways,Blood,GI tract,Oral,Skin,UG tract	62	100	168	86	0.511905	PF00132	Bacterial transferase hexapeptide (six repeats)
575	Ortho_3557	Airways,Blood,GI tract,Oral,Skin,UG tract	26	34	43	22	0.511628	PF13302	Acetyltransferase (GNAT) domain					GO:0008080	N-acetyltransferase activity
576	Ortho_25603	GI tract,Oral,Skin,UG tract	24	36	45	23	0.511111	PF06970	Replication initiator protein A (RepA) N-terminus
577	Ortho_4111	Airways,Blood,GI tract,Oral,Skin,UG tract	56	125	233	119	0.51073	PF00535	Glycosyl transferase family 2
578	Ortho_42255	Airways,GI tract,Oral,Skin,UG tract	21	40	47	24	0.510638	PF09951	Protein of unknown function (DUF2185)
579	Ortho_5011	Airways,GI tract,Oral,Skin,UG tract	19	35	49	25	0.510204	PF02920;PF00589;PF14659	DNA binding domain of tn916 integrase;Phage integrase family;Phage integrase, N-terminal SAM-like domain	GO:0006310;GO:0015074	DNA recombination;DNA integration			GO:0008907;GO:0003677	integrase activity;DNA binding
580	Ortho_4402	GI tract,Oral,UG tract	26	39	51	26	0.509804	PF01475	Ferric uptake regulator family	GO:0006355	regulation of transcription, DNA-dependent			GO:0003700	sequence-specific DNA binding transcription factor activity
581	Ortho_29951	Airways,GI tract,Oral,Skin,UG tract	21	41	53	27	0.509434	NA
582	Ortho_19056	GI tract,Oral	14	27	53	27	0.509434	PF05168	HEPN domain
583	Ortho_19157	GI tract,Oral,Skin,UG tract	25	41	53	27	0.509434	PF03374;PF02498	Phage antirepressor protein KilAC domain;BRO family, N-terminal domain					GO:0003677	DNA binding
584	Ortho_12201	Blood,GI tract,Oral,Skin,UG tract	42	67	118	60	0.508475	PF01381	Helix-turn-helix					GO:0043565	sequence-specific DNA binding
585	Ortho_19466	GI tract	29	40	61	31	0.508197	PF01627	Hpt domain	GO:0000160	phosphorelay signal transduction system			GO:0004871	signal transducer activity
586	Ortho_18637	Airways,Blood,GI tract,Oral,Skin,UG tract	69	136	234	118	0.504274	PF13173;PF13635	AAA domain;Domain of unknown function (DUF4143)
587	Ortho_27274	GI tract,Oral	8	11	14	7	0.5	NA
588	Ortho_29678	GI tract,Oral,UG tract	13	14	14	7	0.5	PF13440;PF14667	Polysaccharide biosynthesis protein;Polysaccharide biosynthesis C-terminal domain
589	Ortho_28041	GI tract,Oral	7	10	10	5	0.5	PF09035	Excisionase from transposon Tn916
590	Ortho_9395	GI tract,Oral	8	8	10	5	0.5	PF00701	Dihydrodipicolinate synthetase family	GO:0008152	metabolic process			GO:0016829	lyase activity
591	Ortho_10144	Blood,GI tract,Oral	5	12	16	8	0.5	PF00589;PF13102	Phage integrase family;Phage integrase SAM-like domain	GO:0006310;GO:0015074	DNA recombination;DNA integration			GO:0003677	DNA binding
592	Ortho_29450	Blood,GI tract,Oral,Skin,UG tract	10	13	14	7	0.5	PF02378	Phosphotransferase system, EIIC	GO:0009401	phosphoenolpyruvate-dependent sugar phosphotransferase system	GO:0016020	membrane	GO:0008982	protein-N(PI)-phosphohistidine-sugar phosphotransferase activity
593	Ortho_9678	GI tract,Oral,Skin,UG tract	12	21	22	11	0.5	PF13477;PF13692	Glycosyl transferase 4-like;Glycosyl transferases group 1
594	Ortho_13233	GI tract,UG tract	11	12	12	6	0.5	PF12833	Helix-turn-helix domain	GO:0006355	regulation of transcription, DNA-dependent			GO:0003700;GO:0043565	sequence-specific DNA binding transcription factor activity;sequence-specific DNA binding
595	Ortho_60568	GI tract	7	9	12	6	0.5	NA
596	Ortho_21721	GI tract	9	12	12	6	0.5	PF01381	Helix-turn-helix					GO:0043565	sequence-specific DNA binding
597	Ortho_29552	Airways,GI tract,Oral,Skin,UG tract	12	12	12	6	0.5	PF00270	DEAD/DEAH box helicase					GO:0003676;GO:0005524	nucleic acid binding;ATP binding
598	Ortho_22307	GI tract,UG tract	8	11	12	6	0.5	PF02687	FtsX-like permease family			GO:0016020	membrane
599	Ortho_48538	GI tract,Oral	8	9	12	6	0.5	NA
600	Ortho_33746	GI tract,Oral,UG tract	9	10	12	6	0.5	PF02604	Antitoxin Phd_YefM, type II toxin-antitoxin system
601	Ortho_39887	GI tract,Skin,UG tract	10	12	12	6	0.5	PF14163	Superinfection exclusion protein B
602	Ortho_30314	GI tract,Oral	5	7	12	6	0.5	PF01757	Acyltransferase family					GO:0016747	transferase activity, transferring acyl groups other than amino-acyl groups
603	Ortho_78936	Blood,GI tract,Oral,UG tract	5	7	12	6	0.5	NA
604	Ortho_39836	Airways,Blood,GI tract,Oral,Skin	5	20	24	12	0.5	PF06835	Lipopolysaccharide-assembly, LptC-related
605	Ortho_18638	Airways,Blood,GI tract,Oral,Skin,UG tract	14	50	76	38	0.5	PF00271;PF00176;PF02384	Helicase conserved C-terminal domain;SNF2 family N-terminal domain;N-6 DNA Methylase	GO:0006306	DNA methylation			GO:0008170;GO:0005524;GO:0003677	N-methyltransferase activity;ATP binding;DNA binding
606	Ortho_30924	Airways,GI tract,Skin,UG tract	6	9	10	5	0.5	PF00665	Integrase core domain	GO:0015074	DNA integration
607	Ortho_61581	GI tract	8	10	10	5	0.5	NA
608	Ortho_20372	GI tract	9	10	10	5	0.5	PF03432	Relaxase/Mobilisation nuclease domain
609	Ortho_22851	GI tract	9	10	10	5	0.5	PF00512;PF02518	His Kinase A (phospho-acceptor) domain;Histidine kinase-, DNA gyrase B-, and HSP90-like ATPase	GO:0007165	signal transduction	GO:0016020	membrane	GO:0000155	phosphorelay sensor kinase activity
610	Ortho_78521	Oral,Skin,UG tract	5	7	10	5	0.5	NA
611	Ortho_13917	GI tract,Oral	9	9	10	5	0.5	PF13377;PF00356	Periplasmic binding protein-like domain;Bacterial regulatory proteins, lacI family	GO:0006355	regulation of transcription, DNA-dependent			GO:0003700	sequence-specific DNA binding transcription factor activity
612	Ortho_16627	Airways,GI tract,UG tract	8	10	10	5	0.5	PF13407	Periplasmic binding protein domain
613	Ortho_15327	Airways,GI tract,Oral,UG tract	10	10	10	5	0.5	PF00535	Glycosyl transferase family 2
614	Ortho_20168	Airways,GI tract,Oral	10	10	10	5	0.5	PF13472	GDSL-like Lipase/Acylhydrolase family
615	Ortho_28764	Blood,GI tract,Oral,Skin,UG tract	8	10	10	5	0.5	PF01370	NAD dependent epimerase/dehydratase family					GO:0003824;GO:0050662	catalytic activity;coenzyme binding
616	Ortho_1073	Airways,Blood,GI tract,Oral,UG tract	10	10	10	5	0.5	PF01047	MarR family	GO:0006355	regulation of transcription, DNA-dependent	GO:0005622	intracellular	GO:0003700	sequence-specific DNA binding transcription factor activity
617	Ortho_40034	GI tract,Oral	12	14	16	8	0.5	NA
618	Ortho_5117	GI tract,Oral,UG tract	13	15	16	8	0.5	PF13649	Methyltransferase domain
619	Ortho_39427	GI tract,Oral,UG tract	12	14	16	8	0.5	PF03829	PTS system glucitol/sorbitol-specific IIA component	GO:0009401	phosphoenolpyruvate-dependent sugar phosphotransferase system	GO:0005737	cytoplasm	GO:0008982	protein-N(PI)-phosphohistidine-sugar phosphotransferase activity
620	Ortho_10199	Airways,GI tract,Oral,UG tract	5	12	16	8	0.5	PF00534	Glycosyl transferases group 1	GO:0009058	biosynthetic process
621	Ortho_45953	Blood,GI tract	5	15	26	13	0.5	NA
622	Ortho_22132	GI tract,Oral	15	16	20	10	0.5	PF12666	PrgI family protein
623	Ortho_30996	Airways,Blood,GI tract,Oral	9	16	20	10	0.5	PF12680	SnoaL-like domain
624	Ortho_54196	Blood,GI tract,Oral,UG tract	17	18	20	10	0.5	PF01443	Viral (Superfamily 1) RNA helicase					GO:0005524	ATP binding
625	Ortho_49424	GI tract	7	10	14	7	0.5	NA
626	Ortho_27011	Airways,GI tract,Oral,UG tract	8	13	14	7	0.5	PF13280	WYL domain
627	Ortho_26673	GI tract,Oral,UG tract	9	12	14	7	0.5	PF01548	Transposase	GO:0006313	transposition, DNA-mediated			GO:0004803;GO:0003677	transposase activity;DNA binding
628	Ortho_18337	GI tract	9	12	18	9	0.5	NA
629	Ortho_39923	GI tract	10	14	18	9	0.5	NA
630	Ortho_16983	GI tract	12	16	18	9	0.5	PF00248;PF13534	Aldo/keto reductase family;4Fe-4S dicluster domain
631	Ortho_45718	GI tract,Oral,UG tract	5	10	18	9	0.5	PF00593;PF13715;PF07715	TonB dependent receptor;Domain of unknown function (DUF4480);TonB-dependent Receptor Plug Domain	GO:0006810	transport	GO:0016020	membrane	GO:0004872	receptor activity
632	Ortho_33102	Blood,GI tract,Oral,UG tract	11	17	18	9	0.5	PF04239	Protein of unknown function (DUF421)
633	Ortho_47382	GI tract,Oral	5	15	28	14	0.5	PF13715;PF07715	Domain of unknown function (DUF4480);TonB-dependent Receptor Plug Domain	GO:0006810	transport	GO:0016020	membrane	GO:0004872	receptor activity
634	Ortho_41254	GI tract,Skin	13	16	22	11	0.5	NA
635	Ortho_45505	Airways,GI tract,Oral,Skin,UG tract	9	28	46	23	0.5	PF00593;PF13715;PF07660;PF07715	TonB dependent receptor;Domain of unknown function (DUF4480);Secretin and TonB N terminus short domain;TonB-dependent Receptor Plug Domain	GO:0006810	transport	GO:0016020;GO:0019867	membrane;outer membrane	GO:0004872	receptor activity
636	Ortho_29756	GI tract,UG tract	10	11	12	6	0.5	PF06250	Protein of unknown function (DUF1016)
637	Ortho_27203	GI tract,Oral	9	10	12	6	0.5	PF03389	MobA/MobL family
638	Ortho_19472	GI tract,Oral,UG tract	9	11	12	6	0.5	PF03432	Relaxase/Mobilisation nuclease domain
639	Ortho_23728	GI tract	10	11	12	6	0.5	PF14203	Domain of unknown function (DUF4319)
640	Ortho_44840	GI tract,Oral,UG tract	5	10	12	6	0.5	PF00589;PF13102	Phage integrase family;Phage integrase SAM-like domain	GO:0006310;GO:0015074	DNA recombination;DNA integration			GO:0003677	DNA binding
641	Ortho_44710	GI tract,Oral,Skin,UG tract	12	12	12	6	0.5	PF14130	Domain of unknown function (DUF4297)
642	Ortho_23389	GI tract,Oral	9	11	12	6	0.5	PF03358	NADPH-dependent FMN reductase					GO:0016491	oxidoreductase activity
643	Ortho_25356	GI tract,Oral,UG tract	10	10	12	6	0.5	PF14198	Transposon-encoded protein TnpV
644	Ortho_22237	GI tract,Oral,Skin	11	12	12	6	0.5	PF12682	Flavodoxin
645	Ortho_24125	Airways,GI tract,Oral,UG tract	11	11	12	6	0.5	PF01381	Helix-turn-helix					GO:0043565	sequence-specific DNA binding
646	Ortho_26749	GI tract,Oral,Skin,UG tract	11	12	12	6	0.5	PF13333	Integrase core domain
647	Ortho_64685	Airways,Blood,GI tract,Oral,Skin	7	22	26	13	0.5	PF14131	Domain of unknown function (DUF4298)
648	Ortho_20010	GI tract	7	9	16	8	0.5	PF12750	Maff2 family
649	Ortho_17863	GI tract,Oral,UG tract	12	16	16	8	0.5	PF13597	Anaerobic ribonucleoside-triphosphate reductase
650	Ortho_20377	GI tract,Oral	13	14	16	8	0.5	PF01935	Domain of unknown function DUF87
651	Ortho_27683	Airways,Blood,GI tract,Oral,Skin,UG tract	19	29	34	17	0.5	PF00574	Clp protease
652	Ortho_26548	Airways,GI tract,Oral,Skin,UG tract	36	56	74	37	0.5	PF14305	TupA-like ATPgrasp
653	Ortho_18388	GI tract,Oral	11	13	20	10	0.5	PF01507	Phosphoadenosine phosphosulfate reductase family	GO:0008152	metabolic process			GO:0003824	catalytic activity
654	Ortho_56353	GI tract,Oral	10	15	20	10	0.5	NA
655	Ortho_27394	Blood,GI tract,Oral,Skin,UG tract	13	17	20	10	0.5	PF09605	Hypothetical bacterial integral membrane protein (Trep_Strep)
656	Ortho_15008	Airways,Blood,GI tract,Oral,UG tract	8	19	20	10	0.5	PF00512;PF00072;PF02518	His Kinase A (phospho-acceptor) domain;Response regulator receiver domain;Histidine kinase-, DNA gyrase B-, and HSP90-like ATPase	GO:0000160;GO:0007165	phosphorelay signal transduction system;signal transduction	GO:0016020	membrane	GO:0000155	phosphorelay sensor kinase activity
657	Ortho_29842	Blood,GI tract,Oral,UG tract	5	17	24	12	0.5	PF05272	Virulence-associated protein E
658	Ortho_33618	GI tract,UG tract	16	18	24	12	0.5	PF02687	FtsX-like permease family			GO:0016020	membrane
659	Ortho_38324	Airways,GI tract,Oral,Skin,UG tract	13	19	24	12	0.5	PF13356	Domain of unknown function (DUF4102)
660	Ortho_56682	Airways,Blood,GI tract,Oral,Skin,UG tract	6	22	54	27	0.5	NA
661	Ortho_34345	Airways,Blood,GI tract,Oral,Skin,UG tract	14	40	68	34	0.5	NA
662	Ortho_35558	GI tract,Oral,UG tract	10	10	10	5	0.5	PF07883	Cupin domain
663	Ortho_20845	GI tract	5	7	10	5	0.5	NA
664	Ortho_49725	GI tract	5	8	10	5	0.5	NA
665	Ortho_59310	GI tract	6	9	10	5	0.5	NA
666	Ortho_60487	GI tract	7	8	10	5	0.5	NA
667	Ortho_17459	GI tract,UG tract	9	10	10	5	0.5	PF13597;PF03477	Anaerobic ribonucleoside-triphosphate reductase;ATP cone domain
668	Ortho_16131	GI tract,Oral,UG tract	6	8	10	5	0.5	PF00005;PF00664	ABC transporter;ABC transporter transmembrane region	GO:0006810;GO:0055085	transport;transmembrane transport	GO:0016021	integral to membrane	GO:0042626;GO:0005524;GO:0016887	ATPase activity, coupled to transmembrane movement of substances;ATP binding;ATPase activity
669	Ortho_49602	Airways,Blood,GI tract,Oral,UG tract	9	10	10	5	0.5	NA
670	Ortho_33869	GI tract,Oral	9	12	14	7	0.5	NA
671	Ortho_41231	GI tract	8	12	14	7	0.5	NA
672	Ortho_47720	GI tract,Oral	5	11	14	7	0.5	NA
673	Ortho_57042	GI tract,Oral,UG tract	13	14	14	7	0.5	PF13346	ABC-2 family transporter protein
674	Ortho_28600	GI tract,Oral,Skin	12	13	14	7	0.5	PF02661	Fic/DOC family
675	Ortho_34499	Blood,GI tract,Oral,Skin,UG tract	9	12	14	7	0.5	PF12958	Protein of unknown function (DUF3847)
676	Ortho_28287	GI tract,Oral,Skin	8	10	14	7	0.5	PF13936	Helix-turn-helix domain
677	Ortho_31583	Airways,GI tract,Skin,UG tract	5	9	14	7	0.5	PF00561	alpha/beta hydrolase fold
678	Ortho_27945	Airways,Blood,GI tract,Oral,Skin,UG tract	11	16	18	9	0.5	PF00239	Resolvase, N terminal domain	GO:0006310	DNA recombination			GO:0000150;GO:0003677	recombinase activity;DNA binding
679	Ortho_60815	Airways,GI tract,Oral	13	14	18	9	0.5	PF13346	ABC-2 family transporter protein
680	Ortho_18364	GI tract,UG tract	10	12	18	9	0.5	PF12846	AAA-like domain
681	Ortho_18295	GI tract,Oral,UG tract	14	16	18	9	0.5	PF01476	LysM domain
682	Ortho_49012	Blood,GI tract,Oral,Skin,UG tract	6	17	18	9	0.5	PF14294	Domain of unknown function (DUF4372)
683	Ortho_27995	GI tract,Oral,UG tract	14	19	22	11	0.5	PF14192	Domain of unknown function (DUF4314)
684	Ortho_16809	Airways,Blood,GI tract,Oral,Skin,UG tract	7	15	26	13	0.5	PF00589;PF14659	Phage integrase family;Phage integrase, N-terminal SAM-like domain	GO:0006310;GO:0015074	DNA recombination;DNA integration			GO:0003677	DNA binding
685	Ortho_27832	Airways,Blood,GI tract,Oral,Skin	13	17	26	13	0.5	PF00145	C-5 cytosine-specific DNA methylase					GO:0008168	methyltransferase activity
686	Ortho_49405	GI tract,Oral	15	23	34	17	0.5	NA
687	Ortho_9191	Blood,GI tract,Oral,Skin,UG tract	18	28	34	17	0.5	PF13419	Haloacid dehalogenase-like hydrolase
688	Ortho_3324	GI tract,Oral,UG tract	17	22	28	14	0.5	PF00271;PF00176	Helicase conserved C-terminal domain;SNF2 family N-terminal domain					GO:0005524;GO:0003677	ATP binding;DNA binding
689	Ortho_24668	GI tract	13	21	24	12	0.5	PF13481	AAA domain
690	Ortho_46517	Airways,GI tract,Oral,Skin,UG tract	5	22	24	12	0.5	PF12988	Domain of unknown function, B. Theta Gene description (DUF3872)
691	Ortho_4836	GI tract,Oral,Skin,UG tract	18	20	24	12	0.5	PF02653	Branched-chain amino acid transport system / permease component	GO:0006810	transport	GO:0016020	membrane	GO:0005215	transporter activity
692	Ortho_38104	Airways,GI tract,Oral,Skin,UG tract	13	17	24	12	0.5	NA
693	Ortho_18581	Airways,Blood,GI tract,Oral,Skin,UG tract	22	31	46	23	0.5	PF09681	N-terminal phage replisome organiser (Phage_rep_org_N)
694	Ortho_17333	Airways,Blood,GI tract,Oral,UG tract	19	29	46	23	0.5	PF02255	PTS system, Lactose/Cellobiose specific IIA subunit	GO:0009401	phosphoenolpyruvate-dependent sugar phosphotransferase system
695	Ortho_60592	GI tract,Oral	12	15	20	10	0.5	NA
696	Ortho_25647	Airways,GI tract,Oral,Skin,UG tract	15	19	20	10	0.5	NA
697	Ortho_48481	Blood,GI tract,Oral	5	16	20	10	0.5	PF13481	AAA domain
698	Ortho_18350	GI tract	10	13	20	10	0.5	NA
699	Ortho_3405	Airways,Blood,GI tract,Oral,Skin	15	18	20	10	0.5	PF13439;PF00534	Glycosyltransferase Family 4;Glycosyl transferases group 1	GO:0009058	biosynthetic process
700	Ortho_3774	Airways,GI tract,Oral,Skin,UG tract	12	13	20	10	0.5	PF07080	Protein of unknown function (DUF1348)
701	Ortho_38407	Airways,GI tract,Oral,Skin	10	13	16	8	0.5	PF11412;PF13899	Disulphide bond corrector protein DsbC;Thioredoxin-like
702	Ortho_27741	Airways,GI tract,Oral,Skin,UG tract	11	15	16	8	0.5	PF13707	RloB-like protein
703	Ortho_24298	Airways,Blood,GI tract,Oral,Skin	6	16	16	8	0.5	PF01648	4'-phosphopantetheinyl transferase superfamily	GO:0009059	macromolecule biosynthetic process			GO:0008897;GO:0000287	holo-[acyl-carrier-protein] synthase activity;magnesium ion binding
704	Ortho_45977	Blood,GI tract	6	17	30	15	0.5	PF02195	ParB-like nuclease domain
705	Ortho_24216	Airways,Blood,GI tract,Oral,UG tract	11	26	30	15	0.5	PF00589;PF13102	Phage integrase family;Phage integrase SAM-like domain	GO:0006310;GO:0015074	DNA recombination;DNA integration			GO:0003677	DNA binding
706	Ortho_31083	Airways,Blood,GI tract,Oral,Skin,UG tract	19	26	30	15	0.5	PF13589	Histidine kinase-, DNA gyrase B-, and HSP90-like ATPase
707	Ortho_18948	Airways,GI tract,Oral,Skin,UG tract	8	9	12	6	0.5	PF00126;PF03466	Bacterial regulatory helix-turn-helix protein, lysR family;LysR substrate binding domain	GO:0006355	regulation of transcription, DNA-dependent			GO:0003700	sequence-specific DNA binding transcription factor activity
708	Ortho_21951	GI tract,Oral,UG tract	8	10	12	6	0.5	PF00027	Cyclic nucleotide-binding domain
709	Ortho_18311	GI tract,Oral,UG tract	8	10	12	6	0.5	PF03432	Relaxase/Mobilisation nuclease domain
710	Ortho_21460	GI tract,UG tract	9	11	12	6	0.5	PF02534	Type IV secretory system Conjugative DNA transfer	GO:0009291	unidirectional conjugation	GO:0016020	membrane
711	Ortho_40911	GI tract,Oral	6	12	12	6	0.5	PF13306	Leucine rich repeats (6 copies)
712	Ortho_4738	GI tract,Skin	7	10	12	6	0.5	PF01177	Asp/Glu/Hydantoin racemase	GO:0006807	nitrogen compound metabolic process			GO:0036361	racemase activity, acting on amino acids and derivatives
713	Ortho_20782	Blood,GI tract,Oral,UG tract	10	11	12	6	0.5	PF03611	PTS system sugar-specific permease component	GO:0009401	phosphoenolpyruvate-dependent sugar phosphotransferase system	GO:0016021	integral to membrane
714	Ortho_55654	Airways,GI tract,Oral	9	12	12	6	0.5	NA
715	Ortho_41269	GI tract,Oral,UG tract	9	10	12	6	0.5	NA
716	Ortho_29168	GI tract,Oral	11	11	12	6	0.5	PF01661	Macro domain
717	Ortho_11201	Airways,GI tract,Oral,UG tract	13	20	26	13	0.5	PF01420	Type I restriction modification DNA specificity domain	GO:0006304	DNA modification			GO:0003677	DNA binding
718	Ortho_20478	Blood,GI tract,Oral,Skin,UG tract	16	21	26	13	0.5	PF02302	PTS system, Lactose/Cellobiose specific IIB subunit	GO:0009401	phosphoenolpyruvate-dependent sugar phosphotransferase system			GO:0008982	protein-N(PI)-phosphohistidine-sugar phosphotransferase activity
719	Ortho_11364	GI tract,Oral,Skin,UG tract	15	16	22	11	0.5	PF01546;PF07687	Peptidase family M20/M25/M40;Peptidase dimerisation domain	GO:0008152	metabolic process			GO:0016787	hydrolase activity
720	Ortho_11168	GI tract,Oral,UG tract	15	20	22	11	0.5	PF00535	Glycosyl transferase family 2
721	Ortho_11285	Airways,GI tract,Oral,UG tract	16	17	22	11	0.5	PF00005	ABC transporter					GO:0005524;GO:0016887	ATP binding;ATPase activity
722	Ortho_17720	Airways,Blood,GI tract,Oral,Skin	21	35	46	23	0.5	PF02384	N-6 DNA Methylase	GO:0006306	DNA methylation			GO:0008170;GO:0003677	N-methyltransferase activity;DNA binding
723	Ortho_57838	Airways,GI tract,Oral,UG tract	21	29	32	16	0.5	NA
724	Ortho_32493	GI tract,Oral	20	24	32	16	0.5	NA
725	Ortho_18289	Airways,GI tract,Oral,Skin,UG tract	24	32	42	21	0.5	PF04233;PF03496	Phage Mu protein F like protein;ADP-ribosyltransferase exoenzyme	GO:0009405	pathogenesis	GO:0005576	extracellular region
726	Ortho_2964	GI tract,Oral,UG tract	15	16	18	9	0.5	PF02311;PF12833	AraC-like ligand binding domain;Helix-turn-helix domain	GO:0006355	regulation of transcription, DNA-dependent			GO:0003700;GO:0043565	sequence-specific DNA binding transcription factor activity;sequence-specific DNA binding
727	Ortho_51095	GI tract,Oral,UG tract	13	17	18	9	0.5	PF01337	Barstar (barnase inhibitor)
728	Ortho_28067	Airways,GI tract,Oral,Skin,UG tract	16	16	18	9	0.5	PF01420	Type I restriction modification DNA specificity domain	GO:0006304	DNA modification			GO:0003677	DNA binding
729	Ortho_5756	Blood,GI tract,Oral,Skin,UG tract	14	17	24	12	0.5	PF00398	Ribosomal RNA adenine dimethylase	GO:0000154	rRNA modification			GO:0000179;GO:0008649	rRNA (adenine-N6,N6-)-dimethyltransferase activity;rRNA methyltransferase activity
730	Ortho_45558	Blood,GI tract,Oral,UG tract	9	25	40	20	0.5	PF13715;PF07715	Domain of unknown function (DUF4480);TonB-dependent Receptor Plug Domain	GO:0006810	transport	GO:0016020	membrane	GO:0004872	receptor activity
731	Ortho_23451	GI tract,Oral	6	14	14	7	0.5	PF00589	Phage integrase family	GO:0006310;GO:0015074	DNA recombination;DNA integration			GO:0003677	DNA binding
732	Ortho_39925	GI tract	9	12	14	7	0.5	NA
733	Ortho_24650	GI tract,Oral	9	9	14	7	0.5	PF12687	Protein of unknown function (DUF3801)
734	Ortho_20091	GI tract,Oral	11	13	14	7	0.5	PF13481	AAA domain
735	Ortho_5103	Airways,GI tract,Oral,Skin,UG tract	10	13	14	7	0.5	PF00861	Ribosomal L18p/L5e family	GO:0006412	translation	GO:0005840;GO:0005622	ribosome;intracellular	GO:0003735	structural constituent of ribosome
736	Ortho_23099	Airways,GI tract,Oral,Skin,UG tract	11	11	14	7	0.5	PF13784;PF02661	Fic/DOC family N-terminal;Fic/DOC family
737	Ortho_20088	GI tract	12	15	20	10	0.5	PF14195;PF01807;PF14191	Domain of unknown function (DUF4316);CHC2 zinc finger;YodL-like	GO:0006260	DNA replication			GO:0008270;GO:0003896;GO:0003677	zinc ion binding;DNA primase activity;DNA binding
738	Ortho_27190	GI tract,Oral	14	16	20	10	0.5	PF14202	Transposon-encoded protein TnpW
739	Ortho_39898	Blood,GI tract,Oral	16	20	26	13	0.5	PF01035	6-O-methylguanine DNA methyltransferase, DNA binding domain	GO:0006281	DNA repair			GO:0003824	catalytic activity
740	Ortho_26736	GI tract,Oral	20	25	32	16	0.5	PF12957	Domain of unknown function (DUF3846)
741	Ortho_960	Airways,GI tract,Oral,UG tract	19	23	32	16	0.5	PF00005	ABC transporter					GO:0005524;GO:0016887	ATP binding;ATPase activity
742	Ortho_18729	Airways,GI tract,Oral,UG tract	34	57	78	39	0.5	NA
743	Ortho_10295	Airways,Blood,GI tract,Oral,Skin,UG tract	42	59	78	39	0.5	PF00004	ATPase family associated with various cellular activities (AAA)					GO:0005524	ATP binding
744	Ortho_9594	Airways,Blood,GI tract,Oral,Skin,UG tract	24	33	44	22	0.5	PF00005	ABC transporter					GO:0005524;GO:0016887	ATP binding;ATPase activity
745	Ortho_33754	GI tract	11	13	16	8	0.5	NA
746	Ortho_29656	Airways,Blood,GI tract,Oral,UG tract	12	14	16	8	0.5	NA
747	Ortho_26032	GI tract,Oral,Skin,UG tract	10	13	16	8	0.5	PF01757	Acyltransferase family					GO:0016747	transferase activity, transferring acyl groups other than amino-acyl groups
748	Ortho_5363	Airways,GI tract,Oral,UG tract	13	15	16	8	0.5	PF00126;PF03466	Bacterial regulatory helix-turn-helix protein, lysR family;LysR substrate binding domain	GO:0006355	regulation of transcription, DNA-dependent			GO:0003700	sequence-specific DNA binding transcription factor activity
749	Ortho_19567	GI tract,Skin,UG tract	16	20	22	11	0.5	PF00999	Sodium/hydrogen exchanger family	GO:0006812;GO:0055085	cation transport;transmembrane transport	GO:0016021	integral to membrane	GO:0015299	solute:hydrogen antiporter activity
750	Ortho_18381	GI tract,Oral	13	19	28	14	0.5	NA
751	Ortho_59946	Airways,Blood,GI tract,Oral,Skin,UG tract	17	27	28	14	0.5	PF04326	Divergent AAA domain					GO:0005524	ATP binding
752	Ortho_29849	Blood,GI tract,Oral,UG tract	14	19	28	14	0.5	PF08878	Domain of unknown function (DUF1837)
753	Ortho_1209	GI tract,Oral,UG tract	16	24	28	14	0.5	PF13439;PF00534	Glycosyltransferase Family 4;Glycosyl transferases group 1	GO:0009058	biosynthetic process
754	Ortho_55494	GI tract,Oral,Skin,UG tract	10	25	34	17	0.5	PF05133	Phage portal protein, SPP1 Gp6-like
755	Ortho_28926	Airways,Blood,GI tract,Oral,Skin,UG tract	27	32	34	17	0.5	PF00271;PF00176	Helicase conserved C-terminal domain;SNF2 family N-terminal domain					GO:0005524;GO:0003677	ATP binding;DNA binding
756	Ortho_29654	GI tract,Oral,UG tract	37	61	88	44	0.5	PF01966	HD domain
757	Ortho_19985	GI tract	16	19	30	15	0.5	PF12681	Glyoxalase-like domain
758	Ortho_29641	Airways,GI tract,Oral,UG tract	13	17	18	9	0.5	PF12873	Domain of unknown function (DUF3825)
759	Ortho_18383	GI tract	7	10	12	6	0.5	NA
760	Ortho_29731	Blood,GI tract,Oral,UG tract	8	11	12	6	0.5	PF12476;PF13304	Protein of unknown function (DUF3696);AAA domain					GO:0005524	ATP binding
761	Ortho_13103	GI tract,Oral,UG tract	7	11	12	6	0.5	PF07690	Major Facilitator Superfamily	GO:0055085	transmembrane transport	GO:0016021	integral to membrane
762	Ortho_38179	GI tract,Oral,UG tract	8	11	12	6	0.5	PF12708	Pectate lyase superfamily protein
763	Ortho_15728	Blood,GI tract,Oral,Skin,UG tract	13	21	26	13	0.5	PF02655	ATP-grasp domain					GO:0046872;GO:0005524	metal ion binding;ATP binding
764	Ortho_12241	GI tract,Oral,Skin,UG tract	14	21	28	14	0.5	PF02515	CoA-transferase family III					GO:0003824	catalytic activity
765	Ortho_48560	GI tract,Oral	6	12	14	7	0.5	NA
766	Ortho_27948	GI tract	8	14	14	7	0.5	PF12728	Helix-turn-helix domain
767	Ortho_36383	GI tract,Oral,Skin	6	13	14	7	0.5	PF01554	MatE	GO:0006855;GO:0055085	drug transmembrane transport;transmembrane transport	GO:0016020	membrane	GO:0015297;GO:0015238	antiporter activity;drug transmembrane transporter activity
768	Ortho_17252	Airways,Blood,GI tract,Oral,Skin,UG tract	19	22	22	11	0.5	PF00702	haloacid dehalogenase-like hydrolase
769	Ortho_48470	Airways,GI tract,Oral,UG tract	6	23	30	15	0.5	PF11888	Protein of unknown function (DUF3408)
770	Ortho_1453	Airways,Blood,GI tract,Oral,Skin,UG tract	21	28	38	19	0.5	PF02746;PF13378	Mandelate racemase / muconate lactonizing enzyme, N-terminal domain;Enolase C-terminal domain-like
771	Ortho_14831	Airways,GI tract,Oral,Skin,UG tract	20	34	48	24	0.5	PF00440	Bacterial regulatory proteins, tetR family					GO:0003677	DNA binding
772	Ortho_27389	GI tract	12	14	16	8	0.5	NA
773	Ortho_51801	GI tract	7	9	10	5	0.5	PF08780	Nucleotidyltransferase substrate binding protein like
774	Ortho_27172	GI tract,UG tract	10	10	10	5	0.5	NA
775	Ortho_9392	GI tract,Oral,UG tract	15	19	24	12	0.5	PF00692	dUTPase	GO:0046080	dUTP metabolic process			GO:0016787	hydrolase activity
776	Ortho_286	Airways,Blood,GI tract,Oral,Skin,UG tract	28	33	38	19	0.5	PF07702;PF00392	UTRA domain;Bacterial regulatory proteins, gntR family	GO:0006355	regulation of transcription, DNA-dependent			GO:0003700;GO:0003677	sequence-specific DNA binding transcription factor activity;DNA binding
777	Ortho_18939	Airways,GI tract,Oral,Skin,UG tract	9	9	12	6	0.5	PF00890	FAD binding domain
778	Ortho_33613	GI tract,Oral	12	12	14	7	0.5	PF03389	MobA/MobL family
779	Ortho_2977	Blood,GI tract,Oral	16	21	30	15	0.5	PF13580	SIS domain	GO:0005975	carbohydrate metabolic process			GO:0030246	carbohydrate binding
780	Ortho_22714	GI tract	12	15	20	10	0.5	PF14198	Transposon-encoded protein TnpV
781	Ortho_8590	GI tract,Oral,Skin,UG tract	12	13	14	7	0.5	PF13649	Methyltransferase domain
782	Ortho_25068	GI tract,Oral	10	10	12	6	0.5	PF13472	GDSL-like Lipase/Acylhydrolase family
783	Ortho_26320	Airways,Blood,GI tract,Oral,Skin,UG tract	73	132	251	125	0.498008	PF00239	Resolvase, N terminal domain	GO:0006310	DNA recombination			GO:0000150;GO:0003677	recombinase activity;DNA binding
784	Ortho_21779	Airways,Blood,GI tract,Oral,Skin,UG tract	47	105	191	95	0.497382	PF09605	Hypothetical bacterial integral membrane protein (Trep_Strep)
785	Ortho_26399	Airways,Blood,GI tract,Oral,Skin,UG tract	60	93	147	73	0.496599	PF03354	Phage Terminase
786	Ortho_18866	Airways,Blood,GI tract,Oral,Skin,UG tract	44	83	113	56	0.495575	PF01381	Helix-turn-helix					GO:0043565	sequence-specific DNA binding
787	Ortho_3753	Airways,Blood,GI tract,Oral,Skin,UG tract	101	195	287	142	0.494774	PF07883	Cupin domain
788	Ortho_7812	Airways,Blood,GI tract,Oral,Skin,UG tract	35	52	95	47	0.494737	PF00589;PF12167	Phage integrase family;Domain of unknown function (DUF3596)	GO:0006310;GO:0015074	DNA recombination;DNA integration			GO:0003677	DNA binding
789	Ortho_2461	Airways,Blood,GI tract,Oral,Skin,UG tract	32	52	89	44	0.494382	PF00975	Thioesterase domain	GO:0009058	biosynthetic process			GO:0016788	hydrolase activity, acting on ester bonds
790	Ortho_905	Airways,Blood,GI tract,Oral,Skin,UG tract	76	192	350	173	0.494286	PF03764;PF00009;PF14492;PF00679	Elongation factor G, domain IV;Elongation factor Tu GTP binding domain;Elongation Factor G, domain II;Elongation factor G C-terminus					GO:0003924;GO:0005525	GTPase activity;GTP binding
791	Ortho_20690	Airways,GI tract,Oral,Skin,UG tract	25	41	67	33	0.492537	PF01554	MatE	GO:0006855;GO:0055085	drug transmembrane transport;transmembrane transport	GO:0016020	membrane	GO:0015297;GO:0015238	antiporter activity;drug transmembrane transporter activity
792	Ortho_26621	Airways,Blood,GI tract,Oral,UG tract	27	44	65	32	0.492308	PF12224	Putative amidoligase enzyme
793	Ortho_44515	Airways,Blood,GI tract,Oral,Skin,UG tract	18	49	63	31	0.492063	PF00872	Transposase, Mutator family	GO:0006313	transposition, DNA-mediated			GO:0004803;GO:0003677	transposase activity;DNA binding
794	Ortho_27498	Airways,GI tract,Oral,Skin,UG tract	46	71	124	61	0.491935	PF05016	Plasmid stabilisation system protein
795	Ortho_1674	Airways,Blood,GI tract,Oral,Skin,UG tract	65	133	244	120	0.491803	PF00005	ABC transporter					GO:0005524;GO:0016887	ATP binding;ATPase activity
796	Ortho_21021	Airways,GI tract,Oral,Skin,UG tract	34	43	59	29	0.491525	PF02361	Cobalt transport protein
797	Ortho_18187	GI tract,Oral,UG tract	40	70	112	55	0.491071	PF00037	4Fe-4S binding domain					GO:0051536	iron-sulfur cluster binding
798	Ortho_7323	Blood,GI tract,Oral,Skin,UG tract	38	48	53	26	0.490566	PF02384;PF12161	N-6 DNA Methylase;HsdM N-terminal domain	GO:0006306	DNA methylation			GO:0008170;GO:0003677	N-methyltransferase activity;DNA binding
799	Ortho_46306	Blood,GI tract,Oral,UG tract	5	28	51	25	0.490196	PF07980;PF14322	SusD family;Starch-binding associating with outer membrane
800	Ortho_11459	Blood,GI tract,Oral,UG tract	32	40	51	25	0.490196	PF03551	Transcriptional regulator PadR-like family
801	Ortho_27332	Airways,GI tract,Oral,UG tract	22	39	49	24	0.489796	PF00271;PF00176	Helicase conserved C-terminal domain;SNF2 family N-terminal domain					GO:0005524;GO:0003677	ATP binding;DNA binding
802	Ortho_53734	Airways,GI tract,Oral,Skin,UG tract	27	38	45	22	0.488889	PF07669	Eco57I restriction-modification methylase	GO:0006304	DNA modification			GO:0003824;GO:0003677	catalytic activity;DNA binding
803	Ortho_18477	GI tract,Oral,UG tract	35	55	88	43	0.488636	PF03358	NADPH-dependent FMN reductase					GO:0016491	oxidoreductase activity
804	Ortho_17594	Airways,GI tract,Oral,UG tract	35	58	88	43	0.488636	PF13347	MFS/sugar transport protein
805	Ortho_6228	Airways,Blood,GI tract,Oral,Skin,UG tract	61	107	164	80	0.487805	PF00403	Heavy-metal-associated domain	GO:0030001	metal ion transport			GO:0046872	metal ion binding
806	Ortho_28637	Airways,GI tract,Oral,UG tract	7	27	39	19	0.487179	PF03432	Relaxase/Mobilisation nuclease domain
807	Ortho_45187	GI tract,Oral,Skin,UG tract	7	22	39	19	0.487179	PF00593;PF13715;PF07715	TonB dependent receptor;Domain of unknown function (DUF4480);TonB-dependent Receptor Plug Domain	GO:0006810	transport	GO:0016020	membrane	GO:0004872	receptor activity
808	Ortho_30705	Airways,Blood,GI tract,Oral,Skin,UG tract	47	92	115	56	0.486957	PF01758	Sodium Bile acid symporter family			GO:0016020	membrane
809	Ortho_18232	Airways,Blood,GI tract,Oral,Skin,UG tract	34	52	76	37	0.486842	PF10926	Protein of unknown function (DUF2800)
810	Ortho_55092	GI tract,Oral,UG tract	19	25	37	18	0.486486	PF14196	L-2-amino-thiazoline-4-carboxylic acid hydrolase
811	Ortho_9377	Blood,GI tract,Oral,Skin,UG tract	24	29	37	18	0.486486	PF00392	Bacterial regulatory proteins, gntR family	GO:0006355	regulation of transcription, DNA-dependent			GO:0003700	sequence-specific DNA binding transcription factor activity
812	Ortho_24231	Airways,Blood,GI tract,Oral,Skin,UG tract	19	29	37	18	0.486486	PF13276	HTH-like domain
813	Ortho_24799	Blood,GI tract,Oral,UG tract	21	26	37	18	0.486486	PF00753;PF02805	Metallo-beta-lactamase superfamily;Metal binding domain of Ada	GO:0006355;GO:0006281	regulation of transcription, DNA-dependent;DNA repair			GO:0008168;GO:0008270;GO:0003677	methyltransferase activity;zinc ion binding;DNA binding
814	Ortho_15916	Airways,Blood,GI tract,Oral,UG tract	12	25	35	17	0.485714	PF00145	C-5 cytosine-specific DNA methylase					GO:0008168	methyltransferase activity
815	Ortho_40667	Airways,GI tract,Oral,Skin,UG tract	11	25	35	17	0.485714	PF17194;PF11459	Protein of unknwon function (DUF2893)
816	Ortho_18815	Airways,Blood,GI tract,Oral,UG tract	21	30	35	17	0.485714	PF06114	Domain of unknown function (DUF955)
817	Ortho_4414	Airways,GI tract,Oral,Skin,UG tract	36	54	70	34	0.485714	PF00892	EamA-like transporter family			GO:0016021;GO:0016020	integral to membrane;membrane
818	Ortho_38191	Airways,Blood,GI tract,Oral,Skin,UG tract	22	48	70	34	0.485714	PF08401	Domain of unknown function (DUF1738)
819	Ortho_49016	Airways,Blood,GI tract,Oral,Skin,UG tract	35	59	68	33	0.485294	PF05704	Capsular polysaccharide synthesis protein
820	Ortho_26614	GI tract,Oral	14	23	33	16	0.484848	PF01555	DNA methylase	GO:0006306	DNA methylation			GO:0008170;GO:0003677	N-methyltransferase activity;DNA binding
821	Ortho_4717	GI tract,Oral,UG tract	14	21	33	16	0.484848	PF13416	Bacterial extracellular solute-binding protein
822	Ortho_34365	GI tract,Oral,Skin,UG tract	7	21	33	16	0.484848	PF00717;PF07022	Peptidase S24-like;Bacteriophage CI repressor helix-turn-helix domain	GO:0045892	negative regulation of transcription, DNA-dependent			GO:0003677	DNA binding
823	Ortho_26358	Airways,Blood,GI tract,Skin,UG tract	10	14	33	16	0.484848	PF03400	IS1 transposase	GO:0006313	transposition, DNA-mediated			GO:0004803;GO:0003677	transposase activity;DNA binding
824	Ortho_40501	Airways,GI tract,Oral,Skin,UG tract	15	30	33	16	0.484848	PF07715	TonB-dependent Receptor Plug Domain	GO:0006810	transport	GO:0016020	membrane	GO:0004872	receptor activity
825	Ortho_1317	Airways,GI tract,Oral,Skin,UG tract	24	25	33	16	0.484848	PF00126;PF03466	Bacterial regulatory helix-turn-helix protein, lysR family;LysR substrate binding domain	GO:0006355	regulation of transcription, DNA-dependent			GO:0003700	sequence-specific DNA binding transcription factor activity
826	Ortho_3683	Blood,GI tract,Oral,UG tract	20	24	33	16	0.484848	PF13407	Periplasmic binding protein domain
827	Ortho_4374	Airways,GI tract,Oral,UG tract	22	28	33	16	0.484848	PF01053	Cys/Met metabolism PLP-dependent enzyme					GO:0030170	pyridoxal phosphate binding
828	Ortho_25222	Blood,GI tract,Oral,UG tract	31	45	66	32	0.484848	PF02195;PF01555	ParB-like nuclease domain;DNA methylase	GO:0006306	DNA methylation			GO:0008170;GO:0003677	N-methyltransferase activity;DNA binding
829	Ortho_4649	Airways,GI tract,Oral,Skin,UG tract	18	27	33	16	0.484848	PF02629;PF00132	CoA binding domain;Bacterial transferase hexapeptide (six repeats)					GO:0048037	cofactor binding
830	Ortho_10050	Airways,Blood,GI tract,Oral,Skin,UG tract	40	71	97	47	0.484536	NA
831	Ortho_21810	Airways,Blood,GI tract,Oral,Skin,UG tract	32	52	64	31	0.484375	PF02086	D12 class N6 adenine-specific DNA methyltransferase	GO:0032775	DNA methylation on adenine			GO:0009007	site-specific DNA-methyltransferase (adenine-specific) activity
832	Ortho_18589	Airways,Blood,GI tract,Oral,UG tract	28	38	64	31	0.484375	PF04014	Antidote-toxin recognition MazE
833	Ortho_19982	Airways,Blood,GI tract,Oral,Skin,UG tract	56	116	219	106	0.484018	PF02361	Cobalt transport protein
834	Ortho_18583	GI tract,Oral	14	20	31	15	0.483871	PF03432	Relaxase/Mobilisation nuclease domain
835	Ortho_45212	GI tract,Oral,UG tract	7	18	31	15	0.483871	PF16370;PF16371
836	Ortho_45111	GI tract	9	18	31	15	0.483871	NA
837	Ortho_19924	GI tract,UG tract	19	25	31	15	0.483871	NA
838	Ortho_21777	GI tract,Oral	19	23	31	15	0.483871	PF14697	4Fe-4S dicluster domain
839	Ortho_2094	Airways,GI tract,Oral	17	22	31	15	0.483871	PF02653	Branched-chain amino acid transport system / permease component	GO:0006810	transport	GO:0016020	membrane	GO:0005215	transporter activity
840	Ortho_18206	Blood,GI tract,Oral,UG tract	25	39	62	30	0.483871	NA
841	Ortho_26807	Airways,Blood,GI tract,Oral,Skin	14	22	31	15	0.483871	PF01935	Domain of unknown function DUF87
842	Ortho_53750	Blood,GI tract,Oral	7	22	31	15	0.483871	NA
843	Ortho_30192	Airways,Blood,GI tract,Oral,Skin,UG tract	19	27	31	15	0.483871	PF13304	AAA domain					GO:0005524	ATP binding
844	Ortho_52739	Blood,GI tract,Oral,UG tract	23	41	60	29	0.483333	PF05135	Phage gp6-like head-tail connector protein
845	Ortho_7685	Airways,Blood,GI tract,Oral,Skin,UG tract	28	49	60	29	0.483333	PF00535	Glycosyl transferase family 2
846	Ortho_18652	Airways,Blood,GI tract,Oral,Skin,UG tract	48	90	147	71	0.482993	PF08843	Nucleotidyl transferase of unknown function (DUF1814)
847	Ortho_18655	GI tract,Oral	18	23	29	14	0.482759	PF02534	Type IV secretory system Conjugative DNA transfer	GO:0009291	unidirectional conjugation	GO:0016020	membrane
848	Ortho_16725	GI tract,Oral	19	23	29	14	0.482759	PF00881;PF13187	Nitroreductase family;4Fe-4S dicluster domain					GO:0051536	iron-sulfur cluster binding
849	Ortho_28321	Airways,GI tract,Oral,Skin,UG tract	18	42	58	28	0.482759	PF05598;PF01609	Transposase domain (DUF772);Transposase DDE domain	GO:0006313	transposition, DNA-mediated			GO:0004803;GO:0003677	transposase activity;DNA binding
850	Ortho_10935	GI tract,Oral	18	24	29	14	0.482759	PF00543	Nitrogen regulatory protein P-II	GO:0006808	regulation of nitrogen utilization			GO:0030234	enzyme regulator activity
851	Ortho_41131	Airways,GI tract,Oral,UG tract	15	25	29	14	0.482759	NA
852	Ortho_9397	Airways,Blood,GI tract,Oral,Skin,UG tract	36	48	56	27	0.482143	PF00072;PF00486	Response regulator receiver domain;Transcriptional regulatory protein, C terminal	GO:0000160;GO:0006355	phosphorelay signal transduction system;regulation of transcription, DNA-dependent			GO:0003677	DNA binding
853	Ortho_13160	Blood,GI tract,Oral,UG tract	10	12	27	13	0.481481	PF08241	Methyltransferase domain	GO:0008152	metabolic process			GO:0008168	methyltransferase activity
854	Ortho_14217	GI tract,Oral,Skin	17	21	27	13	0.481481	PF02311;PF12833	AraC-like ligand binding domain;Helix-turn-helix domain	GO:0006355	regulation of transcription, DNA-dependent			GO:0003700;GO:0043565	sequence-specific DNA binding transcription factor activity;sequence-specific DNA binding
855	Ortho_46403	GI tract,Oral,UG tract	7	19	27	13	0.481481	PF00196	Bacterial regulatory proteins, luxR family	GO:0006355	regulation of transcription, DNA-dependent			GO:0003700	sequence-specific DNA binding transcription factor activity
856	Ortho_47804	Airways,GI tract,Oral,Skin,UG tract	6	22	27	13	0.481481	PF13351;PF13101	Protein of unknown function (DUF4099);Protein of unknown function (DUF3945)
857	Ortho_24396	Airways,Blood,GI tract,Oral,UG tract	33	49	81	39	0.481481	PF03551	Transcriptional regulator PadR-like family
858	Ortho_6226	GI tract,Oral,UG tract	34	48	54	26	0.481481	PF13394;PF04055	4Fe-4S single cluster domain;Radical SAM superfamily					GO:0003824;GO:0051536	catalytic activity;iron-sulfur cluster binding
859	Ortho_48699	GI tract,Oral,Skin,UG tract	6	18	27	13	0.481481	PF02357;PF00467	Transcription termination factor nusG;KOW motif	GO:0006355	regulation of transcription, DNA-dependent
860	Ortho_42468	Airways,GI tract,Oral,UG tract	19	24	27	13	0.481481	PF08889	WbqC-like protein family
861	Ortho_22533	Airways,Blood,GI tract,Oral,Skin,UG tract	15	21	27	13	0.481481	PF01381	Helix-turn-helix					GO:0043565	sequence-specific DNA binding
862	Ortho_1500	Airways,GI tract,Oral,Skin	12	17	27	13	0.481481	PF00528	Binding-protein-dependent transport system inner membrane component	GO:0006810	transport	GO:0016020	membrane
863	Ortho_17143	Airways,Blood,GI tract,Oral,UG tract	27	35	54	26	0.481481	PF00005;PF00664	ABC transporter;ABC transporter transmembrane region	GO:0006810;GO:0055085	transport;transmembrane transport	GO:0016021	integral to membrane	GO:0042626;GO:0005524;GO:0016887	ATPase activity, coupled to transmembrane movement of substances;ATP binding;ATPase activity
864	Ortho_18707	Blood,GI tract,Oral,UG tract	44	72	106	51	0.481132	PF13192	Thioredoxin domain
865	Ortho_18235	Airways,Blood,GI tract,Oral,Skin,UG tract	41	68	106	51	0.481132	PF00476	DNA polymerase family A	GO:0006260	DNA replication			GO:0003887;GO:0003677	DNA-directed DNA polymerase activity;DNA binding
866	Ortho_29269	Airways,Blood,GI tract,Oral,Skin,UG tract	38	73	154	74	0.480519	PF01381;PF00717	Helix-turn-helix;Peptidase S24-like					GO:0043565	sequence-specific DNA binding
867	Ortho_56349	GI tract,Oral,UG tract	16	19	25	12	0.48	PF11796;PF09664	Protein of unknown function N-terminus (DUF3323);Protein of unknown function C-terminus (DUF2399)
868	Ortho_17764	GI tract,Oral,UG tract	18	20	25	12	0.48	PF02663;PF01258	FmdE, Molybdenum formylmethanofuran dehydrogenase operon;Prokaryotic dksA/traR C4-type zinc finger					GO:0008270	zinc ion binding
869	Ortho_9432	Airways,GI tract,Oral,Skin,UG tract	10	19	25	12	0.48	PF01022	Bacterial regulatory protein, arsR family	GO:0006355	regulation of transcription, DNA-dependent			GO:0003700	sequence-specific DNA binding transcription factor activity
870	Ortho_31340	Airways,Blood,GI tract,Oral,Skin,UG tract	19	21	25	12	0.48	PF07728	AAA domain (dynein-related subfamily)					GO:0005524;GO:0016887	ATP binding;ATPase activity
871	Ortho_6655	GI tract,Oral,UG tract	16	20	25	12	0.48	PF00403	Heavy-metal-associated domain	GO:0030001	metal ion transport			GO:0046872	metal ion binding
872	Ortho_17755	Airways,Blood,GI tract,Oral,UG tract	15	22	25	12	0.48	PF07508;PF13408;PF00239	Recombinase;Recombinase zinc beta ribbon domain;Resolvase, N terminal domain	GO:0006310	DNA recombination			GO:0000150;GO:0003677	recombinase activity;DNA binding
873	Ortho_3006	GI tract,Oral,UG tract	21	23	25	12	0.48	PF01546;PF07687	Peptidase family M20/M25/M40;Peptidase dimerisation domain	GO:0008152	metabolic process			GO:0016787	hydrolase activity
874	Ortho_53751	GI tract,Oral	6	21	25	12	0.48	PF16306
875	Ortho_52003	GI tract,Oral,UG tract	8	18	25	12	0.48	PF14905	Outer membrane protein beta-barrel family
876	Ortho_29665	GI tract,Oral	13	21	25	12	0.48	PF11185	Protein of unknown function (DUF2971)
877	Ortho_1155	Airways,Blood,GI tract,Oral,Skin,UG tract	93	247	421	202	0.47981	PF02397	Bacterial sugar transferase
878	Ortho_50188	Blood,GI tract,Oral,UG tract	20	34	48	23	0.479167	NA
879	Ortho_5041	GI tract,Oral,UG tract	26	39	48	23	0.479167	PF00403;PF12669	Heavy-metal-associated domain;Virus attachment protein p12 family	GO:0030001	metal ion transport			GO:0046872	metal ion binding
880	Ortho_19281	Airways,Blood,GI tract,Oral,UG tract	20	39	69	33	0.478261	PF01473	Putative cell wall binding repeat
881	Ortho_60441	GI tract	11	15	23	11	0.478261	PF12679	ABC-2 family transporter protein
882	Ortho_42357	Airways,Blood,GI tract,Oral,Skin	7	20	23	11	0.478261	PF09832	Uncharacterized protein conserved in bacteria (DUF2059)
883	Ortho_2628	Airways,GI tract,Skin	11	14	23	11	0.478261	PF04655	Aminoglycoside/hydroxyurea antibiotic resistance kinase	GO:0006468;GO:0019748	protein phosphorylation;secondary metabolic process			GO:0016773	phosphotransferase activity, alcohol group as acceptor
884	Ortho_36536	Airways,GI tract,Oral,UG tract	9	15	23	11	0.478261	PF12728	Helix-turn-helix domain
885	Ortho_20326	Blood,GI tract,Oral	19	20	23	11	0.478261	PF14358	Domain of unknown function (DUF4405)
886	Ortho_26698	Airways,Blood,GI tract,Oral,Skin,UG tract	19	21	23	11	0.478261	PF13333	Integrase core domain
887	Ortho_48164	Airways,Blood,GI tract,Oral,Skin,UG tract	15	45	69	33	0.478261	PF13612	Transposase DDE domain
888	Ortho_18217	GI tract,Oral,Skin,UG tract	11	16	23	11	0.478261	PF13347	MFS/sugar transport protein
889	Ortho_28304	GI tract,Oral,UG tract	15	18	23	11	0.478261	PF04402	Protein of unknown function (DUF541)
890	Ortho_24256	GI tract,Oral,UG tract	13	21	23	11	0.478261	PF13560	Helix-turn-helix domain
891	Ortho_40413	Airways,GI tract,Oral,Skin,UG tract	5	12	23	11	0.478261	NA
892	Ortho_38663	Airways,Blood,GI tract,Oral,Skin	9	20	23	11	0.478261	PF00593;PF07715	TonB dependent receptor;TonB-dependent Receptor Plug Domain	GO:0006810	transport	GO:0016020	membrane	GO:0004872	receptor activity
893	Ortho_1070	Blood,GI tract,Oral,UG tract	13	19	23	11	0.478261	PF13343	Bacterial extracellular solute-binding protein
894	Ortho_29794	GI tract,Oral	13	18	23	11	0.478261	PF08874;PF12395	Domain of unknown function (DUF1835);Protein of unknown function
895	Ortho_5124	Blood,GI tract,Oral,UG tract	16	26	46	22	0.478261	PF13228	Domain of unknown function (DUF4037)
896	Ortho_3298	Airways,Blood,GI tract,Oral,Skin,UG tract	57	103	157	75	0.477707	PF02384;PF12161	N-6 DNA Methylase;HsdM N-terminal domain	GO:0006306	DNA methylation			GO:0008170;GO:0003677	N-methyltransferase activity;DNA binding
897	Ortho_1719	Airways,Blood,GI tract,Oral,Skin,UG tract	24	48	67	32	0.477612	PF11380;PF17101;PF17102	Protein of unknown function (DUF3184)					GO:0016772	transferase activity, transferring phosphorus-containing groups
898	Ortho_21027	GI tract,Oral,UG tract	25	36	44	21	0.477273	PF12682	Flavodoxin
899	Ortho_6441	Airways,GI tract,Oral,Skin,UG tract	25	34	44	21	0.477273	PF00392;PF07729	Bacterial regulatory proteins, gntR family;FCD domain	GO:0006355	regulation of transcription, DNA-dependent			GO:0003700	sequence-specific DNA binding transcription factor activity
900	Ortho_19836	Airways,Blood,GI tract,Oral,Skin,UG tract	54	98	153	73	0.477124	PF01381	Helix-turn-helix					GO:0043565	sequence-specific DNA binding
901	Ortho_16334	Airways,Blood,GI tract,Oral,Skin,UG tract	29	54	109	52	0.477064	PF00072;PF00486	Response regulator receiver domain;Transcriptional regulatory protein, C terminal	GO:0000160;GO:0006355	phosphorelay signal transduction system;regulation of transcription, DNA-dependent			GO:0003677	DNA binding
902	Ortho_45613	Airways,Blood,GI tract,Oral,Skin,UG tract	15	77	128	61	0.476562	PF11387	Protein of unknown function (DUF2795)
903	Ortho_5028	Airways,Blood,GI tract,Oral,Skin,UG tract	44	79	128	61	0.476562	PF12464;PF00132	Maltose acetyltransferase;Bacterial transferase hexapeptide (six repeats)					GO:0016407	acetyltransferase activity
904	Ortho_591	Airways,Blood,GI tract,Oral,Skin,UG tract	62	138	191	91	0.47644	PF01451	Low molecular weight phosphotyrosine protein phosphatase
905	Ortho_27369	GI tract,Oral,UG tract	5	16	21	10	0.47619	PF01757	Acyltransferase family					GO:0016747	transferase activity, transferring acyl groups other than amino-acyl groups
906	Ortho_13113	Airways,Blood,GI tract,Oral,Skin,UG tract	16	20	21	10	0.47619	PF00005;PF00664	ABC transporter;ABC transporter transmembrane region	GO:0006810;GO:0055085	transport;transmembrane transport	GO:0016021	integral to membrane	GO:0042626;GO:0005524;GO:0016887	ATPase activity, coupled to transmembrane movement of substances;ATP binding;ATPase activity
907	Ortho_533	Blood,GI tract,Oral,Skin,UG tract	12	18	21	10	0.47619	PF13738	Pyridine nucleotide-disulphide oxidoreductase
908	Ortho_42608	Airways,GI tract,Oral,Skin	6	18	21	10	0.47619	PF07209	Protein of unknown function (DUF1415)
909	Ortho_47354	GI tract,Oral	8	13	21	10	0.47619	NA
910	Ortho_4183	Airways,GI tract,Oral,UG tract	10	14	21	10	0.47619	PF02894;PF01408	Oxidoreductase family, C-terminal alpha/beta domain;Oxidoreductase family, NAD-binding Rossmann fold	GO:0008152;GO:0055114	metabolic process;oxidation-reduction process			GO:0016491	oxidoreductase activity
911	Ortho_3441	Airways,Blood,GI tract,Oral,Skin,UG tract	32	48	63	30	0.47619	PF00132	Bacterial transferase hexapeptide (six repeats)
912	Ortho_26006	Airways,Oral,Skin,UG tract	14	17	21	10	0.47619	NA
913	Ortho_27217	GI tract,Oral,Skin	16	19	21	10	0.47619	NA
914	Ortho_12576	Airways,GI tract,Oral,Skin,UG tract	19	21	21	10	0.47619	PF00005	ABC transporter					GO:0005524;GO:0016887	ATP binding;ATPase activity
915	Ortho_30693	Blood,GI tract,Skin,UG tract	8	18	21	10	0.47619	PF05135	Phage gp6-like head-tail connector protein
916	Ortho_19574	GI tract,Oral,UG tract	35	45	63	30	0.47619	PF12838;PF01243	4Fe-4S dicluster domain;Pyridoxamine 5'-phosphate oxidase	GO:0055114	oxidation-reduction process			GO:0051536;GO:0004733;GO:0010181	iron-sulfur cluster binding;pyridoxamine-phosphate oxidase activity;FMN binding
917	Ortho_27799	Airways,Blood,GI tract,Oral,Skin,UG tract	22	31	42	20	0.47619	PF01797	Transposase IS200 like	GO:0006313	transposition, DNA-mediated			GO:0004803;GO:0003677	transposase activity;DNA binding
918	Ortho_25080	Airways,Blood,GI tract,Oral,Skin,UG tract	23	33	42	20	0.47619	PF02350	UDP-N-acetylglucosamine 2-epimerase	GO:0006047	UDP-N-acetylglucosamine metabolic process
919	Ortho_1236	Airways,Blood,GI tract,Oral,Skin,UG tract	56	93	147	70	0.47619	PF00563;PF00072;PF00990	EAL domain;Response regulator receiver domain;GGDEF domain	GO:0000160	phosphorelay signal transduction system
920	Ortho_14493	Blood,GI tract	12	15	21	10	0.47619	PF00682	HMGL-like					GO:0003824	catalytic activity
921	Ortho_5900	Blood,GI tract,Oral,UG tract	27	32	42	20	0.47619	PF03547	Membrane transport protein	GO:0055085	transmembrane transport	GO:0016021	integral to membrane
922	Ortho_26579	Blood,GI tract,Oral	14	18	21	10	0.47619	NA
923	Ortho_45105	GI tract,Oral	6	18	40	19	0.475	PF07168	Ureide permease
924	Ortho_18929	Airways,Blood,GI tract,Oral,Skin,UG tract	20	29	40	19	0.475	PF02371;PF01548	Transposase IS116/IS110/IS902 family;Transposase	GO:0006313	transposition, DNA-mediated			GO:0004803;GO:0003677	transposase activity;DNA binding
925	Ortho_12726	Blood,GI tract,Oral,UG tract	15	26	40	19	0.475	PF00625	Guanylate kinase
926	Ortho_11209	Airways,Blood,GI tract,Oral,Skin,UG tract	29	35	59	28	0.474576	PF00145	C-5 cytosine-specific DNA methylase					GO:0008168	methyltransferase activity
927	Ortho_10174	Airways,GI tract,UG tract	23	35	59	28	0.474576	PF12802	MarR family
928	Ortho_20707	Airways,Blood,GI tract,Oral,Skin,UG tract	37	59	78	37	0.474359	PF13276	HTH-like domain
929	Ortho_3056	Airways,Blood,GI tract,Oral,Skin,UG tract	45	64	97	46	0.474227	PF00005	ABC transporter					GO:0005524;GO:0016887	ATP binding;ATPase activity
930	Ortho_22639	Blood,GI tract	14	16	19	9	0.473684	PF01381	Helix-turn-helix					GO:0043565	sequence-specific DNA binding
931	Ortho_39893	Airways,GI tract,Oral,Skin	12	16	19	9	0.473684	PF13401	AAA domain
932	Ortho_54591	GI tract,Oral,UG tract	6	11	19	9	0.473684	NA
933	Ortho_36615	GI tract,UG tract	7	15	19	9	0.473684	PF00589;PF13102	Phage integrase family;Phage integrase SAM-like domain	GO:0006310;GO:0015074	DNA recombination;DNA integration			GO:0003677	DNA binding
934	Ortho_18352	GI tract	10	13	19	9	0.473684	PF16976
935	Ortho_20006	GI tract	10	12	19	9	0.473684	PF14193	Domain of unknown function (DUF4315)
936	Ortho_22334	GI tract,Oral,UG tract	15	17	19	9	0.473684	NA
937	Ortho_53672	Airways,Blood,GI tract,Oral,UG tract	7	17	19	9	0.473684	PF13612	Transposase DDE domain
938	Ortho_30195	Airways,Blood,GI tract,Oral,Skin	12	13	19	9	0.473684	NA
939	Ortho_59934	Airways,GI tract,Oral,Skin,UG tract	12	16	19	9	0.473684	NA
940	Ortho_19107	Blood,GI tract,Oral,Skin,UG tract	5	26	38	18	0.473684	PF00589;PF13102	Phage integrase family;Phage integrase SAM-like domain	GO:0006310;GO:0015074	DNA recombination;DNA integration			GO:0003677	DNA binding
941	Ortho_44864	GI tract	11	14	19	9	0.473684	PF14907	Uncharacterised nucleotidyltransferase
942	Ortho_63210	GI tract,UG tract	8	11	19	9	0.473684	NA
943	Ortho_21613	Airways,GI tract,Oral,UG tract	14	19	19	9	0.473684	PF01131	DNA topoisomerase	GO:0006265	DNA topological change			GO:0003916;GO:0003677	DNA topoisomerase activity;DNA binding
944	Ortho_24133	GI tract,Oral,UG tract	14	18	19	9	0.473684	PF03432	Relaxase/Mobilisation nuclease domain
945	Ortho_5781	GI tract,Oral,Skin,UG tract	13	17	19	9	0.473684	PF00106	short chain dehydrogenase	GO:0008152	metabolic process			GO:0016491	oxidoreductase activity
946	Ortho_9466	GI tract,Oral,Skin,UG tract	23	29	38	18	0.473684	PF00512;PF02518	His Kinase A (phospho-acceptor) domain;Histidine kinase-, DNA gyrase B-, and HSP90-like ATPase	GO:0007165	signal transduction	GO:0016020	membrane	GO:0000155	phosphorelay sensor kinase activity
947	Ortho_29697	GI tract,Oral	13	16	19	9	0.473684	NA
948	Ortho_24420	GI tract,Oral	10	15	19	9	0.473684	PF07683;PF02492	Cobalamin synthesis protein cobW C-terminal domain;CobW/HypB/UreG, nucleotide-binding domain
949	Ortho_20079	GI tract,UG tract	11	14	19	9	0.473684	NA
950	Ortho_3749	Blood,GI tract,Oral	14	16	19	9	0.473684	PF05593	RHS Repeat
951	Ortho_41183	Airways,Blood,GI tract,Oral,UG tract	11	18	19	9	0.473684	NA
952	Ortho_3513	Blood,GI tract,Oral,UG tract	20	24	38	18	0.473684	PF02826;PF00389	D-isomer specific 2-hydroxyacid dehydrogenase, NAD binding domain;D-isomer specific 2-hydroxyacid dehydrogenase, catalytic domain	GO:0008152;GO:0055114	metabolic process;oxidation-reduction process			GO:0051287;GO:0016616	NAD binding;oxidoreductase activity, acting on the CH-OH group of donors, NAD or NADP as acceptor
953	Ortho_22450	Airways,GI tract,Oral,Skin,UG tract	13	18	19	9	0.473684	PF00005	ABC transporter					GO:0005524;GO:0016887	ATP binding;ATPase activity
954	Ortho_2974	Airways,GI tract,Oral,Skin,UG tract	14	18	19	9	0.473684	PF03109	ABC1 family
955	Ortho_18724	GI tract,Oral	12	13	19	9	0.473684	PF13560	Helix-turn-helix domain
956	Ortho_44188	Blood,GI tract,Oral,UG tract	13	15	19	9	0.473684	PF01420	Type I restriction modification DNA specificity domain	GO:0006304	DNA modification			GO:0003677	DNA binding
957	Ortho_8730	Airways,Blood,GI tract,Oral,UG tract	28	37	72	34	0.472222	PF00589;PF14659	Phage integrase family;Phage integrase, N-terminal SAM-like domain	GO:0006310;GO:0015074	DNA recombination;DNA integration			GO:0003677	DNA binding
958	Ortho_26510	Airways,Blood,GI tract,Oral,Skin,UG tract	23	30	36	17	0.472222	PF13175	AAA ATPase domain
959	Ortho_1447	Airways,GI tract,Oral,Skin,UG tract	16	31	36	17	0.472222	PF00893	Small Multidrug Resistance protein			GO:0016021	integral to membrane
960	Ortho_17774	Airways,Blood,GI tract,Oral,Skin,UG tract	70	128	195	92	0.471795	PF13643;PF08463;PF00271;PF04851	Domain of unknown function (DUF4145);EcoEI R protein C-terminal;Helicase conserved C-terminal domain;Type III restriction enzyme, res subunit	GO:0006304	DNA modification			GO:0003824;GO:0016787;GO:0005524;GO:0003677	catalytic activity;hydrolase activity;ATP binding;DNA binding
961	Ortho_3911	Airways,Blood,GI tract,Oral,Skin,UG tract	27	42	53	25	0.471698	PF12833;PF01965	Helix-turn-helix domain;DJ-1/PfpI family	GO:0006355	regulation of transcription, DNA-dependent			GO:0003700;GO:0043565	sequence-specific DNA binding transcription factor activity;sequence-specific DNA binding
962	Ortho_24976	GI tract,Oral,Skin,UG tract	22	35	53	25	0.471698	PF09605	Hypothetical bacterial integral membrane protein (Trep_Strep)
963	Ortho_13757	Airways,GI tract,Oral,Skin,UG tract	32	56	70	33	0.471429	PF00005;PF00664	ABC transporter;ABC transporter transmembrane region	GO:0006810;GO:0055085	transport;transmembrane transport	GO:0016021	integral to membrane	GO:0042626;GO:0005524;GO:0016887	ATPase activity, coupled to transmembrane movement of substances;ATP binding;ATPase activity
964	Ortho_10635	Airways,Blood,GI tract,Oral,Skin,UG tract	24	48	70	33	0.471429	PF04616	Glycosyl hydrolases family 43	GO:0005975	carbohydrate metabolic process			GO:0004553	hydrolase activity, hydrolyzing O-glycosyl compounds
965	Ortho_21952	Airways,Blood,GI tract,Oral,Skin,UG tract	15	47	70	33	0.471429	PF01381	Helix-turn-helix					GO:0043565	sequence-specific DNA binding
966	Ortho_5762	Blood,GI tract,Oral,UG tract	29	58	87	41	0.471264	PF00589;PF13495	Phage integrase family;Phage integrase, N-terminal SAM-like domain	GO:0006310;GO:0015074	DNA recombination;DNA integration			GO:0003677	DNA binding
967	Ortho_4722	Airways,GI tract,Oral,Skin,UG tract	41	68	121	57	0.471074	PF01325;PF02742	Iron dependent repressor, N-terminal DNA binding domain;Iron dependent repressor, metal binding and dimerisation domain	GO:0006355	regulation of transcription, DNA-dependent			GO:0046983;GO:0046914;GO:0003677	protein dimerization activity;transition metal ion binding;DNA binding
968	Ortho_18218	GI tract,Oral,Skin,UG tract	57	102	155	73	0.470968	PF04023	FeoA domain					GO:0046914	transition metal ion binding
969	Ortho_58589	GI tract,Oral,Skin,UG tract	8	13	17	8	0.470588	PF11133	Head fiber protein
970	Ortho_40289	GI tract,Oral,UG tract	13	17	17	8	0.470588	NA
971	Ortho_54807	GI tract,UG tract	12	16	17	8	0.470588	PF10544	T5orf172 domain
972	Ortho_23283	GI tract,Oral	12	14	17	8	0.470588	PF00005	ABC transporter					GO:0005524;GO:0016887	ATP binding;ATPase activity
973	Ortho_3688	GI tract	16	23	34	16	0.470588	PF07508;PF13408;PF00239	Recombinase;Recombinase zinc beta ribbon domain;Resolvase, N terminal domain	GO:0006310	DNA recombination			GO:0000150;GO:0003677	recombinase activity;DNA binding
974	Ortho_57126	Airways,GI tract,Oral,UG tract	16	17	17	8	0.470588	NA
975	Ortho_49414	Airways,GI tract,Oral,UG tract	14	16	17	8	0.470588	PF04383	KilA-N domain
976	Ortho_18309	GI tract,Oral	10	11	17	8	0.470588	PF14193	Domain of unknown function (DUF4315)
977	Ortho_18335	GI tract	9	11	17	8	0.470588	NA
978	Ortho_5091	GI tract	12	15	17	8	0.470588	PF12728	Helix-turn-helix domain
979	Ortho_40245	Airways,GI tract,Oral,UG tract	8	16	17	8	0.470588	PF08765	Mor transcription activator family
980	Ortho_8882	GI tract,Oral,UG tract	7	12	17	8	0.470588	PF04542;PF08281	Sigma-70 region 2;Sigma-70, region 4	GO:0006355;GO:0006352	regulation of transcription, DNA-dependent;DNA-dependent transcription, initiation			GO:0003700;GO:0003677;GO:0016987	sequence-specific DNA binding transcription factor activity;DNA binding;sigma factor activity
981	Ortho_28380	GI tract,Oral,UG tract	9	13	17	8	0.470588	PF02604	Antitoxin Phd_YefM, type II toxin-antitoxin system
982	Ortho_41659	Airways,Blood,GI tract,Oral,UG tract	11	15	17	8	0.470588	PF00149	Calcineurin-like phosphoesterase					GO:0016787	hydrolase activity
983	Ortho_27524	Airways,GI tract,Oral,UG tract	15	15	17	8	0.470588	PF01420	Type I restriction modification DNA specificity domain	GO:0006304	DNA modification			GO:0003677	DNA binding
984	Ortho_40024	Airways,Blood,GI tract,Oral,UG tract	11	14	17	8	0.470588	NA
985	Ortho_27973	GI tract,Oral,Skin,UG tract	14	16	17	8	0.470588	PF01420	Type I restriction modification DNA specificity domain	GO:0006304	DNA modification			GO:0003677	DNA binding
986	Ortho_9743	GI tract,UG tract	7	13	17	8	0.470588	PF12833	Helix-turn-helix domain	GO:0006355	regulation of transcription, DNA-dependent			GO:0003700;GO:0043565	sequence-specific DNA binding transcription factor activity;sequence-specific DNA binding
987	Ortho_29460	Airways,GI tract,Oral,UG tract	13	17	17	8	0.470588	PF03553	Na+/H+ antiporter family			GO:0016021	integral to membrane
988	Ortho_11412	Airways,GI tract,Oral,UG tract	12	14	17	8	0.470588	PF00005	ABC transporter					GO:0005524;GO:0016887	ATP binding;ATPase activity
989	Ortho_11133	GI tract,Oral,UG tract	14	17	17	8	0.470588	PF13599	Pentapeptide repeats (9 copies)
990	Ortho_38742	Airways,GI tract,Oral,UG tract	11	14	17	8	0.470588	PF07715	TonB-dependent Receptor Plug Domain	GO:0006810	transport	GO:0016020	membrane	GO:0004872	receptor activity
991	Ortho_17253	Blood,GI tract,Oral,Skin,UG tract	16	16	17	8	0.470588	PF00702	haloacid dehalogenase-like hydrolase
992	Ortho_37950	Airways,GI tract,Oral,Skin,UG tract	14	20	51	24	0.470588	PF00589;PF13356	Phage integrase family;Domain of unknown function (DUF4102)	GO:0006310;GO:0015074	DNA recombination;DNA integration			GO:0003677	DNA binding
993	Ortho_46243	Blood,GI tract,Oral,Skin,UG tract	7	41	68	32	0.470588	PF07980;PF14322	SusD family;Starch-binding associating with outer membrane
994	Ortho_44712	Airways,GI tract,Oral,Skin,UG tract	16	16	17	8	0.470588	NA
995	Ortho_18341	GI tract	9	11	17	8	0.470588	NA
996	Ortho_47347	GI tract,Oral,UG tract	6	12	17	8	0.470588	NA
997	Ortho_23402	GI tract,Oral,UG tract	13	16	17	8	0.470588	PF01497	Periplasmic binding protein					GO:0005488	binding
998	Ortho_48113	GI tract,Oral,UG tract	10	17	17	8	0.470588	PF10387	Protein of unknown function (DUF2442)
999	Ortho_11126	GI tract,Oral,Skin,UG tract	45	66	85	40	0.470588	PF00881	Nitroreductase family
1000	Ortho_4417	Blood,GI tract,Oral,UG tract	18	25	34	16	0.470588	PF00528	Binding-protein-dependent transport system inner membrane component	GO:0006810	transport	GO:0016020	membrane
1001	Ortho_47831	Airways,GI tract,Oral,Skin,UG tract	20	30	34	16	0.470588	PF16022;PF10543	ORF6N domain
1002	Ortho_1712	Blood,GI tract,Oral,UG tract	16	16	17	8	0.470588	PF08348;PF13309	YheO-like PAS domain;HTH domain
1003	Ortho_15315	Airways,Blood,GI tract,Oral,UG tract	13	13	17	8	0.470588	PF00534	Glycosyl transferases group 1	GO:0009058	biosynthetic process
1004	Ortho_11345	Blood,GI tract,Oral,UG tract	12	14	17	8	0.470588	PF00535	Glycosyl transferase family 2
1005	Ortho_22014	GI tract,Oral	13	14	17	8	0.470588	PF01935	Domain of unknown function DUF87
1006	Ortho_42686	Blood,GI tract,Oral,Skin,UG tract	22	36	49	23	0.469388	PF05521	Phage head-tail joining protein
1007	Ortho_40054	Airways,Blood,GI tract,Oral,Skin,UG tract	25	36	49	23	0.469388	PF13651	Adenine-specific methyltransferase EcoRI
1008	Ortho_12715	GI tract,Oral,UG tract	33	56	81	38	0.469136	PF01554	MatE	GO:0006855;GO:0055085	drug transmembrane transport;transmembrane transport	GO:0016020	membrane	GO:0015297;GO:0015238	antiporter activity;drug transmembrane transporter activity
1009	Ortho_13312	GI tract,Oral,UG tract	29	45	81	38	0.469136	PF01554	MatE	GO:0006855;GO:0055085	drug transmembrane transport;transmembrane transport	GO:0016020	membrane	GO:0015297;GO:0015238	antiporter activity;drug transmembrane transporter activity
1010	Ortho_19050	Airways,Blood,GI tract,Oral,Skin,UG tract	63	145	275	129	0.469091	PF04991	LicD family
1011	Ortho_46596	GI tract,Oral,UG tract	8	19	32	15	0.46875	PF00593;PF13715;PF07660;PF07715	TonB dependent receptor;Domain of unknown function (DUF4480);Secretin and TonB N terminus short domain;TonB-dependent Receptor Plug Domain	GO:0006810	transport	GO:0016020;GO:0019867	membrane;outer membrane	GO:0004872	receptor activity
1012	Ortho_45975	Blood,GI tract	5	15	32	15	0.46875	NA
1013	Ortho_27403	Airways,GI tract,Oral,UG tract	15	19	32	15	0.46875	PF02371;PF01548	Transposase IS116/IS110/IS902 family;Transposase	GO:0006313	transposition, DNA-mediated			GO:0004803;GO:0003677	transposase activity;DNA binding
1014	Ortho_46819	Airways,Blood,GI tract,Oral,UG tract	8	20	32	15	0.46875	PF07980;PF14322	SusD family;Starch-binding associating with outer membrane
1015	Ortho_6084	Airways,GI tract,Oral,Skin,UG tract	14	21	32	15	0.46875	PF00692	dUTPase	GO:0046080	dUTP metabolic process			GO:0016787	hydrolase activity
1016	Ortho_8226	GI tract,Oral,UG tract	14	20	32	15	0.46875	PF12802	MarR family
1017	Ortho_30906	GI tract,Oral,Skin,UG tract	7	21	32	15	0.46875	PF13401	AAA domain
1018	Ortho_64223	Airways,GI tract,Oral,Skin,UG tract	17	27	32	15	0.46875	PF14367	Domain of unknown function (DUF4411)
1019	Ortho_56903	GI tract,Oral,Skin	18	21	32	15	0.46875	PF01493	GXGXG motif	GO:0008152;GO:0055114	metabolic process;oxidation-reduction process			GO:0016491	oxidoreductase activity
1020	Ortho_15388	Airways,GI tract,Oral,UG tract	18	28	32	15	0.46875	PF00535	Glycosyl transferase family 2
1021	Ortho_4376	GI tract,Oral,Skin	13	16	32	15	0.46875	PF13411;PF00376	MerR HTH family regulatory protein;MerR family regulatory protein	GO:0006355	regulation of transcription, DNA-dependent			GO:0003677	DNA binding
1022	Ortho_3060	GI tract,Oral,Skin	20	26	32	15	0.46875	PF03551	Transcriptional regulator PadR-like family
1023	Ortho_50	Airways,Blood,GI tract,Oral,Skin,UG tract	70	126	175	82	0.468571	PF12840	Helix-turn-helix domain
1024	Ortho_56439	GI tract,Oral,Skin,UG tract	21	28	47	22	0.468085	NA
1025	Ortho_40678	Airways,Blood,GI tract,Oral,Skin,UG tract	17	38	47	22	0.468085	PF04828	Glutathione-dependent formaldehyde-activating enzyme	GO:0008152	metabolic process			GO:0016846	carbon-sulfur lyase activity
1026	Ortho_11969	Airways,GI tract,Oral,UG tract	13	15	15	7	0.466667	PF00742;PF03447	Homoserine dehydrogenase;Homoserine dehydrogenase, NAD binding domain	GO:0006520;GO:0055114	cellular amino acid metabolic process;oxidation-reduction process			GO:0050661;GO:0016491	NADP binding;oxidoreductase activity
1027	Ortho_11593	Airways,Blood,GI tract,Oral,Skin,UG tract	9	12	15	7	0.466667	PF04191	Phospholipid methyltransferase
1028	Ortho_28699	Blood,GI tract,Oral	5	16	30	14	0.466667	PF00436	Single-strand binding protein family					GO:0003697	single-stranded DNA binding
1029	Ortho_11072	GI tract,Oral,UG tract	10	10	15	7	0.466667	PF01546;PF07687	Peptidase family M20/M25/M40;Peptidase dimerisation domain	GO:0008152	metabolic process			GO:0016787	hydrolase activity
1030	Ortho_13207	Airways,GI tract,Oral,Skin,UG tract	10	15	15	7	0.466667	PF00005	ABC transporter					GO:0005524;GO:0016887	ATP binding;ATPase activity
1031	Ortho_18610	Blood,GI tract,UG tract	11	13	15	7	0.466667	NA
1032	Ortho_61964	GI tract	7	12	15	7	0.466667	PF12650	Domain of unknown function (DUF3784)
1033	Ortho_22541	Blood,GI tract,Oral,Skin	15	15	15	7	0.466667	PF04294	VanW like protein
1034	Ortho_20008	GI tract,Oral	10	12	15	7	0.466667	PF04610	TrbL/VirB6 plasmid conjugal transfer protein	GO:0030255	protein secretion by the type IV secretion system
1035	Ortho_5066	Airways,GI tract,Oral,Skin,UG tract	10	12	15	7	0.466667	PF00005	ABC transporter					GO:0005524;GO:0016887	ATP binding;ATPase activity
1036	Ortho_4308	GI tract,Oral,Skin,UG tract	10	13	15	7	0.466667	PF01979	Amidohydrolase family					GO:0016787	hydrolase activity
1037	Ortho_13568	Airways,GI tract,Oral,UG tract	10	13	15	7	0.466667	PF00528	Binding-protein-dependent transport system inner membrane component	GO:0006810	transport	GO:0016020	membrane
1038	Ortho_23339	GI tract,Oral,Skin,UG tract	14	15	15	7	0.466667	PF00702	haloacid dehalogenase-like hydrolase
1039	Ortho_67123	GI tract,Oral,Skin,UG tract	17	22	30	14	0.466667	NA
1040	Ortho_27122	GI tract,Oral,UG tract	20	26	30	14	0.466667	PF00148	Nitrogenase component 1 type Oxidoreductase	GO:0055114	oxidation-reduction process			GO:0016491	oxidoreductase activity
1041	Ortho_4412	Airways,GI tract,Oral,Skin,UG tract	16	25	30	14	0.466667	PF00528	Binding-protein-dependent transport system inner membrane component	GO:0006810	transport	GO:0016020	membrane
1042	Ortho_23944	GI tract,Oral	11	12	15	7	0.466667	PF05272	Virulence-associated protein E
1043	Ortho_7588	Airways,GI tract,Oral,Skin,UG tract	8	10	15	7	0.466667	NA
1044	Ortho_27707	GI tract,Oral,UG tract	7	15	15	7	0.466667	NA
1045	Ortho_7160	Blood,GI tract,Oral,UG tract	12	14	15	7	0.466667	PF13439;PF13692	Glycosyltransferase Family 4;Glycosyl transferases group 1
1046	Ortho_17905	Airways,Blood,GI tract,Oral,Skin	8	12	15	7	0.466667	PF04203	Sortase family
1047	Ortho_27281	GI tract,UG tract	11	13	15	7	0.466667	PF00690;PF00702;PF00689;PF00122	Cation transporter/ATPase, N-terminus;haloacid dehalogenase-like hydrolase;Cation transporting ATPase, C-terminus;E1-E2 ATPase					GO:0046872;GO:0000166	metal ion binding;nucleotide binding
1048	Ortho_41272	Blood,GI tract,Oral,Skin,UG tract	13	14	15	7	0.466667	PF00271	Helicase conserved C-terminal domain
1049	Ortho_33392	Blood,GI tract,Oral	14	21	30	14	0.466667	NA
1050	Ortho_32833	Airways,GI tract,Oral	18	22	30	14	0.466667	PF00009	Elongation factor Tu GTP binding domain					GO:0003924;GO:0005525	GTPase activity;GTP binding
1051	Ortho_32529	Airways,GI tract,Oral,Skin,UG tract	17	22	30	14	0.466667	PF10137	Predicted nucleotide-binding protein containing TIR-like domain
1052	Ortho_4379	GI tract,Oral,UG tract	21	25	30	14	0.466667	PF12728	Helix-turn-helix domain
1053	Ortho_26626	GI tract,Oral,UG tract	16	21	30	14	0.466667	PF09861	Domain of unknown function (DUF2088)
1054	Ortho_49423	Blood,GI tract,Oral,UG tract	7	20	30	14	0.466667	PF14460	Prokaryotic E2 family D
1055	Ortho_4558	GI tract	14	19	30	14	0.466667	PF00563;PF00990	EAL domain;GGDEF domain
1056	Ortho_45951	Blood,GI tract	5	15	30	14	0.466667	NA
1057	Ortho_10047	GI tract,Oral,Skin,UG tract	12	14	15	7	0.466667	PF02517	CAAX protease self-immunity			GO:0016020	membrane
1058	Ortho_40138	GI tract	6	11	15	7	0.466667	NA
1059	Ortho_26718	GI tract	10	12	15	7	0.466667	PF12963	Protein of unknown function (DUF3852)
1060	Ortho_59941	GI tract	10	12	15	7	0.466667	NA
1061	Ortho_22702	GI tract	11	13	15	7	0.466667	PF14194	Cysteine-rich VLP
1062	Ortho_17960	GI tract,Skin	10	13	15	7	0.466667	PF01391	Collagen triple helix repeat (20 copies)
1063	Ortho_38173	Airways,GI tract,Skin	8	9	15	7	0.466667	PF00589;PF13356	Phage integrase family;Domain of unknown function (DUF4102)	GO:0006310;GO:0015074	DNA recombination;DNA integration			GO:0003677	DNA binding
1064	Ortho_17675	Airways,GI tract,Oral,Skin,UG tract	12	12	15	7	0.466667	PF02498	BRO family, N-terminal domain
1065	Ortho_42664	GI tract,UG tract	9	11	15	7	0.466667	NA
1066	Ortho_40157	Blood,GI tract,Oral	8	14	15	7	0.466667	PF13386	Cytochrome C biogenesis protein transmembrane region	GO:0017004;GO:0055114	cytochrome complex assembly;oxidation-reduction process	GO:0016020	membrane
1067	Ortho_18904	GI tract,Oral	10	13	15	7	0.466667	PF06580;PF02743;PF00672	Histidine kinase;Cache domain;HAMP domain	GO:0000160;GO:0007165	phosphorelay signal transduction system;signal transduction	GO:0016021	integral to membrane	GO:0000155;GO:0004871	phosphorelay sensor kinase activity;signal transducer activity
1068	Ortho_18297	Blood,GI tract,Oral,UG tract	11	13	15	7	0.466667	NA
1069	Ortho_18708	Airways,GI tract,Oral,Skin,UG tract	29	45	75	35	0.466667	PF00005;PF00664	ABC transporter;ABC transporter transmembrane region	GO:0006810;GO:0055085	transport;transmembrane transport	GO:0016021	integral to membrane	GO:0042626;GO:0005524;GO:0016887	ATPase activity, coupled to transmembrane movement of substances;ATP binding;ATPase activity
1070	Ortho_24731	Airways,GI tract,Oral,Skin	13	25	30	14	0.466667	PF13306	Leucine rich repeats (6 copies)
1071	Ortho_29711	Airways,Blood,GI tract,Oral,UG tract	19	24	30	14	0.466667	PF00270;PF00271	DEAD/DEAH box helicase;Helicase conserved C-terminal domain					GO:0003676;GO:0005524	nucleic acid binding;ATP binding
1072	Ortho_47081	GI tract,Oral,Skin,UG tract	5	17	30	14	0.466667	PF07980;PF14322	SusD family;Starch-binding associating with outer membrane
1073	Ortho_27047	Blood,GI tract,Oral,Skin,UG tract	14	22	30	14	0.466667	PF02371	Transposase IS116/IS110/IS902 family	GO:0006313	transposition, DNA-mediated			GO:0004803;GO:0003677	transposase activity;DNA binding
1074	Ortho_22061	GI tract,Oral,Skin	11	12	15	7	0.466667	PF00990	GGDEF domain
1075	Ortho_18539	GI tract	10	11	15	7	0.466667	PF01381	Helix-turn-helix					GO:0043565	sequence-specific DNA binding
1076	Ortho_33936	GI tract,Oral	9	13	15	7	0.466667	NA
1077	Ortho_21911	Airways,Blood,GI tract,Oral,UG tract	8	13	15	7	0.466667	PF00535	Glycosyl transferase family 2
1078	Ortho_33627	Airways,Blood,GI tract,Oral,UG tract	11	13	15	7	0.466667	PF00561	alpha/beta hydrolase fold
1079	Ortho_56172	GI tract,Oral,Skin	8	14	15	7	0.466667	PF03235	Protein of unknown function DUF262
1080	Ortho_3651	Airways,Blood,GI tract,Oral,Skin,UG tract	101	232	440	205	0.465909	PF04851;PF12008;PF04313	Type III restriction enzyme, res subunit;Type I restriction and modification enzyme - subunit R C terminal;Type I restriction enzyme R protein N terminus (HSDR_N)	GO:0006304	DNA modification			GO:0016787;GO:0004519;GO:0005524;GO:0003677	hydrolase activity;endonuclease activity;ATP binding;DNA binding
1081	Ortho_26464	Airways,Blood,GI tract,Oral,Skin,UG tract	26	42	73	34	0.465753	PF00589;PF13356	Phage integrase family;Domain of unknown function (DUF4102)	GO:0006310;GO:0015074	DNA recombination;DNA integration			GO:0003677	DNA binding
1082	Ortho_21787	GI tract,Oral,Skin,UG tract	32	42	58	27	0.465517	PF14512	Putative TM nitroreductase
1083	Ortho_45189	GI tract,Oral,Skin,UG tract	6	23	43	20	0.465116	PF12771;PF12741	Starch-binding associating with outer membrane;Susd and RagB outer membrane lipoprotein
1084	Ortho_19831	GI tract,Oral,UG tract	20	34	43	20	0.465116	PF06854	Bacteriophage Gp15 protein
1085	Ortho_25848	GI tract,Oral,UG tract	26	35	43	20	0.465116	PF13173;PF13635	AAA domain;Domain of unknown function (DUF4143)
1086	Ortho_6013	Airways,Blood,GI tract,Oral,Skin,UG tract	29	35	43	20	0.465116	PF04199	Putative cyclase	GO:0019441	tryptophan catabolic process to kynurenine			GO:0004061	arylformamidase activity
1087	Ortho_22283	Blood,GI tract,Oral	19	32	43	20	0.465116	PF00209	Sodium:neurotransmitter symporter family	GO:0006836	neurotransmitter transport	GO:0016021	integral to membrane	GO:0005328	neurotransmitter:sodium symporter activity
1088	Ortho_18903	Airways,GI tract,Oral,Skin,UG tract	8	14	28	13	0.464286	PF05569;PF00905	BlaR1 peptidase M56;Penicillin binding protein transpeptidase domain					GO:0008658	penicillin binding
1089	Ortho_47244	Blood,GI tract,Oral,Skin,UG tract	5	18	28	13	0.464286	NA
1090	Ortho_4583	Blood,GI tract,Oral,UG tract	12	17	28	13	0.464286	PF04542;PF08281	Sigma-70 region 2;Sigma-70, region 4	GO:0006355;GO:0006352	regulation of transcription, DNA-dependent;DNA-dependent transcription, initiation			GO:0003700;GO:0003677;GO:0016987	sequence-specific DNA binding transcription factor activity;DNA binding;sigma factor activity
1091	Ortho_3592	GI tract,Oral	14	21	28	13	0.464286	PF03551	Transcriptional regulator PadR-like family
1092	Ortho_42537	Airways,GI tract,Oral,Skin	7	23	28	13	0.464286	PF08897	Domain of unknown function (DUF1841)
1093	Ortho_47616	Airways,GI tract,Oral,Skin,UG tract	6	33	56	26	0.464286	NA
1094	Ortho_18978	GI tract,Oral,UG tract	9	17	28	13	0.464286	PF14606;PF14607	GDSL-like Lipase/Acylhydrolase family;N-terminus of Esterase_SGNH_hydro-type
1095	Ortho_20194	Airways,Blood,GI tract,Oral	13	21	28	13	0.464286	NA
1096	Ortho_47770	Blood,GI tract,Oral,Skin,UG tract	7	31	56	26	0.464286	PF13715;PF07715	Domain of unknown function (DUF4480);TonB-dependent Receptor Plug Domain	GO:0006810	transport	GO:0016020	membrane	GO:0004872	receptor activity
1097	Ortho_3851	Airways,GI tract,Oral,UG tract	13	21	28	13	0.464286	PF00005	ABC transporter					GO:0005524;GO:0016887	ATP binding;ATPase activity
1098	Ortho_4347	Blood,GI tract,Oral,UG tract	18	22	28	13	0.464286	PF13561	Enoyl-(Acyl carrier protein) reductase
1099	Ortho_69230	Airways,Blood,GI tract,Oral,Skin,UG tract	7	23	28	13	0.464286	PF11306	Protein of unknown function (DUF3108)
1100	Ortho_2873	Airways,Blood,GI tract,Oral,Skin,UG tract	15	22	28	13	0.464286	PF02515	CoA-transferase family III					GO:0003824	catalytic activity
1101	Ortho_26612	Airways,Blood,GI tract,Oral,Skin,UG tract	55	112	179	83	0.463687	PF13304	AAA domain					GO:0005524	ATP binding
1102	Ortho_47758	GI tract,Oral,Skin,UG tract	23	36	41	19	0.463415	PF10543	ORF6N domain
1103	Ortho_4508	Airways,Blood,GI tract,Oral,Skin,UG tract	36	51	82	38	0.463415	PF12833	Helix-turn-helix domain	GO:0006355	regulation of transcription, DNA-dependent			GO:0003700;GO:0043565	sequence-specific DNA binding transcription factor activity;sequence-specific DNA binding
1104	Ortho_19814	GI tract,Oral,UG tract	29	38	41	19	0.463415	PF02579	Dinitrogenase iron-molybdenum cofactor
1105	Ortho_17241	Airways,Blood,GI tract,Oral,Skin,UG tract	79	156	285	132	0.463158	PF13276;PF13333	HTH-like domain;Integrase core domain
1106	Ortho_26486	Airways,Blood,GI tract,Oral,Skin,UG tract	22	70	149	69	0.463087	PF03596	Cadmium resistance transporter
1107	Ortho_46265	GI tract,Oral,UG tract	9	31	54	25	0.462963	PF07980;PF14322	SusD family;Starch-binding associating with outer membrane
1108	Ortho_18238	Airways,Blood,GI tract,Oral,Skin,UG tract	41	67	108	50	0.462963	PF08774	VRR-NUC domain					GO:0016788	hydrolase activity, acting on ester bonds
1109	Ortho_25976	Airways,GI tract,Oral,UG tract	19	40	54	25	0.462963	PF00535	Glycosyl transferase family 2
1110	Ortho_14936	Airways,Blood,GI tract,Oral,Skin,UG tract	56	93	147	68	0.462585	PF03773	Predicted permease
1111	Ortho_16042	Airways,Blood,GI tract,Oral,Skin,UG tract	37	60	106	49	0.462264	PF00005;PF00664	ABC transporter;ABC transporter transmembrane region	GO:0006810;GO:0055085	transport;transmembrane transport	GO:0016021	integral to membrane	GO:0042626;GO:0005524;GO:0016887	ATPase activity, coupled to transmembrane movement of substances;ATP binding;ATPase activity
1112	Ortho_12753	Airways,Blood,GI tract,Oral,UG tract	41	67	119	55	0.462185	PF13280	WYL domain
1113	Ortho_14413	Airways,Blood,GI tract,Oral,Skin,UG tract	63	118	197	91	0.461929	PF03358	NADPH-dependent FMN reductase					GO:0016491	oxidoreductase activity
1114	Ortho_37658	GI tract,Oral,UG tract	5	8	13	6	0.461538	PF05930	Prophage CP4-57 regulatory protein (AlpA)
1115	Ortho_18323	GI tract	6	10	13	6	0.461538	PF14284	PcfJ-like protein
1116	Ortho_49489	GI tract	7	11	13	6	0.461538	PF12664	Protein of unknown function (DUF3789)
1117	Ortho_20277	GI tract	9	12	13	6	0.461538	PF04060;PF02906;PF00989;PF12838	Putative Fe-S cluster;Iron only hydrogenase large subunit, C-terminal domain;PAS fold;4Fe-4S dicluster domain	GO:0006355	regulation of transcription, DNA-dependent			GO:0051536	iron-sulfur cluster binding
1118	Ortho_22908	Airways,GI tract,Oral,UG tract	12	13	13	6	0.461538	PF02361	Cobalt transport protein
1119	Ortho_14899	GI tract,Oral,UG tract	11	13	13	6	0.461538	NA
1120	Ortho_27426	Airways,GI tract,Oral,UG tract	6	23	39	18	0.461538	PF02534	Type IV secretory system Conjugative DNA transfer	GO:0009291	unidirectional conjugation	GO:0016020	membrane
1121	Ortho_27938	Airways,GI tract,Oral,UG tract	13	13	13	6	0.461538	PF13175	AAA ATPase domain
1122	Ortho_18308	GI tract,Oral	9	10	13	6	0.461538	PF14193	Domain of unknown function (DUF4315)
1123	Ortho_61949	GI tract	5	9	13	6	0.461538	NA
1124	Ortho_30305	GI tract	11	11	13	6	0.461538	NA
1125	Ortho_51936	Blood,GI tract,Oral	5	13	13	6	0.461538	PF13102	Phage integrase SAM-like domain
1126	Ortho_49153	GI tract,Oral	5	12	13	6	0.461538	PF07863	Homologues of TraJ from Bacteroides conjugative transposon
1127	Ortho_49474	GI tract,Oral	8	10	13	6	0.461538	PF10109	Mu-like prophage FluMu protein gp41
1128	Ortho_20682	Airways,GI tract,Oral,Skin,UG tract	9	12	13	6	0.461538	PF13377	Periplasmic binding protein-like domain
1129	Ortho_3759	Airways,Blood,GI tract,Oral,Skin,UG tract	15	23	26	12	0.461538	PF00872	Transposase, Mutator family	GO:0006313	transposition, DNA-mediated			GO:0004803;GO:0003677	transposase activity;DNA binding
1130	Ortho_38115	Airways,GI tract,Oral,Skin,UG tract	11	14	26	12	0.461538	PF05930	Prophage CP4-57 regulatory protein (AlpA)
1131	Ortho_53587	Blood,GI tract,UG tract	6	19	26	12	0.461538	NA
1132	Ortho_27919	GI tract,Oral,UG tract	13	19	26	12	0.461538	NA
1133	Ortho_22032	GI tract,Oral	8	10	13	6	0.461538	NA
1134	Ortho_31030	Airways,GI tract,Oral,Skin	9	11	13	6	0.461538	PF15595	Immunity protein 31
1135	Ortho_16098	GI tract,Oral,UG tract	8	11	13	6	0.461538	PF00145	C-5 cytosine-specific DNA methylase					GO:0008168	methyltransferase activity
1136	Ortho_8960	GI tract,Oral,Skin	9	9	13	6	0.461538	PF01032	FecCD transport family			GO:0016020	membrane	GO:0005215	transporter activity
1137	Ortho_26981	GI tract,Oral	9	12	13	6	0.461538	PF02604	Antitoxin Phd_YefM, type II toxin-antitoxin system
1138	Ortho_33752	GI tract,Oral	10	11	13	6	0.461538	NA
1139	Ortho_24702	GI tract,Oral,UG tract	9	10	13	6	0.461538	NA
1140	Ortho_72749	Airways,Oral	8	11	13	6	0.461538	NA
1141	Ortho_32595	GI tract,Oral,Skin,UG tract	12	12	13	6	0.461538	PF02543;PF16861	Carbamoyltransferase	GO:0009058	biosynthetic process			GO:0003824	catalytic activity
1142	Ortho_34784	Airways,Blood,GI tract,Oral	11	13	13	6	0.461538	PF01320	Colicin immunity protein / pyocin immunity protein					GO:0015643	toxic substance binding
1143	Ortho_56239	Airways,GI tract,Oral	6	8	13	6	0.461538	PF03235	Protein of unknown function DUF262
1144	Ortho_22128	GI tract,Oral,UG tract	13	13	13	6	0.461538	PF00078	Reverse transcriptase (RNA-dependent DNA polymerase)
1145	Ortho_26206	GI tract,Oral,UG tract	5	8	13	6	0.461538	PF00690;PF00122	Cation transporter/ATPase, N-terminus;E1-E2 ATPase					GO:0046872;GO:0000166	metal ion binding;nucleotide binding
1146	Ortho_19222	GI tract,Oral	8	11	13	6	0.461538	PF11738;PF13739	Protein of unknown function (DUF3298);Domain of unknown function (DUF4163)
1147	Ortho_28030	Airways,Blood,GI tract,Oral,Skin,UG tract	12	13	13	6	0.461538	PF02371	Transposase IS116/IS110/IS902 family	GO:0006313	transposition, DNA-mediated			GO:0004803;GO:0003677	transposase activity;DNA binding
1148	Ortho_48085	GI tract,Oral,UG tract	5	10	13	6	0.461538	PF13715;PF07715	Domain of unknown function (DUF4480);TonB-dependent Receptor Plug Domain	GO:0006810	transport	GO:0016020	membrane	GO:0004872	receptor activity
1149	Ortho_7794	Airways,Blood,GI tract,Oral,Skin,UG tract	23	30	39	18	0.461538	PF00534;PF13477	Glycosyl transferases group 1;Glycosyl transferase 4-like	GO:0009058	biosynthetic process
1150	Ortho_25009	GI tract,Oral,UG tract	10	15	26	12	0.461538	PF12844	Helix-turn-helix domain
1151	Ortho_6650	Airways,Blood,GI tract,Oral,Skin,UG tract	22	26	26	12	0.461538	PF13340	Putative transposase of IS4/5 family (DUF4096)
1152	Ortho_50186	Blood,GI tract,Oral,UG tract	13	22	26	12	0.461538	NA
1153	Ortho_34698	Airways,Blood,GI tract,Oral,Skin,UG tract	37	58	91	42	0.461538	PF05954	Phage late control gene D protein (GPD)
1154	Ortho_27761	GI tract,UG tract	11	12	13	6	0.461538	PF01076	Plasmid recombination enzyme	GO:0006310	DNA recombination	GO:0005727	extrachromosomal circular DNA	GO:0003677	DNA binding
1155	Ortho_20316	GI tract	10	10	13	6	0.461538	PF01943;PF14667	Polysaccharide biosynthesis protein;Polysaccharide biosynthesis C-terminal domain	GO:0000271	polysaccharide biosynthetic process	GO:0016020	membrane
1156	Ortho_7683	GI tract,Oral	6	12	13	6	0.461538	PF03747	ADP-ribosylglycohydrolase
1157	Ortho_23213	GI tract,UG tract	9	9	13	6	0.461538	PF12645	Helix-turn-helix domain
1158	Ortho_5015	GI tract,Oral,Skin	9	11	13	6	0.461538	PF00107;PF08240	Zinc-binding dehydrogenase;Alcohol dehydrogenase GroES-like domain	GO:0055114	oxidation-reduction process			GO:0008270;GO:0016491	zinc ion binding;oxidoreductase activity
1159	Ortho_25658	Airways,Blood,GI tract,Oral,UG tract	11	12	13	6	0.461538	PF01797	Transposase IS200 like	GO:0006313	transposition, DNA-mediated			GO:0004803;GO:0003677	transposase activity;DNA binding
1160	Ortho_51824	GI tract,Oral,UG tract	5	12	13	6	0.461538	NA
1161	Ortho_40035	GI tract,Oral,UG tract	7	10	13	6	0.461538	PF13173	AAA domain
1162	Ortho_766	Blood,GI tract,Oral,UG tract	21	27	39	18	0.461538	PF07690	Major Facilitator Superfamily	GO:0055085	transmembrane transport	GO:0016021	integral to membrane
1163	Ortho_64420	Airways,Blood,GI tract,Oral,Skin,UG tract	14	19	26	12	0.461538	NA
1164	Ortho_27687	GI tract,Oral,UG tract	24	35	52	24	0.461538	PF13173;PF13635	AAA domain;Domain of unknown function (DUF4143)
1165	Ortho_444	Airways,GI tract,Oral,UG tract	29	40	52	24	0.461538	NA
1166	Ortho_18616	GI tract,Oral	9	10	13	6	0.461538	PF14433	SUKH-3 immunity protein
1167	Ortho_41222	GI tract,Oral,UG tract	9	10	13	6	0.461538	PF08357	SEFIR domain
1168	Ortho_56651	GI tract,Oral	7	9	13	6	0.461538	NA
1169	Ortho_4257	Airways,GI tract,Oral,UG tract	10	12	13	6	0.461538	PF02746;PF13378	Mandelate racemase / muconate lactonizing enzyme, N-terminal domain;Enolase C-terminal domain-like
1170	Ortho_26650	Airways,Blood,GI tract,Oral,Skin	9	12	13	6	0.461538	PF01420	Type I restriction modification DNA specificity domain	GO:0006304	DNA modification			GO:0003677	DNA binding
1171	Ortho_30512	Airways,GI tract,Oral,Skin,UG tract	5	35	63	29	0.460317	PF05272	Virulence-associated protein E
1172	Ortho_11171	Airways,Blood,GI tract,Oral,Skin,UG tract	36	54	113	52	0.460177	PF01420	Type I restriction modification DNA specificity domain	GO:0006304	DNA modification			GO:0003677	DNA binding
1173	Ortho_13883	Airways,Blood,GI tract,Oral,Skin,UG tract	39	62	113	52	0.460177	PF01381	Helix-turn-helix					GO:0043565	sequence-specific DNA binding
1174	Ortho_498	Airways,Blood,GI tract,Oral,Skin,UG tract	35	60	87	40	0.45977	PF00005;PF13732	ABC transporter;Domain of unknown function (DUF4162)					GO:0005524;GO:0016887	ATP binding;ATPase activity
1175	Ortho_5017	Airways,Blood,GI tract,Oral,Skin,UG tract	43	68	87	40	0.45977	PF01032	FecCD transport family			GO:0016020	membrane	GO:0005215	transporter activity
1176	Ortho_3090	Airways,Blood,GI tract,Oral,Skin,UG tract	64	109	174	80	0.45977	PF04055	Radical SAM superfamily					GO:0003824;GO:0051536	catalytic activity;iron-sulfur cluster binding
1177	Ortho_39610	GI tract,Oral,UG tract	8	27	37	17	0.459459	PF00589;PF13102	Phage integrase family;Phage integrase SAM-like domain	GO:0006310;GO:0015074	DNA recombination;DNA integration			GO:0003677	DNA binding
1178	Ortho_45973	Airways,GI tract,Oral,UG tract	5	21	37	17	0.459459	NA
1179	Ortho_26811	GI tract,Oral,Skin,UG tract	19	28	37	17	0.459459	NA
1180	Ortho_18574	GI tract	13	21	37	17	0.459459	PF14198	Transposon-encoded protein TnpV
1181	Ortho_16590	GI tract,Oral,Skin,UG tract	23	27	37	17	0.459459	PF00005;PF00664	ABC transporter;ABC transporter transmembrane region	GO:0006810;GO:0055085	transport;transmembrane transport	GO:0016021	integral to membrane	GO:0042626;GO:0005524;GO:0016887	ATPase activity, coupled to transmembrane movement of substances;ATP binding;ATPase activity
1182	Ortho_33385	Airways,GI tract,Oral,UG tract	18	26	37	17	0.459459	NA
1183	Ortho_18892	GI tract,Oral,UG tract	19	35	61	28	0.459016	PF01554	MatE	GO:0006855;GO:0055085	drug transmembrane transport;transmembrane transport	GO:0016020	membrane	GO:0015297;GO:0015238	antiporter activity;drug transmembrane transporter activity
1184	Ortho_57037	Airways,Blood,GI tract,Oral,Skin,UG tract	24	39	61	28	0.459016	NA
1185	Ortho_25441	Airways,GI tract,Oral,UG tract	10	12	24	11	0.458333	PF13683	Integrase core domain
1186	Ortho_45930	Airways,Blood,GI tract,Oral,Skin,UG tract	6	20	24	11	0.458333	NA
1187	Ortho_42516	Airways,GI tract,Oral,Skin	5	19	24	11	0.458333	NA
1188	Ortho_30630	Airways,GI tract,Oral,UG tract	12	18	24	11	0.458333	PF02687	FtsX-like permease family			GO:0016020	membrane
1189	Ortho_19552	GI tract	12	18	24	11	0.458333	PF11672	Protein of unknown function (DUF3268)
1190	Ortho_41264	GI tract,Oral	13	18	24	11	0.458333	PF03389	MobA/MobL family
1191	Ortho_38672	Airways,GI tract,Oral,Skin	5	20	24	11	0.458333	PF06097	Bacterial protein of unknown function (DUF945)
1192	Ortho_31641	Airways,GI tract,Oral,Skin,UG tract	10	16	24	11	0.458333	PF00665;PF13518	Integrase core domain;Helix-turn-helix domain	GO:0015074	DNA integration
1193	Ortho_12585	GI tract,Oral,Skin,UG tract	16	20	24	11	0.458333	PF00589	Phage integrase family	GO:0006310;GO:0015074	DNA recombination;DNA integration			GO:0003677	DNA binding
1194	Ortho_54536	GI tract,Oral,Skin	13	22	24	11	0.458333	NA
1195	Ortho_10318	GI tract,Oral,Skin,UG tract	13	19	24	11	0.458333	PF00107;PF08240	Zinc-binding dehydrogenase;Alcohol dehydrogenase GroES-like domain	GO:0055114	oxidation-reduction process			GO:0008270;GO:0016491	zinc ion binding;oxidoreductase activity
1196	Ortho_26483	Blood,GI tract,Oral,UG tract	20	33	48	22	0.458333	NA
1197	Ortho_10847	GI tract,Oral,Skin,UG tract	12	23	24	11	0.458333	PF00535	Glycosyl transferase family 2
1198	Ortho_52001	Airways,GI tract,Oral,Skin,UG tract	8	25	35	16	0.457143	PF13366	PD-(D/E)XK nuclease superfamily
1199	Ortho_12915	Airways,GI tract,Oral,Skin,UG tract	19	27	35	16	0.457143	PF13520	Amino acid permease	GO:0003333	amino acid transmembrane transport	GO:0016020	membrane	GO:0015171	amino acid transmembrane transporter activity
1200	Ortho_18196	Airways,Blood,GI tract,Oral,Skin,UG tract	72	152	221	101	0.457014	PF09827	CRISPR associated protein Cas2
1201	Ortho_18233	Airways,Blood,GI tract,Oral,Skin,UG tract	45	74	116	53	0.456897	PF10991	Protein of unknown function (DUF2815)
1202	Ortho_18653	Airways,Blood,GI tract,Oral,Skin,UG tract	50	95	162	74	0.45679	NA
1203	Ortho_18496	Airways,Blood,GI tract,Oral,UG tract	24	37	46	21	0.456522	PF02361	Cobalt transport protein
1204	Ortho_11014	Airways,Blood,GI tract,Oral,Skin,UG tract	41	60	103	47	0.456311	PF00072;PF00486	Response regulator receiver domain;Transcriptional regulatory protein, C terminal	GO:0000160;GO:0006355	phosphorelay signal transduction system;regulation of transcription, DNA-dependent			GO:0003677	DNA binding
1205	Ortho_3075	Airways,Blood,GI tract,Oral,Skin,UG tract	14	40	57	26	0.45614	PF13354	Beta-lactamase enzyme family
1206	Ortho_2326	Airways,Blood,GI tract,Oral,Skin,UG tract	24	32	57	26	0.45614	PF01081	KDPG and KHG aldolase	GO:0008152	metabolic process			GO:0016829	lyase activity
1207	Ortho_2535	Airways,Blood,GI tract,Oral,Skin,UG tract	26	59	114	52	0.45614	PF01656	CobQ/CobB/MinD/ParA nucleotide binding domain
1208	Ortho_18535	Blood,GI tract,Oral,UG tract	27	46	79	36	0.455696	PF01554	MatE	GO:0006855;GO:0055085	drug transmembrane transport;transmembrane transport	GO:0016020	membrane	GO:0015297;GO:0015238	antiporter activity;drug transmembrane transporter activity
1209	Ortho_15568	Airways,Blood,GI tract,Oral,Skin,UG tract	75	147	303	138	0.455446	PF01381	Helix-turn-helix					GO:0043565	sequence-specific DNA binding
1210	Ortho_4684	Airways,GI tract,Oral,UG tract	74	148	213	97	0.455399	PF12900	Pyridoxamine 5'-phosphate oxidase
1211	Ortho_18725	GI tract,Oral,UG tract	57	91	134	61	0.455224	PF04015;PF00037	Domain of unknown function (DUF362);4Fe-4S binding domain					GO:0051536	iron-sulfur cluster binding
1212	Ortho_24059	GI tract	8	8	11	5	0.454545	PF06808	DctM-like transporters
1213	Ortho_15510	Blood,GI tract,Oral	6	14	22	10	0.454545	PF00589;PF13102	Phage integrase family;Phage integrase SAM-like domain	GO:0006310;GO:0015074	DNA recombination;DNA integration			GO:0003677	DNA binding
1214	Ortho_26168	Oral,UG tract	10	11	11	5	0.454545	PF02361	Cobalt transport protein
1215	Ortho_60075	GI tract	6	7	11	5	0.454545	NA
1216	Ortho_22017	GI tract	8	10	11	5	0.454545	PF12960	Protein of unknown function (DUF3849)
1217	Ortho_16534	GI tract,UG tract	10	10	11	5	0.454545	PF01554	MatE	GO:0006855;GO:0055085	drug transmembrane transport;transmembrane transport	GO:0016020	membrane	GO:0015297;GO:0015238	antiporter activity;drug transmembrane transporter activity
1218	Ortho_22815	GI tract,Oral,UG tract	11	11	11	5	0.454545	PF01554	MatE	GO:0006855;GO:0055085	drug transmembrane transport;transmembrane transport	GO:0016020	membrane	GO:0015297;GO:0015238	antiporter activity;drug transmembrane transporter activity
1219	Ortho_8168	Airways,GI tract,Oral	11	11	11	5	0.454545	PF13302	Acetyltransferase (GNAT) domain					GO:0008080	N-acetyltransferase activity
1220	Ortho_40814	Blood,GI tract,UG tract	5	11	11	5	0.454545	PF03432	Relaxase/Mobilisation nuclease domain
1221	Ortho_12742	GI tract,Oral	7	8	11	5	0.454545	PF00069	Protein kinase domain	GO:0006468	protein phosphorylation			GO:0005524;GO:0004672	ATP binding;protein kinase activity
1222	Ortho_24727	GI tract,Oral	6	7	11	5	0.454545	PF13835	Domain of unknown function (DUF4194)
1223	Ortho_33187	GI tract,Oral	6	9	11	5	0.454545	PF14897	EpsG family
1224	Ortho_16335	Airways,Oral,UG tract	5	9	11	5	0.454545	PF00403	Heavy-metal-associated domain	GO:0030001	metal ion transport			GO:0046872	metal ion binding
1225	Ortho_15077	Airways,GI tract,Oral,UG tract	6	11	11	5	0.454545	PF05977	Transmembrane secretion effector
1226	Ortho_20455	GI tract,Oral,UG tract	6	8	11	5	0.454545	PF01726	LexA DNA binding domain	GO:0006508	proteolysis			GO:0004252	serine-type endopeptidase activity
1227	Ortho_34535	GI tract,Oral,Skin,UG tract	5	10	11	5	0.454545	NA
1228	Ortho_24554	Airways,Blood,GI tract,Oral,UG tract	16	19	22	10	0.454545	PF04865	Baseplate J-like protein
1229	Ortho_32003	Airways,Blood,GI tract,Oral,Skin,UG tract	21	30	44	20	0.454545	PF01527	Transposase	GO:0006313	transposition, DNA-mediated			GO:0004803;GO:0003677	transposase activity;DNA binding
1230	Ortho_41281	Blood,GI tract	6	8	11	5	0.454545	PF13443	Cro/C1-type HTH DNA-binding domain					GO:0043565	sequence-specific DNA binding
1231	Ortho_22440	GI tract,Oral,UG tract	9	9	11	5	0.454545	PF00580	UvrD/REP helicase N-terminal domain					GO:0005524	ATP binding
1232	Ortho_11358	GI tract,Oral	9	10	11	5	0.454545	PF00535	Glycosyl transferase family 2
1233	Ortho_23307	Blood,GI tract,Oral	6	9	11	5	0.454545	PF03432	Relaxase/Mobilisation nuclease domain
1234	Ortho_4919	Airways,GI tract,Skin,UG tract	8	10	11	5	0.454545	PF00126;PF03466	Bacterial regulatory helix-turn-helix protein, lysR family;LysR substrate binding domain	GO:0006355	regulation of transcription, DNA-dependent			GO:0003700	sequence-specific DNA binding transcription factor activity
1235	Ortho_18606	GI tract	8	10	11	5	0.454545	NA
1236	Ortho_23853	GI tract	9	9	11	5	0.454545	PF08220	DeoR-like helix-turn-helix domain	GO:0006355	regulation of transcription, DNA-dependent	GO:0005622	intracellular	GO:0003700	sequence-specific DNA binding transcription factor activity
1237	Ortho_18375	GI tract	10	10	11	5	0.454545	PF00589;PF14659	Phage integrase family;Phage integrase, N-terminal SAM-like domain	GO:0006310;GO:0015074	DNA recombination;DNA integration			GO:0003677	DNA binding
1238	Ortho_3076	GI tract,Oral	7	8	11	5	0.454545	NA
1239	Ortho_3709	GI tract,Oral	6	9	11	5	0.454545	PF13407	Periplasmic binding protein domain
1240	Ortho_40546	Airways,GI tract,Oral	8	10	11	5	0.454545	NA
1241	Ortho_57865	GI tract,Oral,Skin,UG tract	9	11	11	5	0.454545	PF01420	Type I restriction modification DNA specificity domain	GO:0006304	DNA modification			GO:0003677	DNA binding
1242	Ortho_27885	GI tract,Oral	11	11	11	5	0.454545	NA
1243	Ortho_10725	GI tract,Skin,UG tract	6	10	11	5	0.454545	PF13439;PF00534	Glycosyltransferase Family 4;Glycosyl transferases group 1	GO:0009058	biosynthetic process
1244	Ortho_25643	Airways,Oral,Skin	9	10	11	5	0.454545	NA
1245	Ortho_39441	GI tract,Oral	5	9	11	5	0.454545	PF01554	MatE	GO:0006855;GO:0055085	drug transmembrane transport;transmembrane transport	GO:0016020	membrane	GO:0015297;GO:0015238	antiporter activity;drug transmembrane transporter activity
1246	Ortho_20358	Blood,GI tract,Oral	7	10	11	5	0.454545	NA
1247	Ortho_44470	Airways,Oral,UG tract	5	11	11	5	0.454545	PF02462	Opacity family porin protein			GO:0016020	membrane	GO:0015288	porin activity
1248	Ortho_58760	Airways,GI tract,Oral,UG tract	7	11	11	5	0.454545	NA
1249	Ortho_20745	Airways,GI tract,Oral,Skin,UG tract	10	10	11	5	0.454545	PF00476	DNA polymerase family A	GO:0006260	DNA replication			GO:0003887;GO:0003677	DNA-directed DNA polymerase activity;DNA binding
1250	Ortho_34384	Airways,Blood,GI tract,Oral	7	8	11	5	0.454545	NA
1251	Ortho_27891	Airways,GI tract,Oral,Skin	7	11	11	5	0.454545	NA
1252	Ortho_21844	GI tract,Oral,Skin,UG tract	8	10	11	5	0.454545	PF00005	ABC transporter					GO:0005524;GO:0016887	ATP binding;ATPase activity
1253	Ortho_31942	Airways,Oral,Skin	5	9	11	5	0.454545	PF00550	Phosphopantetheine attachment site
1254	Ortho_5134	GI tract,Oral,Skin	7	8	11	5	0.454545	PF00392;PF07729	Bacterial regulatory proteins, gntR family;FCD domain	GO:0006355	regulation of transcription, DNA-dependent			GO:0003700	sequence-specific DNA binding transcription factor activity
1255	Ortho_40547	Airways,GI tract,Oral	8	10	11	5	0.454545	NA
1256	Ortho_21313	GI tract,Oral	7	8	11	5	0.454545	PF01381	Helix-turn-helix					GO:0043565	sequence-specific DNA binding
1257	Ortho_27985	Airways,GI tract,Oral	11	11	11	5	0.454545	PF01797	Transposase IS200 like	GO:0006313	transposition, DNA-mediated			GO:0004803;GO:0003677	transposase activity;DNA binding
1258	Ortho_45582	GI tract,UG tract	6	17	33	15	0.454545	PF07495;PF00072;PF07494;PF02518;PF00512;PF12833	Y_Y_Y domain;Response regulator receiver domain;Two component regulator propeller;Histidine kinase-, DNA gyrase B-, and HSP90-like ATPase;His Kinase A (phospho-acceptor) domain;Helix-turn-helix domain	GO:0000160;GO:0007165;GO:0006355	phosphorelay signal transduction system;signal transduction;regulation of transcription, DNA-dependent	GO:0016020	membrane	GO:0003700;GO:0000155;GO:0043565	sequence-specific DNA binding transcription factor activity;phosphorelay sensor kinase activity;sequence-specific DNA binding
1259	Ortho_57038	GI tract,Oral,UG tract	15	22	33	15	0.454545	NA
1260	Ortho_20092	GI tract,Oral,UG tract	14	19	22	10	0.454545	NA
1261	Ortho_53792	GI tract	8	18	22	10	0.454545	NA
1262	Ortho_23345	Blood,GI tract,Oral,Skin,UG tract	14	20	22	10	0.454545	PF00589	Phage integrase family	GO:0006310;GO:0015074	DNA recombination;DNA integration			GO:0003677	DNA binding
1263	Ortho_42248	Airways,Blood,GI tract,Oral,Skin	5	19	22	10	0.454545	NA
1264	Ortho_3934	Airways,Blood,GI tract,Oral,Skin,UG tract	29	47	77	35	0.454545	PF00528;PF12911	Binding-protein-dependent transport system inner membrane component;N-terminal TM domain of oligopeptide transport permease C	GO:0006810	transport	GO:0016020	membrane
1265	Ortho_4602	Airways,GI tract,Oral,UG tract	25	38	44	20	0.454545	PF13439;PF00534	Glycosyltransferase Family 4;Glycosyl transferases group 1	GO:0009058	biosynthetic process
1266	Ortho_59448	Blood,GI tract,Oral,UG tract	7	14	33	15	0.454545	PF08998	Bacterial epsilon antitoxin	GO:0031342;GO:0009636	negative regulation of cell killing;response to toxic substance			GO:0015643	toxic substance binding
1267	Ortho_53740	Blood,GI tract,Oral,UG tract	9	16	22	10	0.454545	NA
1268	Ortho_4229	Airways,Blood,GI tract,Oral,Skin	17	18	22	10	0.454545	PF00126;PF03466	Bacterial regulatory helix-turn-helix protein, lysR family;LysR substrate binding domain	GO:0006355	regulation of transcription, DNA-dependent			GO:0003700	sequence-specific DNA binding transcription factor activity
1269	Ortho_6305	Airways,GI tract,Oral,UG tract	10	13	22	10	0.454545	PF00392;PF07729	Bacterial regulatory proteins, gntR family;FCD domain	GO:0006355	regulation of transcription, DNA-dependent			GO:0003700	sequence-specific DNA binding transcription factor activity
1270	Ortho_3024	Airways,Blood,GI tract,Oral,Skin,UG tract	17	22	22	10	0.454545	PF00441;PF02771;PF02770	Acyl-CoA dehydrogenase, C-terminal domain;Acyl-CoA dehydrogenase, N-terminal domain;Acyl-CoA dehydrogenase, middle domain	GO:0008152;GO:0055114	metabolic process;oxidation-reduction process			GO:0003995;GO:0016627;GO:0050660	acyl-CoA dehydrogenase activity;oxidoreductase activity, acting on the CH-CH group of donors;flavin adenine dinucleotide binding
1271	Ortho_42945	Airways,GI tract,Oral,Skin,UG tract	9	16	22	10	0.454545	NA
1272	Ortho_7239	Airways,GI tract,Oral,Skin,UG tract	16	19	22	10	0.454545	PF09369	Domain of unknown function (DUF1998)
1273	Ortho_7238	Airways,GI tract,Oral,Skin,UG tract	16	19	22	10	0.454545	PF00271	Helicase conserved C-terminal domain
1274	Ortho_33320	GI tract,UG tract	6	9	11	5	0.454545	PF04616	Glycosyl hydrolases family 43	GO:0005975	carbohydrate metabolic process			GO:0004553	hydrolase activity, hydrolyzing O-glycosyl compounds
1275	Ortho_63198	Airways,GI tract,Oral,Skin,UG tract	6	9	11	5	0.454545	NA
1276	Ortho_13982	GI tract,Oral,UG tract	5	8	11	5	0.454545	PF02129	X-Pro dipeptidyl-peptidase (S15 family)					GO:0016787	hydrolase activity
1277	Ortho_56369	GI tract,Oral,UG tract	9	9	11	5	0.454545	NA
1278	Ortho_23552	Airways,GI tract,Oral,UG tract	9	11	11	5	0.454545	PF08282	haloacid dehalogenase-like hydrolase
1279	Ortho_21591	GI tract,Oral	6	8	11	5	0.454545	PF03480	Bacterial extracellular solute-binding protein, family 7	GO:0006810	transport	GO:0030288	outer membrane-bounded periplasmic space
1280	Ortho_38990	Airways,GI tract,Oral,Skin,UG tract	9	10	11	5	0.454545	PF05930	Prophage CP4-57 regulatory protein (AlpA)
1281	Ortho_33079	Airways,Blood,GI tract,Oral	5	10	11	5	0.454545	PF01381	Helix-turn-helix					GO:0043565	sequence-specific DNA binding
1282	Ortho_14915	GI tract,Oral	9	10	11	5	0.454545	PF02633	Creatinine amidohydrolase
1283	Ortho_9710	Airways,Blood,GI tract,Oral	11	11	11	5	0.454545	PF00126;PF03466	Bacterial regulatory helix-turn-helix protein, lysR family;LysR substrate binding domain	GO:0006355	regulation of transcription, DNA-dependent			GO:0003700	sequence-specific DNA binding transcription factor activity
1284	Ortho_17882	Blood,GI tract,Oral,Skin	13	18	22	10	0.454545	PF06808	DctM-like transporters
1285	Ortho_49408	GI tract	11	15	22	10	0.454545	NA
1286	Ortho_28123	Airways,GI tract,Oral,UG tract	14	18	22	10	0.454545	PF00239	Resolvase, N terminal domain	GO:0006310	DNA recombination			GO:0000150;GO:0003677	recombinase activity;DNA binding
1287	Ortho_30015	GI tract,Oral,UG tract	5	12	22	10	0.454545	PF12833	Helix-turn-helix domain	GO:0006355	regulation of transcription, DNA-dependent			GO:0003700;GO:0043565	sequence-specific DNA binding transcription factor activity;sequence-specific DNA binding
1288	Ortho_12161	GI tract,Oral,Skin	8	11	11	5	0.454545	PF01098	Cell cycle protein	GO:0051301	cell division	GO:0016021	integral to membrane
1289	Ortho_29080	GI tract,Oral,UG tract	9	9	11	5	0.454545	PF03288	Poxvirus D5 protein-like
1290	Ortho_17275	Airways,Blood,GI tract,Oral,Skin,UG tract	57	116	163	74	0.453988	PF02627	Carboxymuconolactone decarboxylase family	GO:0055114	oxidation-reduction process			GO:0051920	peroxiredoxin activity
1291	Ortho_6547	Airways,Blood,GI tract,Oral,Skin,UG tract	54	90	141	64	0.453901	PF04860	Phage portal protein
1292	Ortho_27470	Airways,Blood,GI tract,Oral,Skin,UG tract	14	36	86	39	0.453488	PF11372	Domain of unknown function (DUF3173)
1293	Ortho_24636	Airways,Blood,GI tract,Oral,UG tract	30	43	64	29	0.453125	PF01943;PF14667	Polysaccharide biosynthesis protein;Polysaccharide biosynthesis C-terminal domain	GO:0000271	polysaccharide biosynthetic process	GO:0016020	membrane
1294	Ortho_2626	Airways,Blood,GI tract,Oral,Skin,UG tract	47	70	106	48	0.45283	PF07690	Major Facilitator Superfamily	GO:0055085	transmembrane transport	GO:0016021	integral to membrane
1295	Ortho_26040	Airways,Blood,GI tract,Oral,Skin,UG tract	57	124	212	96	0.45283	PF04993	TfoX N-terminal domain
1296	Ortho_5217	Airways,GI tract,Oral,Skin,UG tract	27	38	53	24	0.45283	PF08546;PF02558	Ketopantoate reductase PanE/ApbA C terminal;Ketopantoate reductase PanE/ApbA	GO:0055114	oxidation-reduction process			GO:0050661;GO:0008677;GO:0016491	NADP binding;2-dehydropantoate 2-reductase activity;oxidoreductase activity
1297	Ortho_23055	Airways,Blood,GI tract,Oral,UG tract	29	38	42	19	0.452381	PF01695	IstB-like ATP binding protein					GO:0005524	ATP binding
1298	Ortho_56351	GI tract,Oral	21	30	42	19	0.452381	NA
1299	Ortho_6624	Airways,GI tract,Oral,Skin,UG tract	26	33	42	19	0.452381	PF00528	Binding-protein-dependent transport system inner membrane component	GO:0006810	transport	GO:0016020	membrane
1300	Ortho_1514	Airways,Blood,GI tract,Oral,Skin,UG tract	21	37	42	19	0.452381	PF01497	Periplasmic binding protein					GO:0005488	binding
1301	Ortho_18553	Airways,Blood,GI tract,Oral,Skin,UG tract	19	28	42	19	0.452381	PF12687	Protein of unknown function (DUF3801)
1302	Ortho_29838	Airways,Blood,GI tract,Oral,Skin,UG tract	6	23	31	14	0.451613	NA
1303	Ortho_42809	Airways,Blood,GI tract,Oral,Skin,UG tract	10	27	31	14	0.451613	PF04575	Protein of unknown function (DUF560)
1304	Ortho_53435	Blood,GI tract,Oral,UG tract	7	21	31	14	0.451613	PF14454	Prokaryotic Ubiquitin
1305	Ortho_47182	Blood,GI tract	5	18	31	14	0.451613	PF09357	RteC protein
1306	Ortho_32782	Blood,GI tract,Oral	19	24	31	14	0.451613	PF04239	Protein of unknown function (DUF421)
1307	Ortho_9421	GI tract,Oral,UG tract	17	21	31	14	0.451613	PF00005	ABC transporter					GO:0005524;GO:0016887	ATP binding;ATPase activity
1308	Ortho_1535	Airways,GI tract,Oral,UG tract	16	23	31	14	0.451613	PF13407	Periplasmic binding protein domain
1309	Ortho_18469	GI tract,Oral,Skin,UG tract	22	37	62	28	0.451613	NA
1310	Ortho_47422	Airways,Blood,GI tract,Oral,UG tract	5	19	31	14	0.451613	NA
1311	Ortho_5241	Blood,GI tract,Oral,Skin,UG tract	20	25	31	14	0.451613	PF00393;PF03446	6-phosphogluconate dehydrogenase, C-terminal domain;NAD binding domain of 6-phosphogluconate dehydrogenase	GO:0006098;GO:0055114	pentose-phosphate shunt;oxidation-reduction process			GO:0050661;GO:0004616	NADP binding;phosphogluconate dehydrogenase (decarboxylating) activity
1312	Ortho_7087	Airways,Blood,GI tract,Oral,Skin,UG tract	45	83	113	51	0.451327	PF04191	Phospholipid methyltransferase
1313	Ortho_21896	Airways,Blood,GI tract,Oral,Skin,UG tract	36	57	82	37	0.45122	PF13749;PF03965;PF04326	ATP-dependent DNA helicase recG C-terminal;Penicillinase repressor;Divergent AAA domain	GO:0045892	negative regulation of transcription, DNA-dependent			GO:0005524;GO:0003677	ATP binding;DNA binding
1314	Ortho_235	Blood,GI tract,Oral,UG tract	29	37	51	23	0.45098	PF11799;PF00817	impB/mucB/samB family C-terminal domain;impB/mucB/samB family	GO:0006281	DNA repair			GO:0003887;GO:0003684	DNA-directed DNA polymerase activity;damaged DNA binding
1315	Ortho_12302	Airways,Blood,GI tract,Oral,Skin,UG tract	28	37	51	23	0.45098	PF00145	C-5 cytosine-specific DNA methylase					GO:0008168	methyltransferase activity
1316	Ortho_4776	Airways,Blood,GI tract,Oral,UG tract	30	39	51	23	0.45098	PF00005	ABC transporter					GO:0005524;GO:0016887	ATP binding;ATPase activity
1317	Ortho_31613	Airways,Blood,GI tract,Oral,Skin,UG tract	29	55	71	32	0.450704	PF00665	Integrase core domain	GO:0015074	DNA integration
1318	Ortho_33195	Airways,Blood,GI tract,Oral,Skin,UG tract	24	45	71	32	0.450704	PF14307	Glycosyltransferase WbsX
1319	Ortho_4627	Blood,GI tract,Oral,UG tract	32	55	71	32	0.450704	PF01041	DegT/DnrJ/EryC1/StrS aminotransferase family
1320	Ortho_4444	Airways,Blood,GI tract,Oral,Skin,UG tract	29	46	71	32	0.450704	PF00528	Binding-protein-dependent transport system inner membrane component	GO:0006810	transport	GO:0016020	membrane
1321	Ortho_14893	GI tract,Oral,Skin,UG tract	12	17	20	9	0.45	PF08545;PF08541	3-Oxoacyl-[acyl-carrier-protein (ACP)] synthase III;3-Oxoacyl-[acyl-carrier-protein (ACP)] synthase III C terminal	GO:0006633;GO:0008610	fatty acid biosynthetic process;lipid biosynthetic process			GO:0016747;GO:0004315	transferase activity, transferring acyl groups other than amino-acyl groups;3-oxoacyl-[acyl-carrier-protein] synthase activity
1322	Ortho_31406	Airways,GI tract,Oral,Skin,UG tract	9	23	40	18	0.45	PF05015	Plasmid maintenance system killer protein
1323	Ortho_11385	GI tract,Oral,Skin,UG tract	13	17	20	9	0.45	PF07508;PF00239	Recombinase;Resolvase, N terminal domain	GO:0006310	DNA recombination			GO:0000150;GO:0003677	recombinase activity;DNA binding
1324	Ortho_25416	GI tract,Oral,Skin,UG tract	14	18	20	9	0.45	PF13749;PF04326	ATP-dependent DNA helicase recG C-terminal;Divergent AAA domain					GO:0005524	ATP binding
1325	Ortho_34185	GI tract	9	10	20	9	0.45	NA
1326	Ortho_19768	GI tract,Oral,UG tract	9	13	20	9	0.45	NA
1327	Ortho_24373	GI tract,Oral	14	17	20	9	0.45	PF00874;PF05043;PF02302;PF08279;PF00359	PRD domain;Mga helix-turn-helix domain;PTS system, Lactose/Cellobiose specific IIB subunit;HTH domain;Phosphoenolpyruvate-dependent sugar phosphotransferase system, EIIA 2	GO:0009401;GO:0006355	phosphoenolpyruvate-dependent sugar phosphotransferase system;regulation of transcription, DNA-dependent			GO:0008982	protein-N(PI)-phosphohistidine-sugar phosphotransferase activity
1328	Ortho_11541	Blood,GI tract,Oral,Skin,UG tract	9	15	20	9	0.45	PF01797	Transposase IS200 like	GO:0006313	transposition, DNA-mediated			GO:0004803;GO:0003677	transposase activity;DNA binding
1329	Ortho_18921	GI tract,Oral,UG tract	13	19	20	9	0.45	PF01381	Helix-turn-helix					GO:0043565	sequence-specific DNA binding
1330	Ortho_20070	Airways,Blood,GI tract,Oral,UG tract	10	24	40	18	0.45	PF13155;PF13154	Toprim-like;Protein of unknown function (DUF3991)
1331	Ortho_23916	GI tract,Oral,UG tract	14	16	20	9	0.45	PF04883	Bacteriophage HK97-gp10, putative tail-component
1332	Ortho_21345	GI tract	14	18	20	9	0.45	PF13155;PF13154	Toprim-like;Protein of unknown function (DUF3991)
1333	Ortho_6570	Airways,GI tract,Oral,UG tract	14	17	20	9	0.45	PF13439;PF00534	Glycosyltransferase Family 4;Glycosyl transferases group 1	GO:0009058	biosynthetic process
1334	Ortho_18723	Airways,GI tract,Oral,Skin,UG tract	10	18	20	9	0.45	PF13173;PF13635	AAA domain;Domain of unknown function (DUF4143)
1335	Ortho_12167	Blood,GI tract,Oral,Skin,UG tract	17	19	20	9	0.45	PF01370	NAD dependent epimerase/dehydratase family					GO:0003824;GO:0050662	catalytic activity;coenzyme binding
1336	Ortho_61367	GI tract,Oral	11	15	20	9	0.45	NA
1337	Ortho_41650	Airways,GI tract,Oral,Skin	7	17	20	9	0.45	PF11278	Protein of unknown function (DUF3079)
1338	Ortho_27270	GI tract,Oral,UG tract	19	25	40	18	0.45	PF14192	Domain of unknown function (DUF4314)
1339	Ortho_18404	GI tract,Oral,UG tract	25	30	40	18	0.45	PF00589	Phage integrase family	GO:0006310;GO:0015074	DNA recombination;DNA integration			GO:0003677	DNA binding
1340	Ortho_7769	Blood,GI tract,Oral,UG tract	11	18	20	9	0.45	PF07282;PF01385	Putative transposase DNA-binding domain;Probable transposase
1341	Ortho_28278	GI tract,Oral	13	17	20	9	0.45	PF06050	2-hydroxyglutaryl-CoA dehydratase, D-component
1342	Ortho_4529	Airways,Blood,GI tract,Oral,Skin,UG tract	47	80	129	58	0.449612	PF00392	Bacterial regulatory proteins, gntR family	GO:0006355	regulation of transcription, DNA-dependent			GO:0003700	sequence-specific DNA binding transcription factor activity
1343	Ortho_9757	Airways,GI tract,Oral,Skin,UG tract	42	95	129	58	0.449612	PF03747	ADP-ribosylglycohydrolase
1344	Ortho_952	Airways,Blood,GI tract,Oral,Skin,UG tract	40	69	89	40	0.449438	PF13411	MerR HTH family regulatory protein	GO:0006355	regulation of transcription, DNA-dependent			GO:0003677	DNA binding
1345	Ortho_3350	GI tract,Oral	13	26	49	22	0.44898	NA
1346	Ortho_26578	Airways,Blood,GI tract,Oral,Skin,UG tract	80	167	245	110	0.44898	PF01867	CRISPR associated protein Cas1
1347	Ortho_18253	Airways,GI tract,Oral,Skin,UG tract	40	75	107	48	0.448598	PF06695	Putative small multi-drug export protein
1348	Ortho_18958	Airways,Blood,GI tract,Oral,Skin,UG tract	33	62	107	48	0.448598	PF13518	Helix-turn-helix domain
1349	Ortho_25583	Airways,GI tract,Oral,UG tract	18	22	29	13	0.448276	PF09605	Hypothetical bacterial integral membrane protein (Trep_Strep)
1350	Ortho_19897	GI tract,Oral,UG tract	14	24	29	13	0.448276	PF11114	Minor capsid protein
1351	Ortho_33307	GI tract,Oral	12	17	29	13	0.448276	PF08867	FRG domain
1352	Ortho_13313	Airways,Blood,GI tract,Oral,UG tract	18	22	29	13	0.448276	PF00534;PF13579	Glycosyl transferases group 1;Glycosyl transferase 4-like domain	GO:0009058	biosynthetic process
1353	Ortho_26458	Airways,GI tract,Oral,Skin,UG tract	23	35	58	26	0.448276	PF07385	Protein of unknown function (DUF1498)
1354	Ortho_3684	GI tract,Oral,Skin,UG tract	19	23	29	13	0.448276	PF00465	Iron-containing alcohol dehydrogenase	GO:0055114	oxidation-reduction process			GO:0046872;GO:0016491	metal ion binding;oxidoreductase activity
1355	Ortho_21773	GI tract,Oral,UG tract	15	21	29	13	0.448276	PF03432	Relaxase/Mobilisation nuclease domain
1356	Ortho_2410	Airways,Blood,GI tract,Oral,Skin,UG tract	26	43	58	26	0.448276	PF00893	Small Multidrug Resistance protein			GO:0016021	integral to membrane
1357	Ortho_3696	GI tract,Oral,Skin	19	24	29	13	0.448276	PF01325;PF02742	Iron dependent repressor, N-terminal DNA binding domain;Iron dependent repressor, metal binding and dimerisation domain	GO:0006355	regulation of transcription, DNA-dependent			GO:0046983;GO:0046914;GO:0003677	protein dimerization activity;transition metal ion binding;DNA binding
1358	Ortho_18293	Blood,GI tract,Oral,UG tract	20	23	29	13	0.448276	PF09393	Protein of unknown function (DUF2001)
1359	Ortho_40972	Airways,Blood,GI tract,Oral,Skin,UG tract	10	25	29	13	0.448276	PF00593;PF07715	TonB dependent receptor;TonB-dependent Receptor Plug Domain	GO:0006810	transport	GO:0016020	membrane	GO:0004872	receptor activity
1360	Ortho_8127	Airways,Blood,GI tract,Oral,Skin,UG tract	13	25	29	13	0.448276	PF01408	Oxidoreductase family, NAD-binding Rossmann fold					GO:0016491	oxidoreductase activity
1361	Ortho_45813	Airways,GI tract,Oral,Skin,UG tract	9	39	58	26	0.448276	PF13715;PF07715	Domain of unknown function (DUF4480);TonB-dependent Receptor Plug Domain	GO:0006810	transport	GO:0016020	membrane	GO:0004872	receptor activity
1362	Ortho_26593	Airways,Blood,GI tract,Oral,Skin,UG tract	28	45	58	26	0.448276	PF13333	Integrase core domain
1363	Ortho_56614	GI tract,Oral,UG tract	15	21	29	13	0.448276	NA
1364	Ortho_27173	GI tract,Skin	18	23	29	13	0.448276	PF08281	Sigma-70, region 4	GO:0006355;GO:0006352	regulation of transcription, DNA-dependent;DNA-dependent transcription, initiation			GO:0003700;GO:0003677;GO:0016987	sequence-specific DNA binding transcription factor activity;DNA binding;sigma factor activity
1365	Ortho_15108	Airways,Blood,GI tract,Oral,Skin,UG tract	48	82	154	69	0.448052	PF00005;PF00664	ABC transporter;ABC transporter transmembrane region	GO:0006810;GO:0055085	transport;transmembrane transport	GO:0016021	integral to membrane	GO:0042626;GO:0005524;GO:0016887	ATPase activity, coupled to transmembrane movement of substances;ATP binding;ATPase activity
1366	Ortho_62986	Airways,Blood,GI tract,Oral,Skin,UG tract	7	29	38	17	0.447368	NA
1367	Ortho_45603	GI tract,Oral,UG tract	5	16	38	17	0.447368	PF07980;PF14322	SusD family;Starch-binding associating with outer membrane
1368	Ortho_35670	GI tract,Oral,UG tract	21	28	38	17	0.447368	NA
1369	Ortho_11199	Airways,Blood,GI tract,Oral,Skin,UG tract	43	82	152	68	0.447368	PF00512;PF00672;PF02518	His Kinase A (phospho-acceptor) domain;HAMP domain;Histidine kinase-, DNA gyrase B-, and HSP90-like ATPase	GO:0007165	signal transduction	GO:0016021;GO:0016020	integral to membrane;membrane	GO:0000155;GO:0004871	phosphorelay sensor kinase activity;signal transducer activity
1370	Ortho_16308	Airways,Blood,GI tract,Oral,UG tract	36	48	76	34	0.447368	PF05065	Phage capsid family
1371	Ortho_21922	Airways,GI tract,Oral,UG tract	15	30	38	17	0.447368	PF13412;PF13749;PF04326	Winged helix-turn-helix DNA-binding;ATP-dependent DNA helicase recG C-terminal;Divergent AAA domain					GO:0005524	ATP binding
1372	Ortho_19261	GI tract,Oral	14	27	38	17	0.447368	NA
1373	Ortho_46494	Airways,Blood,GI tract,Oral,Skin,UG tract	12	30	47	21	0.446809	PF14294;PF01609	Domain of unknown function (DUF4372);Transposase DDE domain	GO:0006313	transposition, DNA-mediated			GO:0004803;GO:0003677	transposase activity;DNA binding
1374	Ortho_18325	GI tract	19	32	47	21	0.446809	PF06406	StbA protein
1375	Ortho_5067	Blood,GI tract,Oral,Skin,UG tract	23	35	47	21	0.446809	PF00528	Binding-protein-dependent transport system inner membrane component	GO:0006810	transport	GO:0016020	membrane
1376	Ortho_7	Airways,GI tract,Oral,Skin,UG tract	27	39	47	21	0.446809	PF00561	alpha/beta hydrolase fold
1377	Ortho_11002	Airways,GI tract,Oral,Skin,UG tract	30	39	47	21	0.446809	PF00005	ABC transporter					GO:0005524;GO:0016887	ATP binding;ATPase activity
1378	Ortho_3183	Blood,GI tract,Oral,UG tract	43	70	103	46	0.446602	PF00753	Metallo-beta-lactamase superfamily
1379	Ortho_3504	GI tract,Oral,UG tract	22	29	56	25	0.446429	NA
1380	Ortho_34360	Airways,Blood,GI tract,Oral,Skin,UG tract	22	40	56	25	0.446429	PF00583	Acetyltransferase (GNAT) family					GO:0008080	N-acetyltransferase activity
1381	Ortho_28837	Airways,GI tract,Oral,Skin,UG tract	30	44	56	25	0.446429	PF13784;PF02661	Fic/DOC family N-terminal;Fic/DOC family
1382	Ortho_41404	Airways,GI tract,Oral,Skin,UG tract	31	41	56	25	0.446429	PF10117	McrBC 5-methylcytosine restriction system component
1383	Ortho_7793	Airways,Blood,GI tract,Oral,UG tract	29	39	65	29	0.446154	PF00535	Glycosyl transferase family 2
1384	Ortho_33332	Airways,GI tract,Oral,Skin,UG tract	11	45	74	33	0.445946	PF03629;PF13472	Domain of unknown function (DUF303);GDSL-like Lipase/Acylhydrolase family
1385	Ortho_3562	Airways,Blood,GI tract,Oral,Skin,UG tract	36	50	74	33	0.445946	PF00005;PF08352	ABC transporter;Oligopeptide/dipeptide transporter, C-terminal region	GO:0015833	peptide transport			GO:0005524;GO:0016887;GO:0000166	ATP binding;ATPase activity;nucleotide binding
1386	Ortho_27652	Airways,GI tract,Oral,UG tract	32	64	83	37	0.445783	PF08713	DNA alkylation repair enzyme
1387	Ortho_9252	Airways,Blood,GI tract,Oral,Skin,UG tract	87	199	456	203	0.445175	PF00005;PF00664	ABC transporter;ABC transporter transmembrane region	GO:0006810;GO:0055085	transport;transmembrane transport	GO:0016021	integral to membrane	GO:0042626;GO:0005524;GO:0016887	ATPase activity, coupled to transmembrane movement of substances;ATP binding;ATPase activity
1388	Ortho_33944	GI tract	7	12	18	8	0.444444	NA
1389	Ortho_25255	GI tract	10	12	18	8	0.444444	PF02687	FtsX-like permease family			GO:0016020	membrane
1390	Ortho_24828	Airways,GI tract,Skin	8	15	18	8	0.444444	PF00078	Reverse transcriptase (RNA-dependent DNA polymerase)
1391	Ortho_639	GI tract,Oral,Skin,UG tract	13	15	18	8	0.444444	PF02653	Branched-chain amino acid transport system / permease component	GO:0006810	transport	GO:0016020	membrane	GO:0005215	transporter activity
1392	Ortho_6970	Airways,Blood,GI tract,Oral,Skin	8	29	36	16	0.444444	PF03029	Conserved hypothetical ATP binding protein
1393	Ortho_41591	Airways,GI tract,Oral,UG tract	9	21	27	12	0.444444	PF13538;PF00270;PF00271;PF13245	UvrD-like helicase C-terminal domain;DEAD/DEAH box helicase;Helicase conserved C-terminal domain;Part of AAA domain					GO:0003676;GO:0005524	nucleic acid binding;ATP binding
1394	Ortho_13615	Airways,Blood,GI tract,Oral,Skin,UG tract	23	45	90	40	0.444444	PF01420	Type I restriction modification DNA specificity domain	GO:0006304	DNA modification			GO:0003677	DNA binding
1395	Ortho_48528	Airways,GI tract,Oral,UG tract	7	15	18	8	0.444444	PF12728	Helix-turn-helix domain
1396	Ortho_33133	GI tract,Oral,Skin,UG tract	8	15	18	8	0.444444	PF08843	Nucleotidyl transferase of unknown function (DUF1814)
1397	Ortho_5185	Blood,GI tract,Oral	13	17	18	8	0.444444	PF00528	Binding-protein-dependent transport system inner membrane component	GO:0006810	transport	GO:0016020	membrane
1398	Ortho_78929	Oral,Skin,UG tract	6	13	18	8	0.444444	NA
1399	Ortho_21797	GI tract,UG tract	9	13	18	8	0.444444	PF07374	Protein of unknown function (DUF1492)
1400	Ortho_26030	GI tract,Oral,Skin,UG tract	9	14	18	8	0.444444	PF00874;PF05043;PF08279;PF00359	PRD domain;Mga helix-turn-helix domain;HTH domain;Phosphoenolpyruvate-dependent sugar phosphotransferase system, EIIA 2	GO:0006355	regulation of transcription, DNA-dependent
1401	Ortho_18850	GI tract,Oral,UG tract	13	16	18	8	0.444444	PF04290	Tripartite ATP-independent periplasmic transporters, DctQ component
1402	Ortho_10167	Airways,Blood,GI tract,Skin,UG tract	13	13	18	8	0.444444	PF00535	Glycosyl transferase family 2
1403	Ortho_56494	GI tract,Oral,Skin,UG tract	12	23	27	12	0.444444	NA
1404	Ortho_48930	GI tract,Oral,UG tract	8	24	36	16	0.444444	PF02357	Transcription termination factor nusG	GO:0006355	regulation of transcription, DNA-dependent
1405	Ortho_2592	Airways,Blood,GI tract,Oral,Skin,UG tract	49	87	171	76	0.444444	PF00145	C-5 cytosine-specific DNA methylase					GO:0008168	methyltransferase activity
1406	Ortho_9056	Airways,Blood,GI tract,Oral	11	27	54	24	0.444444	PF04650;PF00746;PF14498	YSIRK type signal peptide;Gram positive anchor;Glycosyl hydrolase family 65, N-terminal domain			GO:0016020	membrane
1407	Ortho_45950	Blood,GI tract	5	15	27	12	0.444444	NA
1408	Ortho_45958	Blood,GI tract	7	15	27	12	0.444444	NA
1409	Ortho_25455	Airways,GI tract,Oral,Skin,UG tract	12	13	18	8	0.444444	PF02447	GntP family permease	GO:0035429	gluconate transmembrane transport	GO:0016020	membrane	GO:0015128	gluconate transmembrane transporter activity
1410	Ortho_18362	GI tract	9	12	18	8	0.444444	NA
1411	Ortho_18367	GI tract	9	12	18	8	0.444444	NA
1412	Ortho_11930	GI tract,Oral	14	17	18	8	0.444444	PF01381	Helix-turn-helix					GO:0043565	sequence-specific DNA binding
1413	Ortho_9965	Airways,GI tract,Oral,UG tract	9	13	18	8	0.444444	PF05592;PF08531	Bacterial alpha-L-rhamnosidase;Alpha-L-rhamnosidase N-terminal domain
1414	Ortho_76064	GI tract,Oral,UG tract	6	13	18	8	0.444444	NA
1415	Ortho_3393	Airways,GI tract,Oral,UG tract	10	15	18	8	0.444444	PF00440	Bacterial regulatory proteins, tetR family					GO:0003677	DNA binding
1416	Ortho_28249	GI tract,Oral,UG tract	12	15	18	8	0.444444	PF00148	Nitrogenase component 1 type Oxidoreductase	GO:0055114	oxidation-reduction process			GO:0016491	oxidoreductase activity
1417	Ortho_14958	Airways,GI tract,Oral,Skin,UG tract	15	16	18	8	0.444444	PF00535	Glycosyl transferase family 2
1418	Ortho_35695	Airways,Blood,GI tract,Oral,Skin,UG tract	14	22	36	16	0.444444	PF04851	Type III restriction enzyme, res subunit					GO:0016787;GO:0005524;GO:0003677	hydrolase activity;ATP binding;DNA binding
1419	Ortho_11697	GI tract,Oral,Skin,UG tract	14	20	27	12	0.444444	PF00724	NADH:flavin oxidoreductase / NADH oxidase family	GO:0055114	oxidation-reduction process			GO:0010181;GO:0016491	FMN binding;oxidoreductase activity
1420	Ortho_56424	Airways,Blood,GI tract,Oral,Skin,UG tract	13	21	27	12	0.444444	NA
1421	Ortho_32570	Airways,Blood,GI tract,Oral	18	25	36	16	0.444444	PF02073	Thermophilic metalloprotease (M29)	GO:0006508	proteolysis			GO:0004177	aminopeptidase activity
1422	Ortho_18244	Blood,GI tract,Oral,UG tract	19	28	36	16	0.444444	PF04865	Baseplate J-like protein
1423	Ortho_10065	Blood,GI tract,Oral,Skin,UG tract	21	31	36	16	0.444444	PF00005	ABC transporter					GO:0005524;GO:0016887	ATP binding;ATPase activity
1424	Ortho_54597	GI tract,Oral,UG tract	6	10	18	8	0.444444	NA
1425	Ortho_18361	GI tract	8	12	18	8	0.444444	NA
1426	Ortho_18366	GI tract	9	12	18	8	0.444444	NA
1427	Ortho_53757	Blood,GI tract	5	14	18	8	0.444444	NA
1428	Ortho_8539	GI tract,Oral,Skin,UG tract	13	17	18	8	0.444444	PF02515	CoA-transferase family III					GO:0003824	catalytic activity
1429	Ortho_27437	Airways,GI tract,Oral,Skin	8	17	18	8	0.444444	PF05532	CsbD-like
1430	Ortho_45812	GI tract,Oral,Skin,UG tract	9	28	45	20	0.444444	PF16215
1431	Ortho_10647	Airways,GI tract,Oral	14	23	27	12	0.444444	PF01408;PF01467	Oxidoreductase family, NAD-binding Rossmann fold;Cytidylyltransferase	GO:0009058	biosynthetic process			GO:0003824;GO:0016491	catalytic activity;oxidoreductase activity
1432	Ortho_50172	Airways,GI tract,Oral,Skin,UG tract	10	20	27	12	0.444444	PF01679	Proteolipid membrane potential modulator			GO:0016021	integral to membrane
1433	Ortho_4391	Blood,GI tract,Oral,Skin,UG tract	17	21	27	12	0.444444	PF00933	Glycosyl hydrolase family 3 N terminal domain	GO:0005975	carbohydrate metabolic process			GO:0004553	hydrolase activity, hydrolyzing O-glycosyl compounds
1434	Ortho_4112	Airways,Blood,GI tract,Oral,UG tract	32	59	81	36	0.444444	PF13439;PF00534	Glycosyltransferase Family 4;Glycosyl transferases group 1	GO:0009058	biosynthetic process
1435	Ortho_1404	GI tract,Oral,Skin,UG tract	21	26	36	16	0.444444	PF13685	Iron-containing alcohol dehydrogenase
1436	Ortho_24426	Blood,GI tract,Oral,Skin,UG tract	16	25	36	16	0.444444	PF00665	Integrase core domain	GO:0015074	DNA integration
1437	Ortho_4025	Airways,GI tract,Oral,Skin,UG tract	29	44	63	28	0.444444	PF00381	PTS HPr component phosphorylation site
1438	Ortho_22571	GI tract,Oral,UG tract	24	30	36	16	0.444444	PF00359	Phosphoenolpyruvate-dependent sugar phosphotransferase system, EIIA 2
1439	Ortho_2823	Airways,Blood,GI tract,Oral,Skin,UG tract	17	22	27	12	0.444444	PF00682	HMGL-like					GO:0003824	catalytic activity
1440	Ortho_3274	Blood,GI tract,Oral,UG tract	7	19	27	12	0.444444	PF14310;PF00933;PF07691;PF01915	Fibronectin type III-like domain;Glycosyl hydrolase family 3 N terminal domain;PA14 domain;Glycosyl hydrolase family 3 C-terminal domain	GO:0005975	carbohydrate metabolic process			GO:0004553	hydrolase activity, hydrolyzing O-glycosyl compounds
1441	Ortho_8717	Airways,Blood,GI tract,Oral,Skin,UG tract	20	23	27	12	0.444444	PF04851;PF04313	Type III restriction enzyme, res subunit;Type I restriction enzyme R protein N terminus (HSDR_N)	GO:0006304	DNA modification			GO:0016787;GO:0004519;GO:0005524;GO:0003677	hydrolase activity;endonuclease activity;ATP binding;DNA binding
1442	Ortho_26304	Airways,GI tract,Oral,UG tract	16	20	27	12	0.444444	NA
1443	Ortho_23775	GI tract,Oral,UG tract	14	16	18	8	0.444444	PF01381	Helix-turn-helix					GO:0043565	sequence-specific DNA binding
1444	Ortho_52930	Airways,Blood,GI tract,Oral,Skin	6	14	18	8	0.444444	PF13358	DDE superfamily endonuclease
1445	Ortho_41759	Blood,GI tract,Skin,UG tract	7	13	18	8	0.444444	PF00199	Catalase	GO:0055114	oxidation-reduction process			GO:0020037;GO:0004096	heme binding;catalase activity
1446	Ortho_41916	Airways,Blood,GI tract,Skin,UG tract	5	12	18	8	0.444444	PF03280	Proteobacterial lipase chaperone protein	GO:0006457	protein folding	GO:0016020	membrane	GO:0051082	unfolded protein binding
1447	Ortho_8231	GI tract,Oral	15	17	18	8	0.444444	PF13522;PF00156	Glutamine amidotransferase domain;Phosphoribosyl transferase domain	GO:0009116	nucleoside metabolic process
1448	Ortho_15359	Airways,Blood,GI tract,Oral,UG tract	23	40	54	24	0.444444	PF00005	ABC transporter					GO:0005524;GO:0016887	ATP binding;ATPase activity
1449	Ortho_20739	GI tract	10	14	18	8	0.444444	PF04026	SpoVG	GO:0030435	sporulation resulting in formation of a cellular spore
1450	Ortho_17263	Airways,GI tract,Oral,Skin,UG tract	66	157	250	111	0.444	PF00881	Nitroreductase family
1451	Ortho_30126	Airways,Blood,GI tract,Oral,Skin,UG tract	30	69	124	55	0.443548	PF02954	Bacterial regulatory protein, Fis family					GO:0043565	sequence-specific DNA binding
1452	Ortho_64109	Airways,Blood,GI tract,Oral,Skin,UG tract	5	33	106	47	0.443396	NA
1453	Ortho_566	Airways,Blood,GI tract,Oral,Skin,UG tract	74	173	343	152	0.443149	PF00005	ABC transporter					GO:0005524;GO:0016887	ATP binding;ATPase activity
1454	Ortho_26404	Airways,Blood,GI tract,Oral,Skin,UG tract	51	97	167	74	0.443114	PF00574	Clp protease
1455	Ortho_33469	Airways,Blood,GI tract,Oral,UG tract	31	44	61	27	0.442623	PF13470	PIN domain
1456	Ortho_17514	Airways,GI tract,Oral,Skin,UG tract	26	38	52	23	0.442308	PF01695	IstB-like ATP binding protein					GO:0005524	ATP binding
1457	Ortho_2557	Airways,GI tract,Oral,Skin,UG tract	29	36	52	23	0.442308	PF02894;PF01408	Oxidoreductase family, C-terminal alpha/beta domain;Oxidoreductase family, NAD-binding Rossmann fold	GO:0008152;GO:0055114	metabolic process;oxidation-reduction process			GO:0016491	oxidoreductase activity
1458	Ortho_29036	Airways,Blood,GI tract,Oral,Skin,UG tract	6	20	52	23	0.442308	NA
1459	Ortho_2620	Airways,Blood,GI tract,Oral,Skin,UG tract	70	120	233	103	0.44206	PF05448	Acetyl xylan esterase (AXE1)
1460	Ortho_18239	Blood,GI tract,Oral,Skin,UG tract	17	28	43	19	0.44186	NA
1461	Ortho_24808	Airways,Blood,GI tract,Oral,UG tract	25	33	43	19	0.44186	PF15919
1462	Ortho_40533	Airways,Blood,GI tract,Oral,Skin,UG tract	24	30	43	19	0.44186	PF02195	ParB-like nuclease domain
1463	Ortho_35063	GI tract,Oral,UG tract	22	31	43	19	0.44186	NA
1464	Ortho_18844	Airways,GI tract,Oral,UG tract	24	31	43	19	0.44186	PF01235	Sodium:alanine symporter family	GO:0032328;GO:0006814	alanine transport;sodium ion transport	GO:0016020	membrane	GO:0015655	alanine:sodium symporter activity
1465	Ortho_18380	Airways,Blood,GI tract,Oral,Skin,UG tract	28	48	77	34	0.441558	PF04203	Sortase family
1466	Ortho_51689	Blood,GI tract	5	17	34	15	0.441176	NA
1467	Ortho_47415	Airways,Blood,GI tract,Oral,UG tract	6	22	34	15	0.441176	NA
1468	Ortho_10080	GI tract,Oral,UG tract	23	26	34	15	0.441176	PF13394;PF04055	4Fe-4S single cluster domain;Radical SAM superfamily					GO:0003824;GO:0051536	catalytic activity;iron-sulfur cluster binding
1469	Ortho_34591	Airways,Blood,GI tract,Oral,UG tract	18	25	34	15	0.441176	PF01935	Domain of unknown function DUF87
1470	Ortho_23216	GI tract,Oral,Skin,UG tract	12	27	34	15	0.441176	PF13173;PF13635	AAA domain;Domain of unknown function (DUF4143)
1471	Ortho_18470	GI tract,Oral,UG tract	18	26	34	15	0.441176	PF02001	Protein of unknown function DUF134
1472	Ortho_63446	Blood,GI tract,Oral,Skin,UG tract	15	22	34	15	0.441176	PF10711	Hypothetical protein (DUF2513)
1473	Ortho_51556	Airways,Blood,GI tract,Oral,Skin,UG tract	17	25	34	15	0.441176	PF12358	Protein of unknown function (DUF3644)
1474	Ortho_5562	Airways,GI tract,Oral,Skin,UG tract	18	26	34	15	0.441176	PF00391;PF05524;PF02896	PEP-utilising enzyme, mobile domain;PEP-utilising enzyme, N-terminal;PEP-utilising enzyme, TIM barrel domain	GO:0009401;GO:0016310	phosphoenolpyruvate-dependent sugar phosphotransferase system;phosphorylation			GO:0016772	transferase activity, transferring phosphorus-containing groups
1475	Ortho_20576	Airways,GI tract,Oral,UG tract	22	28	34	15	0.441176	PF00665	Integrase core domain	GO:0015074	DNA integration
1476	Ortho_556	Airways,GI tract,Oral,Skin,UG tract	42	76	127	56	0.440945	PF00483	Nucleotidyl transferase	GO:0009058	biosynthetic process			GO:0016779	nucleotidyltransferase activity
1477	Ortho_9464	Blood,GI tract,Oral,Skin,UG tract	27	38	59	26	0.440678	PF13649	Methyltransferase domain
1478	Ortho_26562	GI tract,Oral,UG tract	31	45	59	26	0.440678	PF00142	4Fe-4S iron sulfur cluster binding proteins, NifH/frxC family	GO:0055114	oxidation-reduction process			GO:0005524;GO:0016491	ATP binding;oxidoreductase activity
1479	Ortho_19158	Airways,Blood,GI tract,Oral,Skin,UG tract	29	36	59	26	0.440678	PF03374;PF08346	Phage antirepressor protein KilAC domain;AntA/AntB antirepressor					GO:0003677	DNA binding
1480	Ortho_4755	Airways,Blood,GI tract,Oral,Skin,UG tract	30	47	59	26	0.440678	PF00512;PF02518	His Kinase A (phospho-acceptor) domain;Histidine kinase-, DNA gyrase B-, and HSP90-like ATPase	GO:0007165	signal transduction	GO:0016020	membrane	GO:0000155	phosphorelay sensor kinase activity
1481	Ortho_21385	Blood,GI tract,Oral	17	21	25	11	0.44	PF01841	Transglutaminase-like superfamily
1482	Ortho_42500	Airways,Blood,GI tract,Oral,Skin,UG tract	15	37	50	22	0.44	PF08541	3-Oxoacyl-[acyl-carrier-protein (ACP)] synthase III C terminal	GO:0008610	lipid biosynthetic process			GO:0016747	transferase activity, transferring acyl groups other than amino-acyl groups
1483	Ortho_19758	GI tract,Oral,UG tract	12	18	25	11	0.44	PF03062	MBOAT, membrane-bound O-acyltransferase family
1484	Ortho_19796	GI tract,Oral	14	17	25	11	0.44	PF13280	WYL domain
1485	Ortho_661	Airways,GI tract,Oral,UG tract	11	16	25	11	0.44	PF12840	Helix-turn-helix domain
1486	Ortho_26894	Airways,GI tract,Oral	11	16	25	11	0.44	PF13539	D-alanyl-D-alanine carboxypeptidase
1487	Ortho_26457	Airways,Blood,GI tract,Oral,Skin,UG tract	71	135	250	110	0.44	PF01555	DNA methylase	GO:0006306	DNA methylation			GO:0008170;GO:0003677	N-methyltransferase activity;DNA binding
1488	Ortho_6067	Airways,GI tract,Oral,Skin,UG tract	22	38	50	22	0.44	PF00005;PF08402	ABC transporter;TOBE domain	GO:0006810	transport	GO:0043190	ATP-binding cassette (ABC) transporter complex	GO:0005215;GO:0016820;GO:0005524;GO:0016887	transporter activity;hydrolase activity, acting on acid anhydrides, catalyzing transmembrane movement of substances;ATP binding;ATPase activity
1489	Ortho_33622	GI tract,Oral,UG tract	10	17	25	11	0.44	PF02517	CAAX protease self-immunity			GO:0016020	membrane
1490	Ortho_27177	GI tract	12	17	25	11	0.44	PF12867	DinB superfamily
1491	Ortho_58401	Blood,GI tract,Oral,UG tract	9	17	25	11	0.44	PF11363	Protein of unknown function (DUF3164)
1492	Ortho_42548	Airways,GI tract,Oral,Skin	6	20	25	11	0.44	PF10993	Protein of unknown function (DUF2818)
1493	Ortho_20522	GI tract,Oral,Skin,UG tract	19	24	25	11	0.44	PF04203	Sortase family
1494	Ortho_45119	GI tract,Oral	11	17	25	11	0.44	PF13657	HipA N-terminal domain
1495	Ortho_23431	GI tract	13	18	25	11	0.44	PF13443	Cro/C1-type HTH DNA-binding domain					GO:0043565	sequence-specific DNA binding
1496	Ortho_33134	Airways,GI tract,Oral,UG tract	11	22	25	11	0.44	PF08843	Nucleotidyl transferase of unknown function (DUF1814)
1497	Ortho_21121	Airways,GI tract,Oral,UG tract	18	24	25	11	0.44	PF02421;PF07664;PF07670	Ferrous iron transport protein B;Ferrous iron transport protein B C terminus;Nucleoside recognition	GO:0015684	ferrous iron transport	GO:0016021	integral to membrane	GO:0015093;GO:0001882;GO:0005525	ferrous iron transmembrane transporter activity;nucleoside binding;GTP binding
1498	Ortho_10751	GI tract,Oral,Skin	14	19	25	11	0.44	PF00072;PF00486	Response regulator receiver domain;Transcriptional regulatory protein, C terminal	GO:0000160;GO:0006355	phosphorelay signal transduction system;regulation of transcription, DNA-dependent			GO:0003677	DNA binding
1499	Ortho_28995	Airways,GI tract,Oral,UG tract	7	14	25	11	0.44	PF16316
1500	Ortho_32200	Airways,Blood,GI tract,Oral,Skin,UG tract	22	43	50	22	0.44	PF01545	Cation efflux family	GO:0006812;GO:0055085	cation transport;transmembrane transport	GO:0016021	integral to membrane	GO:0008324	cation transmembrane transporter activity
1501	Ortho_3719	GI tract,Oral,Skin,UG tract	16	21	25	11	0.44	PF00440	Bacterial regulatory proteins, tetR family					GO:0003677	DNA binding
1502	Ortho_27827	GI tract,Oral,UG tract	12	18	25	11	0.44	PF00239	Resolvase, N terminal domain	GO:0006310	DNA recombination			GO:0000150;GO:0003677	recombinase activity;DNA binding
1503	Ortho_28951	Blood,GI tract,Oral,Skin,UG tract	8	18	25	11	0.44	PF01844	HNH endonuclease					GO:0004519;GO:0003676	endonuclease activity;nucleic acid binding
1504	Ortho_5484	Airways,Blood,GI tract,Oral,Skin,UG tract	18	22	25	11	0.44	PF00805;PF13599	Pentapeptide repeats (8 copies);Pentapeptide repeats (9 copies)
1505	Ortho_22936	GI tract,Oral	12	19	25	11	0.44	PF00149	Calcineurin-like phosphoesterase					GO:0016787	hydrolase activity
1506	Ortho_30757	GI tract,Oral,Skin,UG tract	13	20	25	11	0.44	PF05525	Branched-chain amino acid transport protein	GO:0015803	branched-chain amino acid transport	GO:0016021	integral to membrane	GO:0015658	branched-chain amino acid transmembrane transporter activity
1507	Ortho_47919	GI tract,Oral,Skin,UG tract	6	19	25	11	0.44	PF07980;PF14322	SusD family;Starch-binding associating with outer membrane
1508	Ortho_10619	Airways,Blood,GI tract,Oral,Skin,UG tract	44	69	107	47	0.439252	PF00176	SNF2 family N-terminal domain					GO:0005524;GO:0003677	ATP binding;DNA binding
1509	Ortho_2058	Airways,Blood,GI tract,Oral,Skin,UG tract	109	227	403	177	0.439206	PF01022	Bacterial regulatory protein, arsR family	GO:0006355	regulation of transcription, DNA-dependent			GO:0003700	sequence-specific DNA binding transcription factor activity
1510	Ortho_52142	Airways,Blood,GI tract,Oral,Skin,UG tract	18	34	41	18	0.439024	PF14103	Domain of unknown function (DUF4276)
1511	Ortho_34736	Airways,GI tract,Oral,UG tract	22	30	41	18	0.439024	PF06995	Phage P2 GpU
1512	Ortho_20330	Blood,GI tract,Oral,Skin,UG tract	48	84	164	72	0.439024	PF05105	Holin family
1513	Ortho_22481	GI tract,Oral,Skin,UG tract	23	33	41	18	0.439024	NA
1514	Ortho_18264	GI tract,Oral,Skin,UG tract	19	25	41	18	0.439024	NA
1515	Ortho_6233	Airways,GI tract,Oral	17	28	41	18	0.439024	PF02518	Histidine kinase-, DNA gyrase B-, and HSP90-like ATPase
1516	Ortho_34554	GI tract,Oral,UG tract	17	26	41	18	0.439024	PF09605	Hypothetical bacterial integral membrane protein (Trep_Strep)
1517	Ortho_33214	Airways,Blood,GI tract,Oral,Skin,UG tract	35	61	82	36	0.439024	PF08708;PF08706	Primase C terminal 1 (PriCT-1);D5 N terminal like
1518	Ortho_20271	Airways,Blood,GI tract,Oral,Skin,UG tract	49	121	237	104	0.438819	PF01943;PF14667	Polysaccharide biosynthesis protein;Polysaccharide biosynthesis C-terminal domain	GO:0000271	polysaccharide biosynthetic process	GO:0016020	membrane
1519	Ortho_45515	Airways,GI tract,Oral,Skin,UG tract	8	41	73	32	0.438356	PF07980;PF14322	SusD family;Starch-binding associating with outer membrane
1520	Ortho_560	Airways,Blood,GI tract,Oral,Skin,UG tract	39	66	121	53	0.438017	PF08241	Methyltransferase domain	GO:0008152	metabolic process			GO:0008168	methyltransferase activity
1521	Ortho_38390	Airways,GI tract,Oral,UG tract	6	9	16	7	0.4375	PF08980	Domain of unknown function (DUF1883)
1522	Ortho_45645	Blood,GI tract	7	26	48	21	0.4375	PF07432	Histone H1-like protein Hc1					GO:0003677	DNA binding
1523	Ortho_20375	GI tract	9	13	16	7	0.4375	NA
1524	Ortho_26658	GI tract	9	10	16	7	0.4375	NA
1525	Ortho_18613	GI tract	10	11	16	7	0.4375	PF15595	Immunity protein 31
1526	Ortho_26659	GI tract	10	11	16	7	0.4375	NA
1527	Ortho_53762	GI tract,Oral,UG tract	6	10	16	7	0.4375	NA
1528	Ortho_18339	GI tract,Oral	9	11	16	7	0.4375	NA
1529	Ortho_54430	Blood,GI tract,Oral,UG tract	14	14	16	7	0.4375	NA
1530	Ortho_20506	GI tract,Oral,Skin,UG tract	11	14	16	7	0.4375	PF06808	DctM-like transporters
1531	Ortho_31726	Airways,GI tract,Oral,Skin,UG tract	10	15	16	7	0.4375	PF12728	Helix-turn-helix domain
1532	Ortho_2790	Airways,GI tract,Oral,UG tract	14	16	16	7	0.4375	PF02423	Ornithine cyclodeaminase/mu-crystallin family
1533	Ortho_49685	Blood,GI tract,Oral,UG tract	13	22	32	14	0.4375	NA
1534	Ortho_57123	GI tract,UG tract	9	11	16	7	0.4375	NA
1535	Ortho_37905	GI tract,Oral,UG tract	12	13	16	7	0.4375	PF01464	Transglycosylase SLT domain
1536	Ortho_38509	Airways,Blood,GI tract,Oral,UG tract	11	14	16	7	0.4375	PF05860	haemagglutination activity domain
1537	Ortho_60529	GI tract	9	14	16	7	0.4375	NA
1538	Ortho_18987	GI tract,Oral	10	12	16	7	0.4375	PF13244	Domain of unknown function (DUF4040)
1539	Ortho_23849	GI tract,Oral	11	13	16	7	0.4375	PF03358	NADPH-dependent FMN reductase					GO:0016491	oxidoreductase activity
1540	Ortho_19990	GI tract,Oral	10	12	16	7	0.4375	NA
1541	Ortho_33388	GI tract,Oral	11	11	16	7	0.4375	PF03413	Peptidase propeptide and YPEB domain
1542	Ortho_36288	GI tract,Oral,UG tract	8	10	16	7	0.4375	PF00589	Phage integrase family	GO:0006310;GO:0015074	DNA recombination;DNA integration			GO:0003677	DNA binding
1543	Ortho_60410	Airways,GI tract,Oral	5	15	16	7	0.4375	NA
1544	Ortho_40163	GI tract,Oral,UG tract	5	10	16	7	0.4375	NA
1545	Ortho_26511	Airways,Blood,GI tract,Oral,Skin	12	15	16	7	0.4375	PF13175	AAA ATPase domain
1546	Ortho_30381	GI tract,Oral,UG tract	6	11	16	7	0.4375	PF13306	Leucine rich repeats (6 copies)
1547	Ortho_31193	Airways,GI tract,Oral,Skin,UG tract	5	15	16	7	0.4375	NA
1548	Ortho_39337	Airways,Blood,GI tract,Oral,Skin,UG tract	8	15	16	7	0.4375	PF02321	Outer membrane efflux protein	GO:0006810	transport			GO:0005215	transporter activity
1549	Ortho_26715	GI tract,Oral,UG tract	22	31	48	21	0.4375	NA
1550	Ortho_14854	Airways,Blood,GI tract,Oral,Skin,UG tract	26	40	80	35	0.4375	PF00005	ABC transporter					GO:0005524;GO:0016887	ATP binding;ATPase activity
1551	Ortho_45985	Airways,Blood,GI tract,Oral,Skin,UG tract	5	27	48	21	0.4375	PF12508	Protein of unknown function (DUF3714)
1552	Ortho_45302	Airways,GI tract,Oral,UG tract	6	25	48	21	0.4375	PF16141
1553	Ortho_49627	GI tract	7	15	16	7	0.4375	NA
1554	Ortho_18587	GI tract	8	9	16	7	0.4375	PF12687	Protein of unknown function (DUF3801)
1555	Ortho_33711	GI tract	9	13	16	7	0.4375	NA
1556	Ortho_26965	GI tract	10	12	16	7	0.4375	PF12675	Protein of unknown function (DUF3795)
1557	Ortho_27876	Blood,GI tract,Oral,UG tract	11	15	16	7	0.4375	PF05016	Plasmid stabilisation system protein
1558	Ortho_60097	GI tract,Oral,Skin,UG tract	7	11	16	7	0.4375	NA
1559	Ortho_17054	Blood,GI tract,Oral,Skin,UG tract	7	10	16	7	0.4375	PF04650;PF13088;PF02973;PF00746	YSIRK type signal peptide;BNR repeat-like domain;Sialidase, N-terminal domain;Gram positive anchor	GO:0005975	carbohydrate metabolic process	GO:0016020	membrane	GO:0004308	exo-alpha-sialidase activity
1560	Ortho_4540	Airways,GI tract,Oral	10	12	16	7	0.4375	PF00596	Class II Aldolase and Adducin N-terminal domain
1561	Ortho_17107	GI tract,Oral,UG tract	12	14	16	7	0.4375	PF07508;PF13408;PF00239	Recombinase;Recombinase zinc beta ribbon domain;Resolvase, N terminal domain	GO:0006310	DNA recombination			GO:0000150;GO:0003677	recombinase activity;DNA binding
1562	Ortho_18074	GI tract,Oral	11	11	16	7	0.4375	PF00563;PF00990	EAL domain;GGDEF domain
1563	Ortho_24944	Airways,GI tract,UG tract	12	16	16	7	0.4375	PF00078	Reverse transcriptase (RNA-dependent DNA polymerase)
1564	Ortho_4480	GI tract,Oral,UG tract	21	38	48	21	0.4375	PF10021	Uncharacterized protein conserved in bacteria (DUF2263)
1565	Ortho_12756	Airways,GI tract,Oral,Skin,UG tract	15	33	48	21	0.4375	PF00589;PF14659	Phage integrase family;Phage integrase, N-terminal SAM-like domain	GO:0006310;GO:0015074	DNA recombination;DNA integration			GO:0003677	DNA binding
1566	Ortho_27278	Airways,GI tract,Oral,Skin,UG tract	16	24	32	14	0.4375	PF04221	RelB antitoxin
1567	Ortho_13905	Airways,GI tract,Oral,Skin,UG tract	36	50	64	28	0.4375	PF00535	Glycosyl transferase family 2
1568	Ortho_29389	GI tract,Oral,UG tract	20	27	32	14	0.4375	NA
1569	Ortho_10205	Airways,GI tract,Oral,Skin,UG tract	18	24	32	14	0.4375	PF00534	Glycosyl transferases group 1	GO:0009058	biosynthetic process
1570	Ortho_53749	GI tract,Oral,UG tract	6	12	16	7	0.4375	NA
1571	Ortho_26641	GI tract,Oral	10	12	16	7	0.4375	PF06252	Protein of unknown function (DUF1018)
1572	Ortho_4095	Airways,GI tract,Oral,Skin,UG tract	12	13	16	7	0.4375	PF08240;PF13602	Alcohol dehydrogenase GroES-like domain;Zinc-binding dehydrogenase	GO:0055114	oxidation-reduction process			GO:0016491	oxidoreductase activity
1573	Ortho_12417	Airways,Blood,GI tract,Oral,Skin,UG tract	13	15	16	7	0.4375	PF13439;PF13692	Glycosyltransferase Family 4;Glycosyl transferases group 1
1574	Ortho_19956	Airways,GI tract,Oral,Skin,UG tract	29	38	48	21	0.4375	PF01609	Transposase DDE domain	GO:0006313	transposition, DNA-mediated			GO:0004803;GO:0003677	transposase activity;DNA binding
1575	Ortho_10824	Airways,Blood,GI tract,Oral,UG tract	15	24	32	14	0.4375	PF00535	Glycosyl transferase family 2
1576	Ortho_60589	GI tract	7	12	16	7	0.4375	PF07179	SseB protein N-terminal domain
1577	Ortho_11073	GI tract,Oral	13	16	16	7	0.4375	PF01554	MatE	GO:0006855;GO:0055085	drug transmembrane transport;transmembrane transport	GO:0016020	membrane	GO:0015297;GO:0015238	antiporter activity;drug transmembrane transporter activity
1578	Ortho_18666	Airways,Blood,GI tract,Oral,Skin,UG tract	66	137	231	101	0.437229	PF13936;PF00665	Helix-turn-helix domain;Integrase core domain	GO:0015074	DNA integration
1579	Ortho_46281	Airways,Blood,GI tract,Oral,Skin,UG tract	13	65	103	45	0.436893	PF00593;PF07715	TonB dependent receptor;TonB-dependent Receptor Plug Domain	GO:0006810	transport	GO:0016020	membrane	GO:0004872	receptor activity
1580	Ortho_1531	Airways,GI tract,Oral,UG tract	29	44	87	38	0.436782	PF00005	ABC transporter					GO:0005524;GO:0016887	ATP binding;ATPase activity
1581	Ortho_17265	Blood,GI tract,Oral,Skin,UG tract	29	44	55	24	0.436364	PF00702;PF00122	haloacid dehalogenase-like hydrolase;E1-E2 ATPase					GO:0046872;GO:0000166	metal ion binding;nucleotide binding
1582	Ortho_50471	GI tract,Oral,Skin,UG tract	16	25	39	17	0.435897	NA
1583	Ortho_20272	GI tract,Oral,UG tract	15	27	39	17	0.435897	NA
1584	Ortho_18037	Airways,Blood,GI tract,Oral,Skin,UG tract	29	47	78	34	0.435897	PF01381	Helix-turn-helix					GO:0043565	sequence-specific DNA binding
1585	Ortho_54123	Airways,Blood,GI tract,Oral,Skin	17	34	39	17	0.435897	PF13395	HNH endonuclease
1586	Ortho_15240	Airways,GI tract,Oral,UG tract	20	32	39	17	0.435897	PF01554	MatE	GO:0006855;GO:0055085	drug transmembrane transport;transmembrane transport	GO:0016020	membrane	GO:0015297;GO:0015238	antiporter activity;drug transmembrane transporter activity
1587	Ortho_20368	GI tract,Oral	17	26	39	17	0.435897	PF13155;PF13154	Toprim-like;Protein of unknown function (DUF3991)
1588	Ortho_2930	Airways,Blood,GI tract,Oral,Skin,UG tract	34	50	78	34	0.435897	PF00440	Bacterial regulatory proteins, tetR family					GO:0003677	DNA binding
1589	Ortho_17705	Airways,Blood,GI tract,Oral,Skin,UG tract	46	70	101	44	0.435644	PF01970	Tripartite tricarboxylate transporter TctA family
1590	Ortho_18471	Blood,GI tract,Oral,Skin,UG tract	42	63	108	47	0.435185	PF02001;PF02579	Protein of unknown function DUF134;Dinitrogenase iron-molybdenum cofactor
1591	Ortho_22645	GI tract,Oral,UG tract	13	22	23	10	0.434783	PF06250	Protein of unknown function (DUF1016)
1592	Ortho_21469	GI tract,Oral,Skin,UG tract	12	18	23	10	0.434783	NA
1593	Ortho_20357	GI tract,Oral,UG tract	15	19	23	10	0.434783	NA
1594	Ortho_54743	Airways,Blood,GI tract,Oral	7	16	23	10	0.434783	PF11651	P22 coat protein - gene protein 5
1595	Ortho_6301	Airways,GI tract,Oral,Skin,UG tract	15	20	23	10	0.434783	PF00857	Isochorismatase family	GO:0008152	metabolic process			GO:0003824	catalytic activity
1596	Ortho_18615	Airways,Blood,GI tract,Oral,Skin,UG tract	21	34	46	20	0.434783	NA
1597	Ortho_57385	GI tract,Skin,UG tract	13	17	23	10	0.434783	NA
1598	Ortho_36756	Airways,Blood,GI tract,Oral,Skin	10	20	23	10	0.434783	PF04273	Putative phosphatase (DUF442)					GO:0016787	hydrolase activity
1599	Ortho_56486	Airways,GI tract,Oral,Skin,UG tract	20	22	23	10	0.434783	NA
1600	Ortho_18135	Airways,Blood,GI tract,Oral,Skin,UG tract	37	56	92	40	0.434783	PF03237	Terminase-like family
1601	Ortho_21944	GI tract,Oral	14	27	46	20	0.434783	PF12831	FAD dependent oxidoreductase
1602	Ortho_14327	GI tract,Oral,Skin,UG tract	12	17	23	10	0.434783	PF00149;PF16656	Calcineurin-like phosphoesterase					GO:0016787	hydrolase activity
1603	Ortho_27479	GI tract	10	18	23	10	0.434783	NA
1604	Ortho_22311	GI tract,Oral,UG tract	13	17	23	10	0.434783	PF12679	ABC-2 family transporter protein
1605	Ortho_41713	Airways,Blood,GI tract,Oral,Skin,UG tract	8	22	23	10	0.434783	PF00593;PF07715	TonB dependent receptor;TonB-dependent Receptor Plug Domain	GO:0006810	transport	GO:0016020	membrane	GO:0004872	receptor activity
1606	Ortho_10204	Blood,GI tract,Oral,Skin,UG tract	16	21	23	10	0.434783	PF00535	Glycosyl transferase family 2
1607	Ortho_31401	Airways,GI tract,Oral,Skin,UG tract	11	18	23	10	0.434783	PF01527	Transposase	GO:0006313	transposition, DNA-mediated			GO:0004803;GO:0003677	transposase activity;DNA binding
1608	Ortho_22063	Airways,Blood,GI tract,Oral,UG tract	22	29	46	20	0.434783	PF02378	Phosphotransferase system, EIIC	GO:0009401	phosphoenolpyruvate-dependent sugar phosphotransferase system	GO:0016020	membrane	GO:0008982	protein-N(PI)-phosphohistidine-sugar phosphotransferase activity
1609	Ortho_52104	GI tract,Oral,UG tract	9	16	23	10	0.434783	PF02010;PF07632	REJ domain;Protein of unknown function (DUF1593)
1610	Ortho_26599	GI tract,UG tract	16	18	23	10	0.434783	NA
1611	Ortho_18069	GI tract,Oral,UG tract	12	17	23	10	0.434783	PF03553	Na+/H+ antiporter family			GO:0016021	integral to membrane
1612	Ortho_21401	Airways,Blood,GI tract,Oral,UG tract	17	19	23	10	0.434783	PF02302	PTS system, Lactose/Cellobiose specific IIB subunit	GO:0009401	phosphoenolpyruvate-dependent sugar phosphotransferase system			GO:0008982	protein-N(PI)-phosphohistidine-sugar phosphotransferase activity
1613	Ortho_60031	Airways,GI tract,Oral,UG tract	14	20	23	10	0.434783	NA
1614	Ortho_31681	GI tract,Oral,Skin	16	20	23	10	0.434783	PF01841	Transglutaminase-like superfamily
1615	Ortho_19766	Blood,GI tract,Oral,UG tract	27	42	53	23	0.433962	NA
1616	Ortho_3576	Airways,GI tract,Oral,Skin,UG tract	45	78	113	49	0.433628	PF00004;PF01434;PF06480	ATPase family associated with various cellular activities (AAA);Peptidase family M41;FtsH Extracellular	GO:0006508	proteolysis	GO:0016021	integral to membrane	GO:0004222;GO:0008270;GO:0005524	metalloendopeptidase activity;zinc ion binding;ATP binding
1617	Ortho_3898	Airways,Blood,GI tract,Oral,UG tract	17	25	30	13	0.433333	PF01965	DJ-1/PfpI family
1618	Ortho_48262	GI tract	7	17	30	13	0.433333	PF00589;PF13102	Phage integrase family;Phage integrase SAM-like domain	GO:0006310;GO:0015074	DNA recombination;DNA integration			GO:0003677	DNA binding
1619	Ortho_30903	Airways,Blood,GI tract,Oral,Skin,UG tract	44	75	150	65	0.433333	PF01527	Transposase	GO:0006313	transposition, DNA-mediated			GO:0004803;GO:0003677	transposase activity;DNA binding
1620	Ortho_18242	Blood,GI tract,Oral,Skin,UG tract	30	42	60	26	0.433333	PF10934	Protein of unknown function (DUF2634)
1621	Ortho_47414	Airways,Blood,GI tract,Oral,UG tract	6	21	30	13	0.433333	NA
1622	Ortho_2770	Airways,Blood,GI tract,Oral,Skin,UG tract	18	27	30	13	0.433333	PF00528	Binding-protein-dependent transport system inner membrane component	GO:0006810	transport	GO:0016020	membrane
1623	Ortho_66449	Blood,GI tract,Oral,UG tract	13	18	30	13	0.433333	NA
1624	Ortho_4360	GI tract,Oral,Skin,UG tract	18	21	30	13	0.433333	PF01055;PF16338;PF17137	Glycosyl hydrolases family 31	GO:0005975	carbohydrate metabolic process			GO:0004553	hydrolase activity, hydrolyzing O-glycosyl compounds
1625	Ortho_10266	Airways,Blood,GI tract,Oral,UG tract	21	24	30	13	0.433333	PF00005	ABC transporter					GO:0005524;GO:0016887	ATP binding;ATPase activity
1626	Ortho_20852	GI tract,Oral,UG tract	16	24	30	13	0.433333	NA
1627	Ortho_3143	Airways,GI tract,Oral,Skin,UG tract	17	25	30	13	0.433333	PF00268	Ribonucleotide reductase, small chain	GO:0009186;GO:0055114	deoxyribonucleoside diphosphate metabolic process;oxidation-reduction process
1628	Ortho_22480	Airways,Blood,GI tract,Oral,Skin,UG tract	41	70	97	42	0.43299	PF09861	Domain of unknown function (DUF2088)
1629	Ortho_4747	Airways,Blood,GI tract,Oral,UG tract	14	41	67	29	0.432836	PF04397;PF00072	LytTr DNA-binding domain;Response regulator receiver domain	GO:0000160	phosphorelay signal transduction system			GO:0003677	DNA binding
1630	Ortho_6097	Airways,Blood,GI tract,Oral,Skin,UG tract	40	73	134	58	0.432836	PF00440	Bacterial regulatory proteins, tetR family					GO:0003677	DNA binding
1631	Ortho_18665	Airways,GI tract,Oral,Skin,UG tract	46	92	148	64	0.432432	PF01554	MatE	GO:0006855;GO:0055085	drug transmembrane transport;transmembrane transport	GO:0016020	membrane	GO:0015297;GO:0015238	antiporter activity;drug transmembrane transporter activity
1632	Ortho_4473	Airways,GI tract,Oral,Skin,UG tract	24	32	37	16	0.432432	PF13411	MerR HTH family regulatory protein	GO:0006355	regulation of transcription, DNA-dependent			GO:0003677	DNA binding
1633	Ortho_17793	Airways,GI tract,Oral,Skin,UG tract	22	29	37	16	0.432432	PF01381	Helix-turn-helix					GO:0043565	sequence-specific DNA binding
1634	Ortho_24851	Airways,GI tract,Oral,Skin,UG tract	23	32	37	16	0.432432	PF00665	Integrase core domain	GO:0015074	DNA integration
1635	Ortho_57567	Airways,GI tract,Oral,Skin,UG tract	18	27	37	16	0.432432	PF08797	HIRAN domain					GO:0016818;GO:0008270;GO:0003676	hydrolase activity, acting on acid anhydrides, in phosphorus-containing anhydrides;zinc ion binding;nucleic acid binding
1636	Ortho_17561	Airways,Blood,GI tract,Oral,Skin,UG tract	40	64	111	48	0.432432	PF13276;PF00665	HTH-like domain;Integrase core domain	GO:0015074	DNA integration
1637	Ortho_49362	Blood,GI tract,Oral,UG tract	35	51	74	32	0.432432	PF02498	BRO family, N-terminal domain
1638	Ortho_4779	Airways,GI tract,Oral,UG tract	22	31	37	16	0.432432	PF00578	AhpC/TSA family	GO:0055114	oxidation-reduction process			GO:0016209;GO:0016491	antioxidant activity;oxidoreductase activity
1639	Ortho_52595	Airways,GI tract,Oral	23	32	44	19	0.431818	PF14319;PF04986	Transposase zinc-binding domain;Putative transposase	GO:0006313	transposition, DNA-mediated			GO:0004803;GO:0003677	transposase activity;DNA binding
1640	Ortho_21209	Airways,Blood,GI tract,Oral,Skin,UG tract	26	30	44	19	0.431818	PF00665	Integrase core domain	GO:0015074	DNA integration
1641	Ortho_18595	GI tract	17	28	44	19	0.431818	PF00583;PF14268	Acetyltransferase (GNAT) family;YoaP-like					GO:0008080	N-acetyltransferase activity
1642	Ortho_34495	Airways,Blood,GI tract,Oral,Skin,UG tract	24	38	51	22	0.431373	PF13533;PF13437	Biotin-lipoyl like;HlyD family secretion protein
1643	Ortho_1912	Airways,Blood,GI tract,Oral,Skin,UG tract	52	106	160	69	0.43125	PF01041	DegT/DnrJ/EryC1/StrS aminotransferase family
1644	Ortho_4872	Airways,Blood,GI tract,Oral,UG tract	27	41	58	25	0.431034	PF00106	short chain dehydrogenase	GO:0008152	metabolic process			GO:0016491	oxidoreductase activity
1645	Ortho_21660	Airways,Blood,GI tract,Oral,Skin,UG tract	40	84	137	59	0.430657	NA
1646	Ortho_9364	Airways,Blood,GI tract,Oral,UG tract	32	49	72	31	0.430556	PF04984	Phage tail sheath protein
1647	Ortho_873	Airways,Blood,GI tract,Oral,Skin,UG tract	41	56	79	34	0.43038	PF00528	Binding-protein-dependent transport system inner membrane component	GO:0006810	transport	GO:0016020	membrane
1648	Ortho_46282	Airways,Blood,GI tract,Oral,Skin,UG tract	13	63	100	43	0.43	NA
1649	Ortho_26814	Airways,Blood,GI tract,Oral,Skin,UG tract	29	67	128	55	0.429688	NA
1650	Ortho_18190	Airways,Blood,GI tract,Oral,Skin,UG tract	52	97	142	61	0.429577	PF00271;PF04851;PF01966	Helicase conserved C-terminal domain;Type III restriction enzyme, res subunit;HD domain					GO:0016787;GO:0005524;GO:0003677	hydrolase activity;ATP binding;DNA binding
1651	Ortho_29674	Airways,Blood,GI tract,Oral,Skin,UG tract	54	95	163	70	0.429448	PF13274	Protein of unknown function (DUF4065)
1652	Ortho_18303	GI tract,Oral	8	10	14	6	0.428571	NA
1653	Ortho_26656	GI tract	7	9	14	6	0.428571	PF14202	Transposon-encoded protein TnpW
1654	Ortho_23096	GI tract	8	13	14	6	0.428571	PF05713	Bacterial mobilisation protein (MobC)
1655	Ortho_9963	GI tract,Oral	5	10	14	6	0.428571	PF13649	Methyltransferase domain
1656	Ortho_60032	Airways,Blood,GI tract,Oral	6	12	14	6	0.428571	NA
1657	Ortho_11101	GI tract,Oral,UG tract	10	13	14	6	0.428571	PF13847	Methyltransferase domain
1658	Ortho_22235	Airways,GI tract,Oral,UG tract	12	12	14	6	0.428571	PF03480	Bacterial extracellular solute-binding protein, family 7	GO:0006810	transport	GO:0030288	outer membrane-bounded periplasmic space
1659	Ortho_41123	GI tract,Oral,Skin,UG tract	13	14	14	6	0.428571	PF13365	Trypsin-like peptidase domain
1660	Ortho_16598	Blood,GI tract,UG tract	12	16	21	9	0.428571	PF13604;PF14520;PF13538;PF14490	AAA domain;Helix-hairpin-helix domain;UvrD-like helicase C-terminal domain;Helix-hairpin-helix containing domain
1661	Ortho_33236	GI tract,Oral	11	15	21	9	0.428571	NA
1662	Ortho_27140	GI tract,Oral,UG tract	17	17	21	9	0.428571	PF04860	Phage portal protein
1663	Ortho_4043	Airways,Blood,GI tract,Oral,Skin,UG tract	9	12	21	9	0.428571	PF00126;PF03466	Bacterial regulatory helix-turn-helix protein, lysR family;LysR substrate binding domain	GO:0006355	regulation of transcription, DNA-dependent			GO:0003700	sequence-specific DNA binding transcription factor activity
1664	Ortho_21352	GI tract,Oral	12	14	14	6	0.428571	PF12846	AAA-like domain
1665	Ortho_27752	GI tract,Oral,UG tract	9	11	14	6	0.428571	PF14690;PF01610	zinc-finger of transposase IS204/IS1001/IS1096/IS1165;Transposase	GO:0006313	transposition, DNA-mediated			GO:0004803;GO:0003677	transposase activity;DNA binding
1666	Ortho_12103	GI tract,Oral,Skin	7	12	14	6	0.428571	PF01520	N-acetylmuramoyl-L-alanine amidase	GO:0009253	peptidoglycan catabolic process			GO:0008745	N-acetylmuramoyl-L-alanine amidase activity
1667	Ortho_60628	GI tract	7	12	14	6	0.428571	NA
1668	Ortho_40085	GI tract	8	12	14	6	0.428571	PF01381	Helix-turn-helix					GO:0043565	sequence-specific DNA binding
1669	Ortho_18310	GI tract	9	11	14	6	0.428571	PF14195;PF14191	Domain of unknown function (DUF4316);YodL-like
1670	Ortho_9000	GI tract,Oral,UG tract	9	12	14	6	0.428571	PF00440	Bacterial regulatory proteins, tetR family					GO:0003677	DNA binding
1671	Ortho_3248	GI tract,Oral,Skin,UG tract	5	10	14	6	0.428571	PF00343	Carbohydrate phosphorylase	GO:0005975	carbohydrate metabolic process			GO:0008184	glycogen phosphorylase activity
1672	Ortho_20442	GI tract,Oral	8	9	14	6	0.428571	PF04055	Radical SAM superfamily					GO:0003824;GO:0051536	catalytic activity;iron-sulfur cluster binding
1673	Ortho_5777	GI tract,Oral,UG tract	11	13	14	6	0.428571	PF02826;PF00389	D-isomer specific 2-hydroxyacid dehydrogenase, NAD binding domain;D-isomer specific 2-hydroxyacid dehydrogenase, catalytic domain	GO:0008152;GO:0055114	metabolic process;oxidation-reduction process			GO:0051287;GO:0016616	NAD binding;oxidoreductase activity, acting on the CH-OH group of donors, NAD or NADP as acceptor
1674	Ortho_27303	Blood,GI tract,Oral,UG tract	7	9	14	6	0.428571	PF00239	Resolvase, N terminal domain	GO:0006310	DNA recombination			GO:0000150;GO:0003677	recombinase activity;DNA binding
1675	Ortho_11957	GI tract,Oral	9	10	14	6	0.428571	PF01547	Bacterial extracellular solute-binding protein	GO:0006810	transport			GO:0005215	transporter activity
1676	Ortho_74839	GI tract,Oral,UG tract	5	10	14	6	0.428571	NA
1677	Ortho_19172	Blood,GI tract,Oral	11	13	14	6	0.428571	NA
1678	Ortho_29655	Airways,GI tract,Oral,Skin,UG tract	11	14	14	6	0.428571	PF00665	Integrase core domain	GO:0015074	DNA integration
1679	Ortho_31970	Airways,GI tract,Oral,Skin,UG tract	6	12	14	6	0.428571	NA
1680	Ortho_29134	Airways,GI tract,Oral,UG tract	11	14	14	6	0.428571	PF01381;PF13401	Helix-turn-helix;AAA domain					GO:0043565	sequence-specific DNA binding
1681	Ortho_57793	GI tract,Oral,UG tract	12	14	14	6	0.428571	NA
1682	Ortho_33257	Blood,GI tract,Oral,UG tract	9	10	14	6	0.428571	PF12643	MazG-like family
1683	Ortho_17584	GI tract,Oral	15	17	28	12	0.428571	PF01980	Uncharacterised protein family UPF0066
1684	Ortho_22117	GI tract,Oral	21	28	42	18	0.428571	PF00072;PF00486	Response regulator receiver domain;Transcriptional regulatory protein, C terminal	GO:0000160;GO:0006355	phosphorelay signal transduction system;regulation of transcription, DNA-dependent			GO:0003677	DNA binding
1685	Ortho_38431	Airways,GI tract,Oral,UG tract	16	30	56	24	0.428571	PF01569	PAP2 superfamily			GO:0016020	membrane	GO:0003824	catalytic activity
1686	Ortho_47319	GI tract,Oral	5	17	21	9	0.428571	NA
1687	Ortho_16345	GI tract,Oral,Skin	7	18	21	9	0.428571	PF04616	Glycosyl hydrolases family 43	GO:0005975	carbohydrate metabolic process			GO:0004553	hydrolase activity, hydrolyzing O-glycosyl compounds
1688	Ortho_20844	Airways,Blood,GI tract,Oral,Skin,UG tract	13	14	21	9	0.428571	PF01381	Helix-turn-helix					GO:0043565	sequence-specific DNA binding
1689	Ortho_40521	Airways,GI tract,Oral,Skin,UG tract	10	16	21	9	0.428571	NA
1690	Ortho_39195	Airways,GI tract,Oral,Skin,UG tract	15	37	42	18	0.428571	PF12836	Helix-hairpin-helix motif
1691	Ortho_30828	Airways,Blood,GI tract,Oral,Skin,UG tract	15	39	98	42	0.428571	PF13610	DDE domain
1692	Ortho_3366	Airways,GI tract,Oral,UG tract	9	14	28	12	0.428571	PF00440	Bacterial regulatory proteins, tetR family					GO:0003677	DNA binding
1693	Ortho_52187	Airways,GI tract,Oral,Skin,UG tract	5	18	28	12	0.428571	NA
1694	Ortho_2436	Airways,GI tract,Oral,Skin,UG tract	33	40	49	21	0.428571	PF00392;PF07729	Bacterial regulatory proteins, gntR family;FCD domain	GO:0006355	regulation of transcription, DNA-dependent			GO:0003700	sequence-specific DNA binding transcription factor activity
1695	Ortho_57138	GI tract,UG tract	8	10	14	6	0.428571	PF05521	Phage head-tail joining protein
1696	Ortho_31007	GI tract,Oral,Skin,UG tract	7	10	14	6	0.428571	PF11611	Domain of unknown function (DUF4352)
1697	Ortho_19626	GI tract	5	9	14	6	0.428571	NA
1698	Ortho_20155	GI tract	8	10	14	6	0.428571	NA
1699	Ortho_33554	GI tract	8	13	14	6	0.428571	PF14283	Domain of unknown function (DUF4366)
1700	Ortho_18320	GI tract	10	10	14	6	0.428571	PF01807	CHC2 zinc finger	GO:0006260	DNA replication			GO:0008270;GO:0003896;GO:0003677	zinc ion binding;DNA primase activity;DNA binding
1701	Ortho_20197	GI tract	10	12	14	6	0.428571	NA
1702	Ortho_22114	GI tract	12	14	14	6	0.428571	NA
1703	Ortho_20343	GI tract,Oral	12	14	14	6	0.428571	PF06114	Domain of unknown function (DUF955)
1704	Ortho_23947	GI tract,Oral	11	12	14	6	0.428571	PF14193	Domain of unknown function (DUF4315)
1705	Ortho_21782	GI tract,Oral,UG tract	8	9	14	6	0.428571	PF00892	EamA-like transporter family			GO:0016021;GO:0016020	integral to membrane;membrane
1706	Ortho_53630	GI tract,Oral,UG tract	8	14	14	6	0.428571	PF07971	Glycosyl hydrolase family 92
1707	Ortho_33580	GI tract,Oral,UG tract	9	11	14	6	0.428571	PF11175	Protein of unknown function (DUF2961)
1708	Ortho_11650	Airways,Blood,GI tract,Oral	6	12	14	6	0.428571	PF00583	Acetyltransferase (GNAT) family					GO:0008080	N-acetyltransferase activity
1709	Ortho_31449	Airways,GI tract,Oral,Skin,UG tract	12	14	14	6	0.428571	PF00326;PF02897	Prolyl oligopeptidase family;Prolyl oligopeptidase, N-terminal beta-propeller domain	GO:0006508	proteolysis			GO:0004252;GO:0070008;GO:0008236	serine-type endopeptidase activity;serine-type exopeptidase activity;serine-type peptidase activity
1710	Ortho_46612	GI tract,Skin,UG tract	7	10	14	6	0.428571	PF13715;PF07715	Domain of unknown function (DUF4480);TonB-dependent Receptor Plug Domain	GO:0006810	transport	GO:0016020	membrane	GO:0004872	receptor activity
1711	Ortho_40014	GI tract,Oral	11	13	14	6	0.428571	PF00239	Resolvase, N terminal domain	GO:0006310	DNA recombination			GO:0000150;GO:0003677	recombinase activity;DNA binding
1712	Ortho_54677	GI tract,Oral,UG tract	5	9	14	6	0.428571	NA
1713	Ortho_32301	Airways,GI tract,Oral,UG tract	13	14	14	6	0.428571	PF01844;PF03235	HNH endonuclease;Protein of unknown function DUF262					GO:0004519;GO:0003676	endonuclease activity;nucleic acid binding
1714	Ortho_39908	GI tract,Oral,UG tract	18	28	42	18	0.428571	NA
1715	Ortho_692	Airways,Blood,GI tract,Oral,UG tract	14	23	42	18	0.428571	PF08241	Methyltransferase domain	GO:0008152	metabolic process			GO:0008168	methyltransferase activity
1716	Ortho_18659	GI tract,Oral,UG tract	10	16	21	9	0.428571	PF01554	MatE	GO:0006855;GO:0055085	drug transmembrane transport;transmembrane transport	GO:0016020	membrane	GO:0015297;GO:0015238	antiporter activity;drug transmembrane transporter activity
1717	Ortho_45909	Blood,GI tract,Oral,UG tract	7	16	21	9	0.428571	NA
1718	Ortho_25443	GI tract,Oral,UG tract	10	17	21	9	0.428571	PF00589	Phage integrase family	GO:0006310;GO:0015074	DNA recombination;DNA integration			GO:0003677	DNA binding
1719	Ortho_3968	Airways,GI tract,Oral,Skin,UG tract	16	20	21	9	0.428571	NA
1720	Ortho_33403	Blood,GI tract,Oral,UG tract	12	17	21	9	0.428571	PF13175	AAA ATPase domain
1721	Ortho_22986	GI tract,Oral,Skin,UG tract	6	16	21	9	0.428571	PF03840	Preprotein translocase SecG subunit	GO:0009306	protein secretion	GO:0016021	integral to membrane	GO:0015450	P-P-bond-hydrolysis-driven protein transmembrane transporter activity
1722	Ortho_64740	Airways,Blood,GI tract,Oral,Skin	5	18	21	9	0.428571	PF08794	Lipoprotein GNA1870 C terminal like
1723	Ortho_4925	Airways,GI tract,Oral,Skin,UG tract	13	17	21	9	0.428571	PF00107;PF08240	Zinc-binding dehydrogenase;Alcohol dehydrogenase GroES-like domain	GO:0055114	oxidation-reduction process			GO:0008270;GO:0016491	zinc ion binding;oxidoreductase activity
1724	Ortho_22478	Blood,GI tract,Oral,UG tract	15	18	21	9	0.428571	PF04290	Tripartite ATP-independent periplasmic transporters, DctQ component
1725	Ortho_45987	Airways,Blood,GI tract,Oral,Skin,UG tract	8	34	63	27	0.428571	NA
1726	Ortho_3198	Airways,Blood,GI tract,Oral,Skin,UG tract	11	37	63	27	0.428571	PF00884;PF16347	Sulfatase	GO:0008152	metabolic process			GO:0008484	sulfuric ester hydrolase activity
1727	Ortho_5737	Airways,GI tract,Oral,Skin,UG tract	19	25	28	12	0.428571	PF00892	EamA-like transporter family			GO:0016021;GO:0016020	integral to membrane;membrane
1728	Ortho_3635	Airways,GI tract,Oral,Skin,UG tract	16	22	28	12	0.428571	PF04909	Amidohydrolase	GO:0008152	metabolic process			GO:0003824	catalytic activity
1729	Ortho_18313	Blood,GI tract,Oral,Skin,UG tract	32	56	77	33	0.428571	PF06114	Domain of unknown function (DUF955)
1730	Ortho_11334	GI tract,Oral,UG tract	19	25	35	15	0.428571	PF01370	NAD dependent epimerase/dehydratase family					GO:0003824;GO:0050662	catalytic activity;coenzyme binding
1731	Ortho_35175	Airways,Blood,GI tract,Oral,Skin,UG tract	12	27	35	15	0.428571	PF07563	Protein of unknown function (DUF1541)
1732	Ortho_20800	Airways,GI tract,Oral,UG tract	28	40	63	27	0.428571	PF04221	RelB antitoxin
1733	Ortho_8996	Blood,GI tract,Oral,Skin,UG tract	33	65	112	48	0.428571	PF12802	MarR family
1734	Ortho_4332	GI tract,Oral,UG tract	27	36	56	24	0.428571	PF01116	Fructose-bisphosphate aldolase class-II	GO:0005975	carbohydrate metabolic process			GO:0008270;GO:0016832	zinc ion binding;aldehyde-lyase activity
1735	Ortho_6215	GI tract,Oral,Skin,UG tract	31	44	56	24	0.428571	PF00294	pfkB family carbohydrate kinase
1736	Ortho_33692	Airways,GI tract,Oral,Skin,UG tract	27	40	56	24	0.428571	PF13289	SIR2-like domain
1737	Ortho_33630	GI tract,Oral,Skin,UG tract	25	37	49	21	0.428571	PF13684	Dihydroxyacetone kinase family
1738	Ortho_46269	GI tract,Oral,UG tract	8	22	42	18	0.428571	PF12099	Protein of unknown function (DUF3575)
1739	Ortho_27766	Airways,Blood,GI tract,Oral,Skin,UG tract	19	23	28	12	0.428571	PF00239	Resolvase, N terminal domain	GO:0006310	DNA recombination			GO:0000150;GO:0003677	recombinase activity;DNA binding
1740	Ortho_75650	Airways,Blood,GI tract,Oral	11	18	28	12	0.428571	NA
1741	Ortho_21829	Blood,GI tract,Oral,UG tract	18	24	28	12	0.428571	PF12682	Flavodoxin
1742	Ortho_10536	Blood,GI tract,Oral,UG tract	17	21	28	12	0.428571	PF00232	Glycosyl hydrolase family 1	GO:0005975	carbohydrate metabolic process			GO:0004553	hydrolase activity, hydrolyzing O-glycosyl compounds
1743	Ortho_19021	GI tract	8	14	21	9	0.428571	PF01243	Pyridoxamine 5'-phosphate oxidase	GO:0055114	oxidation-reduction process			GO:0004733;GO:0010181	pyridoxamine-phosphate oxidase activity;FMN binding
1744	Ortho_18063	GI tract	9	13	21	9	0.428571	PF06908	Protein of unknown function (DUF1273)
1745	Ortho_34812	Airways,GI tract,Oral,UG tract	15	17	21	9	0.428571	PF06271	RDD family
1746	Ortho_14487	Blood,GI tract,Oral	7	15	21	9	0.428571	PF01301;PF10435	Glycosyl hydrolases family 35;Beta-galactosidase, domain 2	GO:0005975	carbohydrate metabolic process			GO:0004553	hydrolase activity, hydrolyzing O-glycosyl compounds
1747	Ortho_31093	Airways,Blood,GI tract,Oral,Skin,UG tract	17	19	21	9	0.428571	PF02469	Fasciclin domain
1748	Ortho_9190	Airways,Blood,GI tract,Oral,Skin,UG tract	50	92	161	69	0.428571	PF00535	Glycosyl transferase family 2
1749	Ortho_57310	Airways,Blood,GI tract,Oral,UG tract	6	9	14	6	0.428571	PF04932	O-Antigen ligase
1750	Ortho_24462	Blood,GI tract,Oral	8	12	14	6	0.428571	PF13620	Carboxypeptidase regulatory-like domain
1751	Ortho_5031	Blood,GI tract,Oral	11	12	14	6	0.428571	PF04542;PF08281	Sigma-70 region 2;Sigma-70, region 4	GO:0006355;GO:0006352	regulation of transcription, DNA-dependent;DNA-dependent transcription, initiation			GO:0003700;GO:0003677;GO:0016987	sequence-specific DNA binding transcription factor activity;DNA binding;sigma factor activity
1752	Ortho_38248	Airways,GI tract,Oral,UG tract	6	9	14	6	0.428571	NA
1753	Ortho_56493	Blood,GI tract,UG tract	6	13	14	6	0.428571	PF14253	Bacteriophage abortive infection AbiH
1754	Ortho_11017	GI tract,UG tract	7	10	14	6	0.428571	PF00107;PF08240	Zinc-binding dehydrogenase;Alcohol dehydrogenase GroES-like domain	GO:0055114	oxidation-reduction process			GO:0008270;GO:0016491	zinc ion binding;oxidoreductase activity
1755	Ortho_11076	GI tract,Oral	12	14	14	6	0.428571	PF02896	PEP-utilising enzyme, TIM barrel domain	GO:0016310	phosphorylation			GO:0016772	transferase activity, transferring phosphorus-containing groups
1756	Ortho_5920	GI tract,Oral	10	11	14	6	0.428571	PF00583	Acetyltransferase (GNAT) family					GO:0008080	N-acetyltransferase activity
1757	Ortho_30922	Airways,GI tract,Oral,Skin,UG tract	8	13	14	6	0.428571	PF00698;PF00550;PF00975;PF02801;PF00109;PF16197	Acyl transferase domain;Phosphopantetheine attachment site;Thioesterase domain;Beta-ketoacyl synthase, C-terminal domain;Beta-ketoacyl synthase, N-terminal domain	GO:0009058	biosynthetic process			GO:0016788	hydrolase activity, acting on ester bonds
1758	Ortho_3561	Airways,GI tract,Oral,Skin,UG tract	11	13	14	6	0.428571	PF00528;PF12911	Binding-protein-dependent transport system inner membrane component;N-terminal TM domain of oligopeptide transport permease C	GO:0006810	transport	GO:0016020	membrane
1759	Ortho_12001	Airways,GI tract,Oral,Skin,UG tract	12	13	14	6	0.428571	PF00535	Glycosyl transferase family 2
1760	Ortho_24783	Airways,GI tract,Oral,Skin,UG tract	11	13	14	6	0.428571	PF07859	alpha/beta hydrolase fold	GO:0008152	metabolic process			GO:0016787	hydrolase activity
1761	Ortho_20921	Airways,Blood,GI tract,Oral,UG tract	27	39	49	21	0.428571	PF14393	Domain of unknown function (DUF4422)
1762	Ortho_4356	Airways,Blood,GI tract,Oral,UG tract	18	34	49	21	0.428571	PF00005;PF08402	ABC transporter;TOBE domain	GO:0006810	transport	GO:0043190	ATP-binding cassette (ABC) transporter complex	GO:0005215;GO:0016820;GO:0005524;GO:0016887	transporter activity;hydrolase activity, acting on acid anhydrides, catalyzing transmembrane movement of substances;ATP binding;ATPase activity
1763	Ortho_3008	Airways,Blood,GI tract,Oral,Skin,UG tract	18	26	42	18	0.428571	PF00857	Isochorismatase family	GO:0008152	metabolic process			GO:0003824	catalytic activity
1764	Ortho_3017	Airways,Blood,GI tract,Oral,Skin,UG tract	15	29	42	18	0.428571	NA
1765	Ortho_25144	Airways,GI tract,Oral,UG tract	26	32	35	15	0.428571	PF09605	Hypothetical bacterial integral membrane protein (Trep_Strep)
1766	Ortho_59254	GI tract,Oral,UG tract	16	19	28	12	0.428571	PF13711	Domain of unknown function (DUF4160)
1767	Ortho_17231	Airways,Blood,GI tract,Oral,UG tract	17	23	28	12	0.428571	NA
1768	Ortho_45144	Blood,GI tract,Oral	11	20	28	12	0.428571	PF13657	HipA N-terminal domain
1769	Ortho_54572	Airways,Blood,GI tract,Oral,Skin,UG tract	19	25	28	12	0.428571	PF14390	Domain of unknown function (DUF4420)
1770	Ortho_20722	Airways,Blood,GI tract,Oral,Skin,UG tract	16	19	21	9	0.428571	PF00078	Reverse transcriptase (RNA-dependent DNA polymerase)
1771	Ortho_26570	Airways,GI tract,Oral,Skin,UG tract	13	18	21	9	0.428571	PF03606	C4-dicarboxylate anaerobic carrier			GO:0016021	integral to membrane
1772	Ortho_33755	GI tract,Oral	10	12	14	6	0.428571	PF17117
1773	Ortho_27560	GI tract,UG tract	8	10	14	6	0.428571	PF00874;PF05043;PF00359	PRD domain;Mga helix-turn-helix domain;Phosphoenolpyruvate-dependent sugar phosphotransferase system, EIIA 2	GO:0006355	regulation of transcription, DNA-dependent
1774	Ortho_2294	Airways,GI tract,Oral,UG tract	15	17	21	9	0.428571	PF00126;PF03466	Bacterial regulatory helix-turn-helix protein, lysR family;LysR substrate binding domain	GO:0006355	regulation of transcription, DNA-dependent			GO:0003700	sequence-specific DNA binding transcription factor activity
1775	Ortho_48212	GI tract,Oral,UG tract	8	15	21	9	0.428571	PF13715;PF07715	Domain of unknown function (DUF4480);TonB-dependent Receptor Plug Domain	GO:0006810	transport	GO:0016020	membrane	GO:0004872	receptor activity
1776	Ortho_19429	GI tract,Oral	11	18	28	12	0.428571	PF01475	Ferric uptake regulator family	GO:0006355	regulation of transcription, DNA-dependent			GO:0003700	sequence-specific DNA binding transcription factor activity
1777	Ortho_29892	GI tract,Skin,UG tract	10	11	14	6	0.428571	PF01510	N-acetylmuramoyl-L-alanine amidase	GO:0009253	peptidoglycan catabolic process			GO:0008745	N-acetylmuramoyl-L-alanine amidase activity
1778	Ortho_4107	Airways,GI tract,Oral,UG tract	8	11	14	6	0.428571	PF13416	Bacterial extracellular solute-binding protein
1779	Ortho_14632	GI tract,Oral,Skin,UG tract	12	13	14	6	0.428571	PF13416	Bacterial extracellular solute-binding protein
1780	Ortho_47615	Airways,GI tract,Oral,Skin,UG tract	9	37	61	26	0.42623	PF17131
1781	Ortho_3380	Airways,GI tract,Oral,Skin,UG tract	22	41	61	26	0.42623	PF00107;PF08240	Zinc-binding dehydrogenase;Alcohol dehydrogenase GroES-like domain	GO:0055114	oxidation-reduction process			GO:0008270;GO:0016491	zinc ion binding;oxidoreductase activity
1782	Ortho_17234	Airways,GI tract,Oral,Skin,UG tract	27	47	61	26	0.42623	PF07505	Phage protein Gp37/Gp68
1783	Ortho_45994	Airways,Blood,GI tract,Oral,Skin,UG tract	6	26	54	23	0.425926	NA
1784	Ortho_3606	Airways,Blood,GI tract,Oral,Skin,UG tract	30	42	54	23	0.425926	PF06094	AIG2-like family
1785	Ortho_26142	Blood,GI tract,Oral	27	44	54	23	0.425926	NA
1786	Ortho_14856	Airways,GI tract,Oral,Skin,UG tract	25	31	47	20	0.425532	PF00072;PF00486	Response regulator receiver domain;Transcriptional regulatory protein, C terminal	GO:0000160;GO:0006355	phosphorelay signal transduction system;regulation of transcription, DNA-dependent			GO:0003677	DNA binding
1787	Ortho_33576	GI tract,Oral,UG tract	19	37	47	20	0.425532	PF01757	Acyltransferase family					GO:0016747	transferase activity, transferring acyl groups other than amino-acyl groups
1788	Ortho_17120	Airways,Blood,GI tract,Oral,Skin,UG tract	17	31	47	20	0.425532	PF01381	Helix-turn-helix					GO:0043565	sequence-specific DNA binding
1789	Ortho_6908	Airways,GI tract,Oral,Skin,UG tract	48	110	188	80	0.425532	PF14310;PF00933;PF01915	Fibronectin type III-like domain;Glycosyl hydrolase family 3 N terminal domain;Glycosyl hydrolase family 3 C-terminal domain	GO:0005975	carbohydrate metabolic process			GO:0004553	hydrolase activity, hydrolyzing O-glycosyl compounds
1790	Ortho_2524	Airways,Blood,GI tract,Oral,Skin,UG tract	52	104	181	77	0.425414	PF00872	Transposase, Mutator family	GO:0006313	transposition, DNA-mediated			GO:0004803;GO:0003677	transposase activity;DNA binding
1791	Ortho_3746	Airways,Blood,GI tract,Oral,Skin,UG tract	20	33	40	17	0.425	PF12464;PF00132	Maltose acetyltransferase;Bacterial transferase hexapeptide (six repeats)					GO:0016407	acetyltransferase activity
1792	Ortho_12450	GI tract,Oral,UG tract	12	25	40	17	0.425	PF13280	WYL domain
1793	Ortho_3538	Airways,GI tract,Oral,Skin,UG tract	12	28	40	17	0.425	PF00702;PF00122	haloacid dehalogenase-like hydrolase;E1-E2 ATPase					GO:0046872;GO:0000166	metal ion binding;nucleotide binding
1794	Ortho_760	Airways,Blood,GI tract,Oral,Skin,UG tract	58	111	186	79	0.424731	PF00005;PF00664	ABC transporter;ABC transporter transmembrane region	GO:0006810;GO:0055085	transport;transmembrane transport	GO:0016021	integral to membrane	GO:0042626;GO:0005524;GO:0016887	ATPase activity, coupled to transmembrane movement of substances;ATP binding;ATPase activity
1795	Ortho_4953	Airways,Blood,GI tract,Oral,Skin,UG tract	19	48	99	42	0.424242	PF00589;PF14657	Phage integrase family;AP2-like DNA-binding integrase domain	GO:0006310;GO:0015074	DNA recombination;DNA integration			GO:0003677	DNA binding
1796	Ortho_11825	Airways,GI tract	14	20	33	14	0.424242	PF01556;PF00226	DnaJ C terminal domain;DnaJ domain
1797	Ortho_22120	Airways,GI tract,Oral,Skin	16	26	33	14	0.424242	PF03610	PTS system fructose IIA component	GO:0009401	phosphoenolpyruvate-dependent sugar phosphotransferase system	GO:0016021	integral to membrane
1798	Ortho_17632	Airways,Blood,GI tract,Oral,Skin,UG tract	36	45	66	28	0.424242	PF00990	GGDEF domain
1799	Ortho_49177	Airways,GI tract,Oral,UG tract	14	24	33	14	0.424242	PF13306	Leucine rich repeats (6 copies)
1800	Ortho_11390	Airways,GI tract,Oral,Skin,UG tract	28	39	59	25	0.423729	PF00465	Iron-containing alcohol dehydrogenase	GO:0055114	oxidation-reduction process			GO:0046872;GO:0016491	metal ion binding;oxidoreductase activity
1801	Ortho_42342	Airways,GI tract,Oral,Skin	6	21	26	11	0.423077	PF04999	Cell division protein FtsL	GO:0007049;GO:0051301	cell cycle;cell division	GO:0016021	integral to membrane
1802	Ortho_18848	Airways,Blood,GI tract,Oral,UG tract	14	17	26	11	0.423077	PF06808	DctM-like transporters
1803	Ortho_8777	GI tract,Oral,UG tract	18	22	26	11	0.423077	PF01791	DeoC/LacD family aldolase					GO:0016829	lyase activity
1804	Ortho_1457	Blood,GI tract,Oral,Skin,UG tract	17	19	26	11	0.423077	PF04199	Putative cyclase	GO:0019441	tryptophan catabolic process to kynurenine			GO:0004061	arylformamidase activity
1805	Ortho_19869	GI tract,Oral	23	36	52	22	0.423077	PF12674	Putative zinc ribbon domain
1806	Ortho_59749	Airways,GI tract,Oral,Skin	6	20	26	11	0.423077	PF08886	Glutamate-cysteine ligase
1807	Ortho_1207	Airways,Blood,GI tract,Oral,Skin,UG tract	34	45	78	33	0.423077	PF00535	Glycosyl transferase family 2
1808	Ortho_11806	Airways,Blood,GI tract,Oral,Skin,UG tract	22	39	52	22	0.423077	PF02311;PF12833	AraC-like ligand binding domain;Helix-turn-helix domain	GO:0006355	regulation of transcription, DNA-dependent			GO:0003700;GO:0043565	sequence-specific DNA binding transcription factor activity;sequence-specific DNA binding
1809	Ortho_53889	Blood,GI tract,Oral,Skin,UG tract	5	18	26	11	0.423077	NA
1810	Ortho_17615	Airways,GI tract,Oral,UG tract	13	18	26	11	0.423077	PF02302	PTS system, Lactose/Cellobiose specific IIB subunit	GO:0009401	phosphoenolpyruvate-dependent sugar phosphotransferase system			GO:0008982	protein-N(PI)-phosphohistidine-sugar phosphotransferase activity
1811	Ortho_3788	Airways,GI tract,Oral,Skin,UG tract	15	18	26	11	0.423077	PF00528	Binding-protein-dependent transport system inner membrane component	GO:0006810	transport	GO:0016020	membrane
1812	Ortho_853	Airways,Blood,GI tract,Oral,Skin,UG tract	36	46	52	22	0.423077	PF00583	Acetyltransferase (GNAT) family					GO:0008080	N-acetyltransferase activity
1813	Ortho_662	Airways,GI tract,Oral,Skin,UG tract	17	21	26	11	0.423077	PF00248	Aldo/keto reductase family
1814	Ortho_4893	Airways,Blood,GI tract,Oral,Skin,UG tract	42	106	156	66	0.423077	PF00535	Glycosyl transferase family 2
1815	Ortho_34430	Airways,GI tract,Oral,Skin,UG tract	17	22	26	11	0.423077	NA
1816	Ortho_6635	Airways,GI tract,Oral,Skin,UG tract	16	21	26	11	0.423077	PF13649	Methyltransferase domain
1817	Ortho_3493	Airways,Blood,GI tract,Oral,Skin,UG tract	45	67	123	52	0.422764	PF01594	Domain of unknown function DUF20
1818	Ortho_27202	Airways,Blood,GI tract,Oral,Skin,UG tract	54	103	194	82	0.42268	PF04221	RelB antitoxin
1819	Ortho_14981	Airways,Blood,GI tract,Oral,UG tract	18	30	45	19	0.422222	PF02558	Ketopantoate reductase PanE/ApbA	GO:0055114	oxidation-reduction process			GO:0008677	2-dehydropantoate 2-reductase activity
1820	Ortho_15277	GI tract,Oral,UG tract	24	32	45	19	0.422222	PF00005;PF00664	ABC transporter;ABC transporter transmembrane region	GO:0006810;GO:0055085	transport;transmembrane transport	GO:0016021	integral to membrane	GO:0042626;GO:0005524;GO:0016887	ATPase activity, coupled to transmembrane movement of substances;ATP binding;ATPase activity
1821	Ortho_18825	Airways,Blood,GI tract,Oral,Skin,UG tract	31	47	64	27	0.421875	PF06808	DctM-like transporters
1822	Ortho_45877	Airways,Blood,GI tract,Oral,Skin,UG tract	10	51	83	35	0.421687	PF13715;PF07715	Domain of unknown function (DUF4480);TonB-dependent Receptor Plug Domain	GO:0006810	transport	GO:0016020	membrane	GO:0004872	receptor activity
1823	Ortho_3833	Airways,GI tract,Oral,Skin,UG tract	51	72	102	43	0.421569	PF00583	Acetyltransferase (GNAT) family					GO:0008080	N-acetyltransferase activity
1824	Ortho_20212	Airways,Blood,GI tract,Oral,Skin,UG tract	60	138	273	115	0.421245	PF02661	Fic/DOC family
1825	Ortho_60575	GI tract	7	13	19	8	0.421053	PF07242	Protein of unknown function (DUF1430)
1826	Ortho_14666	Airways,Blood,GI tract,Oral,Skin	6	14	38	16	0.421053	PF00903	Glyoxalase/Bleomycin resistance protein/Dioxygenase superfamily
1827	Ortho_28202	Airways,Blood,GI tract,Oral,Skin,UG tract	7	17	19	8	0.421053	PF06970	Replication initiator protein A (RepA) N-terminus
1828	Ortho_20402	GI tract,Oral	14	17	19	8	0.421053	PF01381	Helix-turn-helix					GO:0043565	sequence-specific DNA binding
1829	Ortho_10777	GI tract,Oral	13	18	19	8	0.421053	PF02056;PF11975	Family 4 glycosyl hydrolase;Family 4 glycosyl hydrolase C-terminal domain	GO:0005975	carbohydrate metabolic process			GO:0004553	hydrolase activity, hydrolyzing O-glycosyl compounds
1830	Ortho_9192	Blood,GI tract,Oral,UG tract	16	17	19	8	0.421053	PF00534;PF13477	Glycosyl transferases group 1;Glycosyl transferase 4-like	GO:0009058	biosynthetic process
1831	Ortho_23605	Airways,GI tract,Oral,Skin,UG tract	12	18	19	8	0.421053	PF01381	Helix-turn-helix					GO:0043565	sequence-specific DNA binding
1832	Ortho_7889	Airways,Blood,GI tract,Oral,Skin,UG tract	63	102	190	80	0.421053	PF04851;PF04313	Type III restriction enzyme, res subunit;Type I restriction enzyme R protein N terminus (HSDR_N)	GO:0006304	DNA modification			GO:0016787;GO:0004519;GO:0005524;GO:0003677	hydrolase activity;endonuclease activity;ATP binding;DNA binding
1833	Ortho_24086	GI tract,Oral,UG tract	12	25	38	16	0.421053	PF05713	Bacterial mobilisation protein (MobC)
1834	Ortho_39920	Airways,GI tract,Oral,UG tract	12	19	19	8	0.421053	PF06252	Protein of unknown function (DUF1018)
1835	Ortho_5231	Airways,GI tract,Oral,Skin,UG tract	11	17	19	8	0.421053	PF02583	Metal-sensitive transcriptional repressor
1836	Ortho_18360	GI tract	9	12	19	8	0.421053	NA
1837	Ortho_54699	GI tract,Oral	10	15	19	8	0.421053	NA
1838	Ortho_42457	Airways,GI tract,Oral	12	15	19	8	0.421053	PF08937	MTH538 TIR-like domain (DUF1863)
1839	Ortho_51347	Airways,GI tract,Oral,UG tract	7	9	19	8	0.421053	PF10765	Protein of unknown function (DUF2591)
1840	Ortho_12390	Airways,Blood,GI tract,Oral,Skin	7	18	19	8	0.421053	PF00210	Ferritin-like domain	GO:0006879	cellular iron ion homeostasis			GO:0008199	ferric iron binding
1841	Ortho_47017	Airways,GI tract,Oral,UG tract	10	15	19	8	0.421053	PF12950;PF02384;PF07669	TaqI-like C-terminal specificity domain;N-6 DNA Methylase;Eco57I restriction-modification methylase	GO:0006306;GO:0006304	DNA methylation;DNA modification			GO:0003824;GO:0008170;GO:0003677	catalytic activity;N-methyltransferase activity;DNA binding
1842	Ortho_45139	GI tract	5	10	19	8	0.421053	PF02596	Uncharacterised ArCR, COG2043
1843	Ortho_16344	GI tract	13	14	19	8	0.421053	PF08447;PF00990	PAS fold;GGDEF domain					GO:0005515	protein binding
1844	Ortho_39847	Airways,GI tract,Oral,Skin	5	17	19	8	0.421053	PF11104	Type IV pilus assembly protein PilM;
1845	Ortho_19634	GI tract,Oral,Skin,UG tract	11	16	19	8	0.421053	NA
1846	Ortho_25377	GI tract,Oral,UG tract	12	16	19	8	0.421053	PF14512	Putative TM nitroreductase
1847	Ortho_17731	GI tract,Oral,UG tract	13	18	19	8	0.421053	PF14310;PF00933;PF01915	Fibronectin type III-like domain;Glycosyl hydrolase family 3 N terminal domain;Glycosyl hydrolase family 3 C-terminal domain	GO:0005975	carbohydrate metabolic process			GO:0004553	hydrolase activity, hydrolyzing O-glycosyl compounds
1848	Ortho_32551	Airways,GI tract,Oral,Skin,UG tract	9	11	19	8	0.421053	PF05995	Cysteine dioxygenase type I	GO:0046439;GO:0055114	L-cysteine metabolic process;oxidation-reduction process			GO:0005506;GO:0017172	iron ion binding;cysteine dioxygenase activity
1849	Ortho_4429	Airways,GI tract,Oral,UG tract	16	23	38	16	0.421053	PF01061	ABC-2 type transporter			GO:0016020	membrane
1850	Ortho_27926	Blood,GI tract,Oral,Skin,UG tract	24	32	38	16	0.421053	PF00583	Acetyltransferase (GNAT) family					GO:0008080	N-acetyltransferase activity
1851	Ortho_4975	Airways,Blood,GI tract,Oral,Skin,UG tract	39	83	133	56	0.421053	PF01128	2-C-methyl-D-erythritol 4-phosphate cytidylyltransferase	GO:0008299	isoprenoid biosynthetic process			GO:0003824	catalytic activity
1852	Ortho_56669	Airways,GI tract,Oral,Skin,UG tract	8	11	19	8	0.421053	NA
1853	Ortho_18305	Airways,Blood,GI tract,Oral,UG tract	14	17	19	8	0.421053	NA
1854	Ortho_26665	GI tract,Oral,UG tract	13	14	19	8	0.421053	PF03417	Acyl-coenzyme A:6-aminopenicillanic acid acyl-transferase
1855	Ortho_29172	Blood,GI tract,Oral,Skin,UG tract	9	15	19	8	0.421053	PF10502	Signal peptidase, peptidase S26
1856	Ortho_18596	GI tract,Oral,UG tract	23	34	57	24	0.421053	PF00583;PF14268	Acetyltransferase (GNAT) family;YoaP-like					GO:0008080	N-acetyltransferase activity
1857	Ortho_53581	Airways,Blood,GI tract,Oral,UG tract	13	17	19	8	0.421053	PF08878	Domain of unknown function (DUF1837)
1858	Ortho_40019	GI tract	11	16	19	8	0.421053	PF09820;PF08011	Predicted AAA-ATPase;Protein of unknown function (DUF1703)
1859	Ortho_2882	Airways,Blood,GI tract,Oral,Skin,UG tract	54	78	107	45	0.420561	PF05726;PF02678	Pirin C-terminal cupin domain;Pirin
1860	Ortho_24889	Airways,Blood,GI tract,Oral,Skin,UG tract	29	55	88	37	0.420455	PF01420	Type I restriction modification DNA specificity domain	GO:0006304	DNA modification			GO:0003677	DNA binding
1861	Ortho_26577	Airways,Blood,GI tract,Oral,Skin,UG tract	30	56	69	29	0.42029	PF09709	CRISPR-associated protein (Cas_Csd1)
1862	Ortho_3025	Airways,Blood,GI tract,Oral,Skin,UG tract	31	52	69	29	0.42029	PF13520	Amino acid permease	GO:0003333	amino acid transmembrane transport	GO:0016020	membrane	GO:0015171	amino acid transmembrane transporter activity
1863	Ortho_51974	GI tract,Oral,Skin,UG tract	8	34	50	21	0.42	NA
1864	Ortho_9390	Airways,Blood,GI tract,Oral,Skin,UG tract	21	42	50	21	0.42	PF00528	Binding-protein-dependent transport system inner membrane component	GO:0006810	transport	GO:0016020	membrane
1865	Ortho_18736	Airways,Blood,GI tract,Oral,Skin,UG tract	12	24	31	13	0.419355	PF06970	Replication initiator protein A (RepA) N-terminus
1866	Ortho_33209	GI tract,Oral,UG tract	18	28	31	13	0.419355	PF01381	Helix-turn-helix					GO:0043565	sequence-specific DNA binding
1867	Ortho_49358	Blood,GI tract,Oral,UG tract	11	25	31	13	0.419355	PF00899	ThiF family					GO:0003824	catalytic activity
1868	Ortho_1038	Airways,Blood,GI tract,Oral,UG tract	19	21	31	13	0.419355	PF00474	Sodium:solute symporter family	GO:0006810;GO:0055085	transport;transmembrane transport	GO:0016020	membrane	GO:0005215	transporter activity
1869	Ortho_36142	Airways,Blood,GI tract,Oral,Skin,UG tract	9	23	31	13	0.419355	PF06961;PF00313	Protein of unknown function (DUF1294);'Cold-shock' DNA-binding domain	GO:0006355	regulation of transcription, DNA-dependent			GO:0003677	DNA binding
1870	Ortho_18456	Airways,Blood,GI tract,Oral,Skin,UG tract	29	41	62	26	0.419355	PF00512;PF02518	His Kinase A (phospho-acceptor) domain;Histidine kinase-, DNA gyrase B-, and HSP90-like ATPase	GO:0007165	signal transduction	GO:0016020	membrane	GO:0000155	phosphorelay sensor kinase activity
1871	Ortho_18259	GI tract,Oral	14	21	31	13	0.419355	NA
1872	Ortho_10674	Airways,GI tract,Oral,Skin,UG tract	30	49	62	26	0.419355	PF13419	Haloacid dehalogenase-like hydrolase
1873	Ortho_57046	GI tract,Oral,Skin,UG tract	19	25	31	13	0.419355	NA
1874	Ortho_9158	Airways,Blood,GI tract,Oral,Skin,UG tract	17	20	31	13	0.419355	PF00528	Binding-protein-dependent transport system inner membrane component	GO:0006810	transport	GO:0016020	membrane
1875	Ortho_4719	Airways,GI tract,Oral,Skin,UG tract	22	26	31	13	0.419355	PF00725;PF02737	3-hydroxyacyl-CoA dehydrogenase, C-terminal domain;3-hydroxyacyl-CoA dehydrogenase, NAD binding domain	GO:0006631;GO:0055114	fatty acid metabolic process;oxidation-reduction process			GO:0003857;GO:0016491	3-hydroxyacyl-CoA dehydrogenase activity;oxidoreductase activity
1876	Ortho_32733	Airways,Blood,GI tract,Oral,Skin,UG tract	15	22	31	13	0.419355	PF04239	Protein of unknown function (DUF421)
1877	Ortho_69	Airways,Blood,GI tract,Oral,Skin,UG tract	35	51	74	31	0.418919	PF07969	Amidohydrolase family
1878	Ortho_18085	Airways,Blood,GI tract,Oral,Skin,UG tract	33	51	74	31	0.418919	PF01370	NAD dependent epimerase/dehydratase family					GO:0003824;GO:0050662	catalytic activity;coenzyme binding
1879	Ortho_5154	Airways,GI tract,Oral,Skin,UG tract	22	37	43	18	0.418605	PF00903	Glyoxalase/Bleomycin resistance protein/Dioxygenase superfamily
1880	Ortho_5040	GI tract,Oral,UG tract	32	56	86	36	0.418605	PF02559	CarD-like/TRCF domain
1881	Ortho_45532	GI tract,Oral,UG tract	6	22	43	18	0.418605	PF00593;PF13715;PF07715	TonB dependent receptor;Domain of unknown function (DUF4480);TonB-dependent Receptor Plug Domain	GO:0006810	transport	GO:0016020	membrane	GO:0004872	receptor activity
1882	Ortho_4219	Airways,GI tract,Oral,Skin,UG tract	27	33	43	18	0.418605	PF07859	alpha/beta hydrolase fold	GO:0008152	metabolic process			GO:0016787	hydrolase activity
1883	Ortho_17768	Airways,Blood,GI tract,Oral,UG tract	48	81	141	59	0.41844	PF08902	Domain of unknown function (DUF1848)
1884	Ortho_5881	Airways,GI tract,Oral,Skin,UG tract	26	46	55	23	0.418182	PF00462	Glutaredoxin	GO:0045454	cell redox homeostasis			GO:0015035;GO:0009055	protein disulfide oxidoreductase activity;electron carrier activity
1885	Ortho_14879	GI tract,Oral,UG tract	8	32	55	23	0.418182	PF00682;PF08502	HMGL-like;LeuA allosteric (dimerisation) domain	GO:0009098	leucine biosynthetic process			GO:0003824;GO:0003852	catalytic activity;2-isopropylmalate synthase activity
1886	Ortho_19395	GI tract,Oral,Skin,UG tract	23	29	55	23	0.418182	PF16481
1887	Ortho_36443	Blood,GI tract,Oral,Skin,UG tract	14	40	67	28	0.41791	NA
1888	Ortho_3726	Airways,GI tract,Oral,UG tract	34	51	79	33	0.417722	PF13545	Crp-like helix-turn-helix domain
1889	Ortho_35638	Airways,Blood,GI tract,Oral,Skin,UG tract	25	67	91	38	0.417582	PF05402	Coenzyme PQQ synthesis protein D (PqqD)
1890	Ortho_16403	Airways,Blood,GI tract,Oral,Skin,UG tract	30	59	127	53	0.417323	PF00005	ABC transporter					GO:0005524;GO:0016887	ATP binding;ATPase activity
1891	Ortho_4864	GI tract,Oral,UG tract	9	11	12	5	0.416667	PF00005	ABC transporter					GO:0005524;GO:0016887	ATP binding;ATPase activity
1892	Ortho_70352	Oral,UG tract	5	8	12	5	0.416667	NA
1893	Ortho_27904	GI tract,Oral	8	9	12	5	0.416667	NA
1894	Ortho_46780	Blood,GI tract,UG tract	5	10	12	5	0.416667	PF00589;PF13102	Phage integrase family;Phage integrase SAM-like domain	GO:0006310;GO:0015074	DNA recombination;DNA integration			GO:0003677	DNA binding
1895	Ortho_4436	Airways,GI tract,Oral,Skin,UG tract	10	11	12	5	0.416667	PF01979	Amidohydrolase family					GO:0016787	hydrolase activity
1896	Ortho_60134	GI tract,Oral	8	10	12	5	0.416667	PF12750	Maff2 family
1897	Ortho_19965	GI tract,Oral	8	9	12	5	0.416667	PF02371;PF01548	Transposase IS116/IS110/IS902 family;Transposase	GO:0006313	transposition, DNA-mediated			GO:0004803;GO:0003677	transposase activity;DNA binding
1898	Ortho_33866	GI tract,Oral	8	11	12	5	0.416667	NA
1899	Ortho_33867	GI tract,Oral	8	11	12	5	0.416667	PF03787	RAMP superfamily
1900	Ortho_35604	GI tract,Oral	8	11	12	5	0.416667	PF14568	SMI1-KNR4 cell-wall
1901	Ortho_60567	GI tract	7	9	12	5	0.416667	NA
1902	Ortho_22508	GI tract	9	10	12	5	0.416667	PF01807	CHC2 zinc finger	GO:0006260	DNA replication			GO:0008270;GO:0003896;GO:0003677	zinc ion binding;DNA primase activity;DNA binding
1903	Ortho_59937	GI tract	10	11	12	5	0.416667	NA
1904	Ortho_18186	GI tract,Oral	10	10	12	5	0.416667	PF05569	BlaR1 peptidase M56
1905	Ortho_20481	Airways,GI tract,Oral	10	11	12	5	0.416667	PF00209	Sodium:neurotransmitter symporter family	GO:0006836	neurotransmitter transport	GO:0016021	integral to membrane	GO:0005328	neurotransmitter:sodium symporter activity
1906	Ortho_30278	GI tract,Oral,Skin	9	12	12	5	0.416667	PF08282	haloacid dehalogenase-like hydrolase
1907	Ortho_73270	Airways,Blood,GI tract,Oral,Skin,UG tract	6	11	12	5	0.416667	NA
1908	Ortho_13304	GI tract,Oral,Skin,UG tract	11	11	12	5	0.416667	PF13463	Winged helix DNA-binding domain	GO:0006355	regulation of transcription, DNA-dependent	GO:0005622	intracellular	GO:0003700	sequence-specific DNA binding transcription factor activity
1909	Ortho_5018	GI tract,UG tract	8	11	12	5	0.416667	PF03358	NADPH-dependent FMN reductase					GO:0016491	oxidoreductase activity
1910	Ortho_64726	Airways,Blood,GI tract,Oral,Skin	5	10	12	5	0.416667	NA
1911	Ortho_55721	Airways,GI tract,Oral,Skin,UG tract	17	22	24	10	0.416667	PF06114	Domain of unknown function (DUF955)
1912	Ortho_57692	GI tract,Oral	7	10	12	5	0.416667	PF09820	Predicted AAA-ATPase
1913	Ortho_39721	GI tract,Oral,Skin,UG tract	10	11	12	5	0.416667	PF07715	TonB-dependent Receptor Plug Domain	GO:0006810	transport	GO:0016020	membrane	GO:0004872	receptor activity
1914	Ortho_23258	GI tract,Oral	7	11	12	5	0.416667	PF04203	Sortase family
1915	Ortho_33373	GI tract,Oral,UG tract	6	10	12	5	0.416667	PF01235	Sodium:alanine symporter family	GO:0032328;GO:0006814	alanine transport;sodium ion transport	GO:0016020	membrane	GO:0015655	alanine:sodium symporter activity
1916	Ortho_38172	GI tract,Oral	5	7	12	5	0.416667	NA
1917	Ortho_40549	Airways,GI tract,Oral	8	11	12	5	0.416667	NA
1918	Ortho_58550	Airways,Blood,GI tract,Oral,UG tract	7	11	12	5	0.416667	NA
1919	Ortho_22710	GI tract,Oral,UG tract	10	11	12	5	0.416667	PF08774	VRR-NUC domain					GO:0016788	hydrolase activity, acting on ester bonds
1920	Ortho_18579	GI tract	6	9	12	5	0.416667	NA
1921	Ortho_61958	GI tract	6	10	12	5	0.416667	NA
1922	Ortho_20151	GI tract	7	9	12	5	0.416667	PF11775	Cobalamin biosynthesis protein CobT VWA domain
1923	Ortho_49647	GI tract	9	11	12	5	0.416667	NA
1924	Ortho_4852	Airways,GI tract	10	10	12	5	0.416667	PF00126;PF03466	Bacterial regulatory helix-turn-helix protein, lysR family;LysR substrate binding domain	GO:0006355	regulation of transcription, DNA-dependent			GO:0003700	sequence-specific DNA binding transcription factor activity
1925	Ortho_13879	Airways,GI tract,Oral,Skin	9	12	12	5	0.416667	PF00535	Glycosyl transferase family 2
1926	Ortho_26364	Blood,GI tract	7	7	12	5	0.416667	PF01380	SIS domain	GO:0005975	carbohydrate metabolic process			GO:0030246	carbohydrate binding
1927	Ortho_9233	GI tract,Oral	9	11	12	5	0.416667	PF13520	Amino acid permease	GO:0003333	amino acid transmembrane transport	GO:0016020	membrane	GO:0015171	amino acid transmembrane transporter activity
1928	Ortho_49313	GI tract,Oral,Skin,UG tract	6	11	12	5	0.416667	PF14064	HmuY protein
1929	Ortho_29330	Airways,Blood,GI tract,Oral,UG tract	10	11	12	5	0.416667	PF07724;PF10431	AAA domain (Cdc48 subfamily);C-terminal, D2-small domain, of ClpB protein					GO:0005524	ATP binding
1930	Ortho_48129	Airways,GI tract,Oral	6	9	12	5	0.416667	NA
1931	Ortho_64380	GI tract,UG tract	5	8	12	5	0.416667	NA
1932	Ortho_17662	Airways,GI tract,Oral	8	9	12	5	0.416667	PF13817;PF13005;PF03050	IS66 C-terminal element;zinc-finger binding domain of transposase IS66;Transposase IS66 family
1933	Ortho_22302	GI tract,Oral	9	10	12	5	0.416667	PF02195	ParB-like nuclease domain
1934	Ortho_62519	Blood,Oral	5	9	12	5	0.416667	NA
1935	Ortho_20610	Blood,GI tract	9	10	12	5	0.416667	PF01882	Protein of unknown function DUF58
1936	Ortho_31685	GI tract,UG tract	12	12	12	5	0.416667	PF14311	Domain of unknown function (DUF4379)
1937	Ortho_40785	Airways,GI tract,Oral,UG tract	5	11	12	5	0.416667	PF00589;PF13102	Phage integrase family;Phage integrase SAM-like domain	GO:0006310;GO:0015074	DNA recombination;DNA integration			GO:0003677	DNA binding
1938	Ortho_36075	GI tract,Oral,UG tract	11	12	12	5	0.416667	PF00004	ATPase family associated with various cellular activities (AAA)					GO:0005524	ATP binding
1939	Ortho_3614	Blood,GI tract,Oral,Skin,UG tract	10	12	12	5	0.416667	PF12833	Helix-turn-helix domain	GO:0006355	regulation of transcription, DNA-dependent			GO:0003700;GO:0043565	sequence-specific DNA binding transcription factor activity;sequence-specific DNA binding
1940	Ortho_9010	Airways,Blood,GI tract,Oral,UG tract	7	9	12	5	0.416667	PF00480	ROK family
1941	Ortho_28319	Airways,GI tract,Oral,UG tract	8	10	12	5	0.416667	PF01420	Type I restriction modification DNA specificity domain	GO:0006304	DNA modification			GO:0003677	DNA binding
1942	Ortho_55813	GI tract,Oral,UG tract	8	10	12	5	0.416667	PF06508	Queuosine biosynthesis protein QueC
1943	Ortho_5189	Blood,GI tract,Oral,Skin,UG tract	9	11	12	5	0.416667	PF01743;PF12627	Poly A polymerase head domain;Probable RNA and SrmB- binding site of polymerase A	GO:0006396	RNA processing			GO:0016779;GO:0003723	nucleotidyltransferase activity;RNA binding
1944	Ortho_26541	Blood,GI tract,Oral	10	11	12	5	0.416667	PF00004	ATPase family associated with various cellular activities (AAA)					GO:0005524	ATP binding
1945	Ortho_6502	Airways,Blood,GI tract,Oral,Skin,UG tract	11	12	12	5	0.416667	PF00291	Pyridoxal-phosphate dependent enzyme
1946	Ortho_31802	GI tract,Oral,Skin,UG tract	11	16	24	10	0.416667	PF05139	Erythromycin esterase	GO:0046677	response to antibiotic
1947	Ortho_21305	GI tract,UG tract	9	15	24	10	0.416667	PF05717	IS66 Orf2 like protein
1948	Ortho_21423	Blood,GI tract,Oral,Skin,UG tract	20	24	24	10	0.416667	PF01235	Sodium:alanine symporter family	GO:0032328;GO:0006814	alanine transport;sodium ion transport	GO:0016020	membrane	GO:0015655	alanine:sodium symporter activity
1949	Ortho_32620	Blood,GI tract,Oral,Skin,UG tract	20	27	36	15	0.416667	PF04343	Protein of unknown function, DUF488
1950	Ortho_46048	Airways,Blood,GI tract,Oral,Skin,UG tract	12	62	108	45	0.416667	PF07980;PF14322	SusD family;Starch-binding associating with outer membrane
1951	Ortho_45581	GI tract,Oral,Skin,UG tract	8	31	48	20	0.416667	PF07495;PF00072;PF07494;PF02518;PF00512;PF12833	Y_Y_Y domain;Response regulator receiver domain;Two component regulator propeller;Histidine kinase-, DNA gyrase B-, and HSP90-like ATPase;His Kinase A (phospho-acceptor) domain;Helix-turn-helix domain	GO:0000160;GO:0007165;GO:0006355	phosphorelay signal transduction system;signal transduction;regulation of transcription, DNA-dependent	GO:0016020	membrane	GO:0003700;GO:0000155;GO:0043565	sequence-specific DNA binding transcription factor activity;phosphorelay sensor kinase activity;sequence-specific DNA binding
1952	Ortho_4814	Blood,GI tract,Oral,UG tract	17	19	24	10	0.416667	PF00583	Acetyltransferase (GNAT) family					GO:0008080	N-acetyltransferase activity
1953	Ortho_47041	GI tract	5	13	24	10	0.416667	NA
1954	Ortho_11939	GI tract	9	18	24	10	0.416667	PF00703;PF02836;PF02837;PF16355	Glycosyl hydrolases family 2;Glycosyl hydrolases family 2, TIM barrel domain;Glycosyl hydrolases family 2, sugar binding domain	GO:0005975	carbohydrate metabolic process			GO:0004553	hydrolase activity, hydrolyzing O-glycosyl compounds
1955	Ortho_4019	Airways,GI tract,Oral,Skin,UG tract	10	15	24	10	0.416667	PF00596	Class II Aldolase and Adducin N-terminal domain
1956	Ortho_10184	Airways,Blood,GI tract,Oral,Skin,UG tract	42	67	96	40	0.416667	PF00005	ABC transporter					GO:0005524;GO:0016887	ATP binding;ATPase activity
1957	Ortho_48695	GI tract,Oral,UG tract	5	11	12	5	0.416667	PF02321	Outer membrane efflux protein	GO:0006810	transport			GO:0005215	transporter activity
1958	Ortho_10166	GI tract	7	11	12	5	0.416667	PF02899;PF00589	Phage integrase, N-terminal SAM-like domain;Phage integrase family	GO:0006310;GO:0015074	DNA recombination;DNA integration			GO:0003677	DNA binding
1959	Ortho_22484	GI tract	8	9	12	5	0.416667	PF00486	Transcriptional regulatory protein, C terminal	GO:0000160;GO:0006355	phosphorelay signal transduction system;regulation of transcription, DNA-dependent			GO:0003677	DNA binding
1960	Ortho_22887	GI tract	10	11	12	5	0.416667	PF00232	Glycosyl hydrolase family 1	GO:0005975	carbohydrate metabolic process			GO:0004553	hydrolase activity, hydrolyzing O-glycosyl compounds
1961	Ortho_14695	Airways,Blood,GI tract,Oral,UG tract	8	11	12	5	0.416667	PF01420	Type I restriction modification DNA specificity domain	GO:0006304	DNA modification			GO:0003677	DNA binding
1962	Ortho_8069	GI tract,Oral,Skin	7	10	12	5	0.416667	PF04542;PF08281	Sigma-70 region 2;Sigma-70, region 4	GO:0006355;GO:0006352	regulation of transcription, DNA-dependent;DNA-dependent transcription, initiation			GO:0003700;GO:0003677;GO:0016987	sequence-specific DNA binding transcription factor activity;DNA binding;sigma factor activity
1963	Ortho_8657	Blood,GI tract,Oral,UG tract	10	10	12	5	0.416667	PF13580	SIS domain	GO:0005975	carbohydrate metabolic process			GO:0030246	carbohydrate binding
1964	Ortho_14333	Airways,GI tract,Oral	8	10	12	5	0.416667	PF16697;PF01580	FtsK/SpoIIIE family	GO:0007059;GO:0007049;GO:0051301	chromosome segregation;cell cycle;cell division	GO:0016021	integral to membrane	GO:0000166;GO:0005524;GO:0003677	nucleotide binding;ATP binding;DNA binding
1965	Ortho_22476	Airways,GI tract,Oral	9	10	12	5	0.416667	PF00497;PF02518;PF00072;PF00512	Bacterial extracellular solute-binding proteins, family 3;Histidine kinase-, DNA gyrase B-, and HSP90-like ATPase;Response regulator receiver domain;His Kinase A (phospho-acceptor) domain	GO:0000160;GO:0007165	phosphorelay signal transduction system;signal transduction	GO:0016020	membrane	GO:0000155	phosphorelay sensor kinase activity
1966	Ortho_18759	GI tract,Oral	6	10	12	5	0.416667	NA
1967	Ortho_25776	Oral,Skin,UG tract	7	11	12	5	0.416667	PF05713	Bacterial mobilisation protein (MobC)
1968	Ortho_18603	GI tract,Oral	8	9	12	5	0.416667	PF14080	Domain of unknown function (DUF4261)
1969	Ortho_27055	GI tract,Oral,UG tract	10	12	12	5	0.416667	PF01548	Transposase	GO:0006313	transposition, DNA-mediated			GO:0004803;GO:0003677	transposase activity;DNA binding
1970	Ortho_45100	GI tract,Oral,Skin,UG tract	6	9	12	5	0.416667	PF01580	FtsK/SpoIIIE family	GO:0007059;GO:0007049;GO:0051301	chromosome segregation;cell cycle;cell division	GO:0016021	integral to membrane	GO:0000166;GO:0005524;GO:0003677	nucleotide binding;ATP binding;DNA binding
1971	Ortho_36485	GI tract,Oral,UG tract	10	11	12	5	0.416667	PF01548	Transposase	GO:0006313	transposition, DNA-mediated			GO:0004803;GO:0003677	transposase activity;DNA binding
1972	Ortho_31255	Airways,GI tract,Skin,UG tract	5	10	12	5	0.416667	PF00561	alpha/beta hydrolase fold
1973	Ortho_3786	Airways,GI tract,Oral,Skin,UG tract	7	11	12	5	0.416667	PF03992	Antibiotic biosynthesis monooxygenase
1974	Ortho_8252	Airways,GI tract,Oral,UG tract	7	8	12	5	0.416667	PF00126;PF03459	Bacterial regulatory helix-turn-helix protein, lysR family;TOBE domain	GO:0006355;GO:0006810	regulation of transcription, DNA-dependent;transport	GO:0043190	ATP-binding cassette (ABC) transporter complex	GO:0003700;GO:0005215;GO:0016820;GO:0005524	sequence-specific DNA binding transcription factor activity;transporter activity;hydrolase activity, acting on acid anhydrides, catalyzing transmembrane movement of substances;ATP binding
1975	Ortho_13994	Airways,Oral,Skin,UG tract	8	10	12	5	0.416667	PF13649	Methyltransferase domain
1976	Ortho_11820	GI tract,Oral,Skin,UG tract	9	11	12	5	0.416667	PF00126;PF03466	Bacterial regulatory helix-turn-helix protein, lysR family;LysR substrate binding domain	GO:0006355	regulation of transcription, DNA-dependent			GO:0003700	sequence-specific DNA binding transcription factor activity
1977	Ortho_31158	GI tract,Oral,Skin,UG tract	10	12	12	5	0.416667	NA
1978	Ortho_46178	Airways,GI tract,Oral,UG tract	6	25	48	20	0.416667	PF07980;PF14322	SusD family;Starch-binding associating with outer membrane
1979	Ortho_26387	Airways,GI tract,Oral,Skin,UG tract	38	59	108	45	0.416667	PF01791	DeoC/LacD family aldolase					GO:0016829	lyase activity
1980	Ortho_648	Airways,Blood,GI tract,Oral,Skin,UG tract	38	66	120	50	0.416667	PF00512;PF00672;PF02518	His Kinase A (phospho-acceptor) domain;HAMP domain;Histidine kinase-, DNA gyrase B-, and HSP90-like ATPase	GO:0007165	signal transduction	GO:0016021;GO:0016020	integral to membrane;membrane	GO:0000155;GO:0004871	phosphorelay sensor kinase activity;signal transducer activity
1981	Ortho_6219	GI tract,Oral	12	23	36	15	0.416667	PF00766;PF01012	Electron transfer flavoprotein FAD-binding domain;Electron transfer flavoprotein domain
1982	Ortho_53748	Airways,Blood,GI tract,Oral,Skin,UG tract	33	58	72	30	0.416667	PF02485	Core-2/I-Branching enzyme			GO:0016020	membrane	GO:0008375	acetylglucosaminyltransferase activity
1983	Ortho_33938	GI tract,Oral	19	21	24	10	0.416667	NA
1984	Ortho_38713	Airways,Blood,GI tract,Oral,Skin,UG tract	14	19	24	10	0.416667	PF04095	Nicotinate phosphoribosyltransferase (NAPRTase) family
1985	Ortho_11586	Blood,GI tract,Oral,Skin,UG tract	13	19	24	10	0.416667	PF02780;PF02779	Transketolase, C-terminal domain;Transketolase, pyrimidine binding domain	GO:0008152	metabolic process			GO:0003824	catalytic activity
1986	Ortho_12089	Airways,GI tract,Oral,UG tract	11	20	24	10	0.416667	PF00535	Glycosyl transferase family 2
1987	Ortho_9049	Airways,Blood,GI tract,Oral,Skin,UG tract	20	41	72	30	0.416667	PF01551	Peptidase family M23
1988	Ortho_20350	GI tract,Oral	20	29	36	15	0.416667	PF13472	GDSL-like Lipase/Acylhydrolase family
1989	Ortho_22852	Blood,GI tract,Oral,Skin,UG tract	24	28	36	15	0.416667	PF02371;PF01548	Transposase IS116/IS110/IS902 family;Transposase	GO:0006313	transposition, DNA-mediated			GO:0004803;GO:0003677	transposase activity;DNA binding
1990	Ortho_6616	Airways,GI tract,Oral,Skin,UG tract	24	30	36	15	0.416667	PF00496	Bacterial extracellular solute-binding proteins, family 5 Middle
1991	Ortho_57721	GI tract,Oral,Skin,UG tract	14	18	24	10	0.416667	PF09972	Predicted membrane protein (DUF2207)
1992	Ortho_41685	Airways,GI tract,Skin,UG tract	5	9	12	5	0.416667	PF00043;PF02798	Glutathione S-transferase, C-terminal domain;Glutathione S-transferase, N-terminal domain					GO:0005515	protein binding
1993	Ortho_19743	GI tract	6	9	12	5	0.416667	PF12833	Helix-turn-helix domain	GO:0006355	regulation of transcription, DNA-dependent			GO:0003700;GO:0043565	sequence-specific DNA binding transcription factor activity;sequence-specific DNA binding
1994	Ortho_49598	GI tract	8	9	12	5	0.416667	NA
1995	Ortho_28181	GI tract,Oral	8	10	12	5	0.416667	PF01548	Transposase	GO:0006313	transposition, DNA-mediated			GO:0004803;GO:0003677	transposase activity;DNA binding
1996	Ortho_29912	Airways,GI tract,Skin	5	8	12	5	0.416667	PF01844	HNH endonuclease					GO:0004519;GO:0003676	endonuclease activity;nucleic acid binding
1997	Ortho_25085	GI tract,Oral	7	7	12	5	0.416667	PF01183	Glycosyl hydrolases family 25	GO:0009253;GO:0016998	peptidoglycan catabolic process;cell wall macromolecule catabolic process			GO:0003796	lysozyme activity
1998	Ortho_58882	Blood,GI tract,Oral,Skin,UG tract	6	6	12	5	0.416667	PF13676	TIR domain	GO:0007165	signal transduction			GO:0005515	protein binding
1999	Ortho_2818	Airways,Blood,GI tract,Oral,UG tract	8	9	12	5	0.416667	PF02797;PF00195	Chalcone and stilbene synthases, C-terminal domain;Chalcone and stilbene synthases, N-terminal domain	GO:0009058	biosynthetic process			GO:0016746	transferase activity, transferring acyl groups
[truncated: 236 more rows]
