# Supplementary material for: Horizontal gene transfer in human-associated microorganisms inferred by phylogenetic reconstruction and reconciliation
Source: Sci Rep. 2019 Apr 11;9:5953. doi: 10.1038/s41598-019-42227-5 (PMC6459891; doi:10.1038/s41598-019-42227-5)
Supplement: Supplementary file 10 — Table S9 [file 41598_2019_42227_MOESM10_ESM.xlsx]

## Sheet: Table S3
GO Id	# Annotations	# Overlap	P-value	Adjusted P-value	GO descriptions	GO namespace	PF members
GO:0016616	29	19	2e-10	2.2e-08	oxidoreductase activity, acting on the CH-OH group of donors, NAD or NADP as acceptor	molecular_function	PF00180,PF03949,PF08501,PF00984,PF02558,PF00390,PF00393,PF00389,PF04166,PF03446,PF01872,PF07991,PF02737,PF02866,PF03720,PF03721,PF00725,PF01450,PF01565
GO:0055114	282	77	8.3e-10	9.1e-08	oxidation-reduction process	biological_process	PF00107,PF01625,PF01613,PF01641,PF00180,PF00186,PF00171,PF03949,PF00208,PF07731,PF08546,PF00268,PF00255,PF08501,PF01799,PF00984,PF01113,PF01118,PF02558,PF00390,PF00393,PF00394,PF02627,PF02615,PF00355,PF00389,PF04166,PF03446,PF00441,PF03435,PF01180,PF01880,PF01872,PF01243,PF01232,PF00465,PF07991,PF07992,PF02737,PF02738,PF01266,PF08125,PF02770,PF02771,PF02774,PF02777,PF02826,PF02812,PF00578,PF10417…
GO:0044710	594	132	9.4e-10	9.1e-08	single-organism metabolic process	biological_process	PF00107,PF01625,PF01613,PF02350,PF00800,PF01641,PF09180,PF06180,PF02445,PF00156,PF00180,PF00186,PF00171,PF00885,PF00215,PF00925,PF00926,PF03949,PF07722,PF00208,PF01048,PF01729,PF07731,PF01717,PF00908,PF00290,PF08541,PF08545,PF08546,PF00268,PF02542,PF00255,PF08501,PF08502,PF00958,PF01799,PF00984,PF00977,PF07826,PF01128,PF01113,PF01118,PF00303,PF02558,PF02580,PF02581,PF00390,PF00393,PF00394,PF02627…
GO:0044283	103	37	1e-08	5e-07	small molecule biosynthetic process	biological_process	PF00800,PF06180,PF00186,PF00885,PF00925,PF00926,PF01717,PF08545,PF08502,PF00977,PF01113,PF02581,PF04166,PF02607,PF05690,PF00438,PF01872,PF04204,PF07991,PF00475,PF01264,PF01268,PF01964,PF01288,PF03590,PF02110,PF02772,PF02773,PF02774,PF05173,PF02882,PF01450,PF08267,PF02261,PF02283,PF00763,PF00764
GO:0008652	56	25	1e-08	5e-07	cellular amino acid biosynthetic process	biological_process	PF00800,PF00186,PF01717,PF08502,PF00977,PF01113,PF02607,PF00438,PF04204,PF07991,PF00475,PF01264,PF01268,PF01288,PF03590,PF02772,PF02773,PF02774,PF05173,PF02882,PF01450,PF08267,PF02261,PF00763,PF00764
GO:0016614	34	19	1.3e-08	6.1e-07	oxidoreductase activity, acting on CH-OH group of donors	molecular_function	PF00180,PF03949,PF08501,PF00984,PF02558,PF00390,PF00393,PF00389,PF04166,PF03446,PF01872,PF07991,PF02737,PF02866,PF03720,PF03721,PF00725,PF01450,PF01565
GO:0004803	12	10	1.7e-08	6.1e-07	transposase activity	molecular_function	PF01610,PF02371,PF01609,PF00872,PF01797,PF03400,PF04986,PF01526,PF01527,PF01548
GO:1901605	58	25	2.5e-08	9.2e-07	alpha-amino acid metabolic process	biological_process	PF00800,PF00186,PF07722,PF01717,PF00290,PF08502,PF00977,PF01113,PF02580,PF04199,PF02607,PF04204,PF00464,PF00475,PF01268,PF01288,PF03590,PF05173,PF05853,PF02882,PF00697,PF02219,PF02261,PF00763,PF00764
GO:0008152	1112	205	2.8e-08	9.2e-07	metabolic process	biological_process	PF00849,PF03102,PF00107,PF01625,PF01610,PF01613,PF02350,PF00800,PF01641,PF00809,PF01648,PF02384,PF02371,PF09180,PF06180,PF01609,PF02445,PF00156,PF00180,PF03852,PF00186,PF00171,PF00885,PF07669,PF00872,PF00215,PF00925,PF00926,PF03949,PF07722,PF01680,PF08463,PF00208,PF01048,PF01726,PF01729,PF07731,PF01717,PF01743,PF00908,PF00290,PF02486,PF08541,PF08545,PF08546,PF08533,PF00268,PF00269,PF02542,PF00255…
GO:0044281	256	67	9.3e-08	2.6e-06	small molecule metabolic process	biological_process	PF02350,PF00800,PF09180,PF06180,PF02445,PF00156,PF00186,PF00885,PF00215,PF00925,PF00926,PF07722,PF01048,PF01729,PF01717,PF00290,PF08545,PF00268,PF08502,PF00958,PF00977,PF07826,PF01113,PF00303,PF02580,PF02581,PF00393,PF04199,PF01808,PF04166,PF02607,PF03446,PF01180,PF05690,PF00438,PF01872,PF04204,PF00464,PF07991,PF02737,PF00475,PF01264,PF01268,PF01964,PF01288,PF03590,PF02110,PF02772,PF02773,PF02774…
GO:0044711	111	37	1.1e-07	2.6e-06	single-organism biosynthetic process	biological_process	PF00800,PF06180,PF00186,PF00885,PF00925,PF00926,PF01717,PF08545,PF08502,PF00977,PF01113,PF02581,PF04166,PF02607,PF05690,PF00438,PF01872,PF04204,PF07991,PF00475,PF01264,PF01268,PF01964,PF01288,PF03590,PF02110,PF02772,PF02773,PF02774,PF05173,PF02882,PF01450,PF08267,PF02261,PF02283,PF00763,PF00764
GO:0032196	14	10	1.6e-07	3.1e-06	transposition	biological_process	PF01610,PF02371,PF01609,PF00872,PF01797,PF03400,PF04986,PF01526,PF01527,PF01548
GO:0006313	14	10	1.6e-07	3.1e-06	transposition, DNA-mediated	biological_process	PF01610,PF02371,PF01609,PF00872,PF01797,PF03400,PF04986,PF01526,PF01527,PF01548
GO:1901607	34	17	1.7e-07	3.1e-06	alpha-amino acid biosynthetic process	biological_process	PF00800,PF00186,PF01717,PF08502,PF00977,PF01113,PF02607,PF04204,PF00475,PF01268,PF01288,PF03590,PF05173,PF02882,PF02261,PF00763,PF00764
GO:1901564	258	66	3.2e-07	5.1e-06	organonitrogen compound metabolic process	biological_process	PF00800,PF00809,PF09180,PF06180,PF02445,PF00156,PF00186,PF00885,PF00215,PF00925,PF00926,PF07722,PF01048,PF01729,PF01717,PF00290,PF08502,PF00958,PF00959,PF00977,PF07826,PF01113,PF00303,PF02580,PF02581,PF00393,PF04199,PF01808,PF04166,PF02607,PF03446,PF01180,PF01183,PF05690,PF00438,PF01872,PF04204,PF00464,PF07991,PF00475,PF01264,PF01268,PF01964,PF01288,PF03590,PF02110,PF02772,PF02773,PF02774,PF05173…
GO:0006520	102	34	3.4e-07	5.2e-06	cellular amino acid metabolic process	biological_process	PF00800,PF09180,PF00186,PF07722,PF01717,PF00290,PF08502,PF00977,PF01113,PF02580,PF04199,PF02607,PF00438,PF04204,PF00464,PF07991,PF00475,PF01264,PF01268,PF01288,PF03590,PF02772,PF02773,PF02774,PF05173,PF05853,PF02882,PF00697,PF02219,PF01450,PF08267,PF02261,PF00763,PF00764
GO:1901566	163	47	4.1e-07	5.8e-06	organonitrogen compound biosynthetic process	biological_process	PF00800,PF06180,PF02445,PF00186,PF00885,PF00215,PF00925,PF00926,PF01729,PF01717,PF08502,PF00958,PF00977,PF07826,PF01113,PF00303,PF02581,PF01808,PF04166,PF02607,PF01180,PF05690,PF00438,PF01872,PF04204,PF07991,PF00475,PF01264,PF01268,PF01964,PF01288,PF03590,PF02110,PF02772,PF02773,PF02774,PF05173,PF02882,PF01450,PF08267,PF00731,PF02261,PF00709,PF02283,PF00763,PF00764,PF00119
GO:0016053	70	26	6e-07	7.3e-06	organic acid biosynthetic process	biological_process	PF00800,PF00186,PF01717,PF08545,PF08502,PF00977,PF01113,PF02607,PF00438,PF04204,PF07991,PF00475,PF01264,PF01268,PF01288,PF03590,PF02772,PF02773,PF02774,PF05173,PF02882,PF01450,PF08267,PF02261,PF00763,PF00764
GO:0046394	70	26	6e-07	7.3e-06	carboxylic acid biosynthetic process	biological_process	PF00800,PF00186,PF01717,PF08545,PF08502,PF00977,PF01113,PF02607,PF00438,PF04204,PF07991,PF00475,PF01264,PF01268,PF01288,PF03590,PF02772,PF02773,PF02774,PF05173,PF02882,PF01450,PF08267,PF02261,PF00763,PF00764
GO:0006807	505	107	2e-06	2.3e-05	nitrogen compound metabolic process	biological_process	PF00849,PF01610,PF02350,PF00800,PF00809,PF02384,PF02371,PF09180,PF06180,PF01609,PF02445,PF00156,PF03852,PF00186,PF00885,PF07669,PF00872,PF00215,PF00925,PF00926,PF07722,PF08463,PF01048,PF01729,PF01717,PF01743,PF00290,PF02486,PF00268,PF00269,PF08502,PF00958,PF00959,PF01797,PF00977,PF02599,PF07826,PF01113,PF00303,PF01131,PF01139,PF02580,PF02581,PF00393,PF00398,PF03352,PF04199,PF01808,PF01192,PF04166…
GO:0006310	17	10	3.5e-06	3.8e-05	DNA recombination	biological_process	PF01610,PF02371,PF01609,PF00872,PF01797,PF03400,PF04986,PF01526,PF01527,PF01548
GO:0009066	13	8	1.3e-05	0.00013	aspartate family amino acid metabolic process	biological_process	PF01717,PF01113,PF02607,PF04204,PF03590,PF05173,PF05853,PF02219
GO:0019752	134	37	2.1e-05	0.00021	carboxylic acid metabolic process	biological_process	PF00800,PF09180,PF00186,PF07722,PF01717,PF00290,PF08545,PF08502,PF00977,PF01113,PF02580,PF04199,PF02607,PF00438,PF04204,PF00464,PF07991,PF02737,PF00475,PF01264,PF01268,PF01288,PF03590,PF02772,PF02773,PF02774,PF05173,PF05853,PF02882,PF00697,PF02219,PF00725,PF01450,PF08267,PF02261,PF00763,PF00764
GO:0043436	135	37	2.6e-05	0.00024	oxoacid metabolic process	biological_process	PF00800,PF09180,PF00186,PF07722,PF01717,PF00290,PF08545,PF08502,PF00977,PF01113,PF02580,PF04199,PF02607,PF00438,PF04204,PF00464,PF07991,PF02737,PF00475,PF01264,PF01268,PF01288,PF03590,PF02772,PF02773,PF02774,PF05173,PF05853,PF02882,PF00697,PF02219,PF00725,PF01450,PF08267,PF02261,PF00763,PF00764
GO:0006082	136	37	3.1e-05	0.00027	organic acid metabolic process	biological_process	PF00800,PF09180,PF00186,PF07722,PF01717,PF00290,PF08545,PF08502,PF00977,PF01113,PF02580,PF04199,PF02607,PF00438,PF04204,PF00464,PF07991,PF02737,PF00475,PF01264,PF01268,PF01288,PF03590,PF02772,PF02773,PF02774,PF05173,PF05853,PF02882,PF00697,PF02219,PF00725,PF01450,PF08267,PF02261,PF00763,PF00764
GO:0046483	391	82	8.2e-05	0.0007	heterocycle metabolic process	biological_process	PF00849,PF01610,PF02350,PF00809,PF02384,PF02371,PF09180,PF06180,PF01609,PF02445,PF00156,PF03852,PF00186,PF00885,PF07669,PF00872,PF00215,PF00925,PF00926,PF08463,PF01048,PF01729,PF01743,PF00290,PF02486,PF00268,PF00269,PF00958,PF01797,PF00977,PF02599,PF07826,PF00303,PF01131,PF01139,PF02581,PF00393,PF00398,PF03352,PF04199,PF01808,PF01192,PF04166,PF03446,PF14659,PF01180,PF05690,PF00438,PF03400,PF01872…
GO:0044272	22	10	9.9e-05	0.0008	sulfur compound biosynthetic process	biological_process	PF01717,PF02581,PF02607,PF05690,PF00438,PF04204,PF01964,PF02110,PF02772,PF02773
GO:0055086	75	23	0.0001	0.0008	nucleobase-containing small molecule metabolic process	biological_process	PF02350,PF02445,PF00156,PF00186,PF00215,PF01048,PF01729,PF00268,PF00958,PF07826,PF00303,PF00393,PF01808,PF03446,PF01180,PF00438,PF02772,PF02773,PF00692,PF02874,PF00731,PF00709,PF00119
GO:1901360	406	84	0.00011	0.00084	organic cyclic compound metabolic process	biological_process	PF00849,PF01610,PF02350,PF00800,PF00809,PF02384,PF02371,PF09180,PF06180,PF01609,PF02445,PF00156,PF03852,PF00186,PF00885,PF07669,PF00872,PF00215,PF00925,PF00926,PF08463,PF01048,PF01729,PF01743,PF00290,PF02486,PF00268,PF00269,PF00958,PF01797,PF00977,PF02599,PF07826,PF00303,PF01131,PF01139,PF02581,PF00393,PF00398,PF03352,PF04199,PF01808,PF01192,PF04166,PF03446,PF14659,PF01180,PF05690,PF00438,PF03400…
GO:0006259	109	30	0.00012	0.00084	DNA metabolic process	biological_process	PF01610,PF02384,PF02371,PF01609,PF03852,PF07669,PF00872,PF08463,PF02486,PF00269,PF01797,PF01131,PF03352,PF14659,PF03400,PF07934,PF04986,PF04313,PF00589,PF02899,PF01420,PF13495,PF02920,PF00665,PF04471,PF00730,PF01526,PF01527,PF01548,PF01555
GO:0015074	10	6	0.00012	0.00084	DNA integration	biological_process	PF14659,PF00589,PF02899,PF13495,PF02920,PF00665
GO:0009067	10	6	0.00012	0.00084	aspartate family amino acid biosynthetic process	biological_process	PF01717,PF01113,PF02607,PF04204,PF03590,PF05173
GO:0006725	397	81	0.00026	0.0017	cellular aromatic compound metabolic process	biological_process	PF00849,PF01610,PF02350,PF00800,PF00809,PF02384,PF02371,PF09180,PF06180,PF01609,PF02445,PF00156,PF03852,PF00186,PF07669,PF00872,PF00215,PF08463,PF01048,PF01729,PF01743,PF00290,PF02486,PF00268,PF00269,PF00958,PF01797,PF00977,PF02599,PF07826,PF00303,PF01131,PF01139,PF02581,PF00393,PF00398,PF03352,PF04199,PF01808,PF01192,PF04166,PF03446,PF14659,PF01180,PF05690,PF00438,PF03400,PF07934,PF00475,PF01264…
GO:0006790	28	11	0.0003	0.0019	sulfur compound metabolic process	biological_process	PF01717,PF02581,PF02607,PF05690,PF00438,PF04204,PF01964,PF02110,PF02772,PF02773,PF02219
GO:0034641	405	82	0.00032	0.0019	cellular nitrogen compound metabolic process	biological_process	PF00849,PF01610,PF02350,PF02384,PF02371,PF09180,PF06180,PF01609,PF02445,PF00156,PF03852,PF00186,PF00885,PF07669,PF00872,PF00215,PF00925,PF00926,PF08463,PF01048,PF01729,PF01743,PF00290,PF02486,PF00268,PF00269,PF00958,PF01797,PF00977,PF02599,PF07826,PF00303,PF01131,PF01139,PF02581,PF00393,PF00398,PF03352,PF04199,PF01808,PF01192,PF04166,PF03446,PF14659,PF01180,PF05690,PF00438,PF03400,PF01872,PF07934…
GO:0072527	18	8	0.00044	0.0025	pyrimidine-containing compound metabolic process	biological_process	PF00215,PF00303,PF02581,PF01180,PF05690,PF01964,PF02110,PF00692
GO:0009110	29	11	0.00045	0.0025	vitamin biosynthetic process	biological_process	PF06180,PF00885,PF00925,PF00926,PF02581,PF04166,PF05690,PF01872,PF01964,PF02110,PF02283
GO:0042364	29	11	0.00045	0.0025	water-soluble vitamin biosynthetic process	biological_process	PF06180,PF00885,PF00925,PF00926,PF02581,PF04166,PF05690,PF01872,PF01964,PF02110,PF02283
GO:0072528	15	7	0.00054	0.0028	pyrimidine-containing compound biosynthetic process	biological_process	PF00215,PF00303,PF02581,PF01180,PF05690,PF01964,PF02110
GO:0009401	15	7	0.00054	0.0028	phosphoenolpyruvate-dependent sugar phosphotransferase system	biological_process	PF02378,PF05524,PF00358,PF13303,PF03611,PF02255,PF02302
GO:0016407	12	7	0.00011	0.0031	acetyltransferase activity	molecular_function	PF13673,PF08503,PF00302,PF12464,PF13302,PF00583,PF13508
GO:0006766	30	11	0.00065	0.0032	vitamin metabolic process	biological_process	PF06180,PF00885,PF00925,PF00926,PF02581,PF04166,PF05690,PF01872,PF01964,PF02110,PF02283
GO:0006767	30	11	0.00065	0.0032	water-soluble vitamin metabolic process	biological_process	PF06180,PF00885,PF00925,PF00926,PF02581,PF04166,PF05690,PF01872,PF01964,PF02110,PF02283
GO:0006753	61	17	0.0022	0.011	nucleoside phosphate metabolic process	biological_process	PF02350,PF02445,PF00186,PF01729,PF00268,PF00958,PF07826,PF00303,PF00393,PF01808,PF03446,PF01180,PF00692,PF02874,PF00731,PF00709,PF00119
GO:0009108	30	10	0.0025	0.012	coenzyme biosynthetic process	biological_process	PF02445,PF01680,PF01729,PF00438,PF01268,PF01288,PF02772,PF02773,PF02882,PF00763
GO:0016741	51	17	0.00055	0.012	transferase activity, transferring one-carbon groups	molecular_function	PF02384,PF00185,PF01717,PF00303,PF00398,PF02574,PF01808,PF02607,PF02729,PF00464,PF02086,PF00551,PF00588,PF02870,PF08267,PF01596,PF01555
GO:0016836	21	9	0.00068	0.012	hydro-lyase activity	molecular_function	PF00800,PF00290,PF03952,PF01220,PF05683,PF04295,PF00484,PF00475,PF00113
GO:0006732	39	12	0.0028	0.013	coenzyme metabolic process	biological_process	PF02445,PF01680,PF01729,PF00393,PF03446,PF00438,PF01268,PF01288,PF02772,PF02773,PF02882,PF00763
GO:0008643	19	7	0.0037	0.016	carbohydrate transport	biological_process	PF02378,PF05524,PF00358,PF13303,PF03611,PF02255,PF02302
GO:0042398	19	7	0.0037	0.016	cellular modified amino acid biosynthetic process	biological_process	PF00438,PF01268,PF01288,PF02772,PF02773,PF02882,PF00763
GO:0009117	59	16	0.0039	0.017	nucleotide metabolic process	biological_process	PF02350,PF02445,PF00186,PF01729,PF00958,PF07826,PF00303,PF00393,PF01808,PF03446,PF01180,PF00692,PF02874,PF00731,PF00709,PF00119
GO:0048037	42	14	0.0014	0.019	cofactor binding	molecular_function	PF01613,PF00155,PF00202,PF00258,PF01053,PF02629,PF01243,PF04205,PF08125,PF02771,PF01370,PF02913,PF00724,PF01565
GO:0016747	34	12	0.0014	0.019	transferase activity, transferring acyl groups other than amino-acyl groups	molecular_function	PF13673,PF08541,PF08545,PF08503,PF01757,PF00302,PF12464,PF04204,PF13302,PF00583,PF13508,PF06130
GO:0006139	312	61	0.0051	0.022	nucleobase-containing compound metabolic process	biological_process	PF00849,PF01610,PF02350,PF02384,PF02371,PF09180,PF01609,PF02445,PF00156,PF03852,PF00186,PF07669,PF00872,PF00215,PF08463,PF01048,PF01729,PF01743,PF02486,PF00268,PF00269,PF00958,PF01797,PF02599,PF07826,PF00303,PF01131,PF01139,PF00393,PF00398,PF03352,PF01808,PF01192,PF03446,PF14659,PF01180,PF00438,PF03400,PF07934,PF04986,PF04313,PF02772,PF02773,PF00588,PF00589,PF02899,PF01420,PF13495,PF00692,PF02874…
GO:0050662	27	10	0.0018	0.022	coenzyme binding	molecular_function	PF01613,PF00258,PF01243,PF04205,PF08125,PF02771,PF01370,PF02913,PF00724,PF01565
GO:0016410	10	5	0.002	0.022	N-acyltransferase activity	molecular_function	PF13673,PF08503,PF13302,PF00583,PF13508
GO:0009072	13	5	0.007	0.029	aromatic amino acid family metabolic process	biological_process	PF00800,PF00290,PF04199,PF01264,PF00697
GO:0006575	25	8	0.0071	0.029	cellular modified amino acid metabolic process	biological_process	PF04199,PF00438,PF01268,PF01288,PF02772,PF02773,PF02882,PF00763
GO:0016835	33	11	0.0035	0.034	carbon-oxygen lyase activity	molecular_function	PF00800,PF00290,PF03952,PF01220,PF07934,PF05683,PF04295,PF00484,PF00475,PF01264,PF00113
GO:0016645	11	5	0.0037	0.034	oxidoreductase activity, acting on the CH-NH group of donors	molecular_function	PF01613,PF00186,PF02882,PF02219,PF00763
GO:0008509	18	7	0.0041	0.035	anion transmembrane transporter activity	molecular_function	PF02417,PF00909,PF00375,PF02690,PF01235,PF00654,PF13520
GO:0016491	197	44	0.0058	0.046	oxidoreductase activity	molecular_function	PF01625,PF01613,PF00180,PF00186,PF03949,PF00255,PF08501,PF00984,PF01113,PF01118,PF02558,PF00390,PF00393,PF02627,PF02634,PF00389,PF04166,PF03446,PF00441,PF01180,PF01872,PF01243,PF00462,PF07991,PF02737,PF02770,PF02771,PF02774,PF02777,PF10417,PF02800,PF05173,PF02866,PF02882,PF02219,PF03720,PF03721,PF00044,PF00725,PF01450,PF03060,PF00081,PF00763,PF01565
GO:0006812	81	19	0.012	0.047	cation transport	biological_process	PF02386,PF02421,PF07664,PF00939,PF00909,PF00999,PF02535,PF03977,PF01769,PF01891,PF00403,PF01235,PF01297,PF02080,PF02874,PF02254,PF01545,PF00119,PF00137
GO:0015291	12	5	0.0065	0.047	secondary active transmembrane transporter activity	molecular_function	PF00209,PF00999,PF00375,PF01235,PF01554
GO:0044765	147	31	0.012	0.048	single-organism transport	biological_process	PF08352,PF02386,PF02378,PF02421,PF02417,PF07664,PF00939,PF00909,PF05524,PF00999,PF02535,PF03977,PF01769,PF00358,PF00375,PF01891,PF00403,PF01235,PF01297,PF13303,PF02080,PF03611,PF02874,PF00654,PF02254,PF02255,PF01545,PF02302,PF00119,PF00137,PF01554
GO:0016866	16	6	0.008	0.055	intramolecular transferase activity	molecular_function	PF00849,PF03275,PF00408,PF02880,PF02878,PF02879
GO:0006733	11	4	0.015	0.057	oxidoreduction coenzyme metabolic process	biological_process	PF02445,PF01729,PF00393,PF03446
GO:0006811	99	22	0.015	0.058	ion transport	biological_process	PF02386,PF02421,PF02417,PF07664,PF00939,PF00909,PF00999,PF02535,PF03977,PF01769,PF00375,PF01891,PF00403,PF01235,PF01297,PF02080,PF02874,PF00654,PF02254,PF01545,PF00119,PF00137
GO:0000160	15	5	0.016	0.058	phosphorelay signal transduction system	biological_process	PF01627,PF00486,PF06506,PF06580,PF00072
GO:1901293	43	11	0.019	0.065	nucleoside phosphate biosynthetic process	biological_process	PF02445,PF00186,PF01729,PF00958,PF07826,PF00303,PF01808,PF01180,PF00731,PF00709,PF00119
GO:0030001	43	11	0.019	0.065	metal ion transport	biological_process	PF02421,PF07664,PF00939,PF02535,PF03977,PF01891,PF00403,PF01235,PF01297,PF02080,PF02254
GO:0009165	43	11	0.019	0.065	nucleotide biosynthetic process	biological_process	PF02445,PF00186,PF01729,PF00958,PF07826,PF00303,PF01808,PF01180,PF00731,PF00709,PF00119
GO:0008172	13	5	0.01	0.067	S-methyltransferase activity	molecular_function	PF01717,PF02574,PF02607,PF02870,PF08267
GO:0044237	734	124	0.021	0.071	cellular metabolic process	biological_process	PF00849,PF01610,PF02350,PF00800,PF00809,PF02384,PF02371,PF09180,PF06180,PF01609,PF02445,PF00156,PF03852,PF00186,PF00885,PF07669,PF00872,PF00215,PF00925,PF00926,PF07722,PF01680,PF08463,PF01048,PF01729,PF01717,PF01743,PF00908,PF00290,PF02486,PF08545,PF00268,PF00269,PF02542,PF03952,PF00285,PF08502,PF00958,PF00959,PF01797,PF00977,PF02599,PF07826,PF01128,PF01113,PF00303,PF01131,PF01139,PF02580,PF02581…
GO:1901657	34	9	0.022	0.071	glycosyl compound metabolic process	biological_process	PF00156,PF01048,PF00958,PF01180,PF00438,PF02772,PF02773,PF02874,PF00119
GO:0009116	34	9	0.022	0.071	nucleoside metabolic process	biological_process	PF00156,PF01048,PF00958,PF01180,PF00438,PF02772,PF02773,PF02874,PF00119
GO:0072521	39	10	0.022	0.072	purine-containing compound metabolic process	biological_process	PF00958,PF07826,PF01808,PF00438,PF02772,PF02773,PF02874,PF00731,PF00709,PF00119
GO:0016209	10	4	0.013	0.076	antioxidant activity	molecular_function	PF00255,PF02777,PF00578,PF00081
GO:0043168	277	57	0.013	0.076	anion binding	molecular_function	PF01580,PF08352,PF01613,PF01637,PF09180,PF02421,PF00155,PF00158,PF00185,PF08402,PF00176,PF01695,PF07726,PF00202,PF00258,PF00288,PF00270,PF00950,PF00958,PF01053,PF01842,PF03412,PF04851,PF00437,PF01225,PF01243,PF01926,PF02655,PF04205,PF06480,PF01293,PF01268,PF04326,PF13304,PF06506,PF02771,PF00587,PF00579,PF01434,PF08245,PF02224,PF02875,PF02913,PF00664,PF00724,PF00004,PF00005,PF00006,PF00009,PF03702…
GO:0016853	57	15	0.014	0.079	isomerase activity	molecular_function	PF00849,PF00834,PF00160,PF01719,PF00908,PF02486,PF03275,PF04131,PF01131,PF00408,PF01238,PF02880,PF00697,PF02878,PF02879
GO:0016903	14	5	0.016	0.082	oxidoreductase activity, acting on the aldehyde or oxo group of donors	molecular_function	PF01118,PF02634,PF02774,PF02800,PF00044
GO:0016746	58	15	0.017	0.082	transferase activity, transferring acyl groups	molecular_function	PF13673,PF08541,PF08545,PF00285,PF08502,PF08503,PF01757,PF00302,PF12464,PF04204,PF13302,PF00583,PF13508,PF01515,PF06130
GO:0008168	44	12	0.017	0.082	methyltransferase activity	molecular_function	PF02384,PF01717,PF00303,PF00398,PF02574,PF02607,PF02086,PF00588,PF02870,PF08267,PF01596,PF01555
GO:0072522	35	9	0.026	0.084	purine-containing compound biosynthetic process	biological_process	PF00958,PF07826,PF01808,PF00438,PF02772,PF02773,PF00731,PF00709,PF00119
GO:0022804	40	11	0.019	0.088	active transmembrane transporter activity	molecular_function	PF02378,PF00209,PF00999,PF00950,PF00367,PF00375,PF01235,PF13303,PF00664,PF02302,PF01554
GO:0016627	19	6	0.023	0.096	oxidoreductase activity, acting on the CH-CH group of donors	molecular_function	PF01113,PF00441,PF01180,PF02770,PF02771,PF05173
GO:0036094	263	53	0.024	0.096	small molecule binding	molecular_function	PF01580,PF08352,PF01613,PF01637,PF09180,PF02421,PF00158,PF08402,PF00176,PF01695,PF07670,PF07726,PF00258,PF00288,PF00270,PF00950,PF00958,PF03412,PF04851,PF00437,PF01225,PF01243,PF01926,PF02655,PF04205,PF06480,PF01293,PF01268,PF04326,PF13304,PF06506,PF02771,PF00587,PF00579,PF01434,PF08245,PF02224,PF02875,PF02913,PF00664,PF00724,PF00004,PF00005,PF00006,PF00009,PF03702,PF00709,PF03764,PF00764,PF03143…
GO:1901265	258	52	0.025	0.096	nucleoside phosphate binding	molecular_function	PF01580,PF08352,PF01613,PF01637,PF09180,PF02421,PF00158,PF08402,PF00176,PF01695,PF07726,PF00258,PF00288,PF00270,PF00950,PF00958,PF03412,PF04851,PF00437,PF01225,PF01243,PF01926,PF02655,PF04205,PF06480,PF01293,PF01268,PF04326,PF13304,PF06506,PF02771,PF00587,PF00579,PF01434,PF08245,PF02224,PF02875,PF02913,PF00664,PF00724,PF00004,PF00005,PF00006,PF00009,PF03702,PF00709,PF03764,PF00764,PF03143,PF03144…
GO:0000166	258	52	0.025	0.096	nucleotide binding	molecular_function	PF01580,PF08352,PF01613,PF01637,PF09180,PF02421,PF00158,PF08402,PF00176,PF01695,PF07726,PF00258,PF00288,PF00270,PF00950,PF00958,PF03412,PF04851,PF00437,PF01225,PF01243,PF01926,PF02655,PF04205,PF06480,PF01293,PF01268,PF04326,PF13304,PF06506,PF02771,PF00587,PF00579,PF01434,PF08245,PF02224,PF02875,PF02913,PF00664,PF00724,PF00004,PF00005,PF00006,PF00009,PF03702,PF00709,PF03764,PF00764,PF03143,PF03144…
GO:0032553	241	49	0.025	0.096	ribonucleotide binding	molecular_function	PF01580,PF08352,PF01613,PF01637,PF09180,PF02421,PF00158,PF08402,PF00176,PF01695,PF07726,PF00258,PF00288,PF00270,PF00950,PF00958,PF03412,PF04851,PF00437,PF01225,PF01243,PF01926,PF02655,PF04205,PF06480,PF01293,PF01268,PF04326,PF13304,PF06506,PF00587,PF00579,PF01434,PF08245,PF02224,PF02875,PF00664,PF00724,PF00004,PF00005,PF00006,PF00009,PF03702,PF00709,PF03764,PF00764,PF03143,PF03144,PF00142
GO:0042592	13	4	0.032	0.097	homeostatic process	biological_process	PF00210,PF00462,PF02852,PF00085
GO:0051188	46	11	0.032	0.097	cofactor biosynthetic process	biological_process	PF02445,PF01680,PF01729,PF00438,PF01268,PF01288,PF02772,PF02773,PF02882,PF02283,PF00763
GO:0019320	13	4	0.032	0.097	hexose catabolic process	biological_process	PF03952,PF00393,PF03446,PF00113
GO:0006007	13	4	0.032	0.097	glucose catabolic process	biological_process	PF03952,PF00393,PF03446,PF00113
GO:0016829	91	21	0.027	0.098	lyase activity	molecular_function	PF00800,PF06180,PF00215,PF00218,PF00926,PF04715,PF00290,PF02542,PF03952,PF01116,PF04828,PF01220,PF07934,PF05683,PF04295,PF01293,PF00484,PF00475,PF01264,PF02261,PF00113
GO:0006304	28	7	0.045	0.13	DNA modification	biological_process	PF02384,PF07669,PF08463,PF04313,PF01420,PF04471,PF01555
GO:0009123	28	7	0.045	0.13	nucleoside monophosphate metabolic process	biological_process	PF00958,PF07826,PF00303,PF01180,PF02874,PF00731,PF00119
GO:0030203	10	3	0.048	0.14	glycosaminoglycan metabolic process	biological_process	PF00959,PF01183,PF03702
GO:0006796	116	23	0.05	0.14	phosphate-containing compound metabolic process	biological_process	PF02350,PF02445,PF00186,PF01680,PF01729,PF00268,PF00958,PF07826,PF00303,PF00391,PF00393,PF01808,PF03446,PF01180,PF01219,PF02673,PF02896,PF00692,PF02874,PF00719,PF00731,PF00709,PF00119
GO:0051186	61	13	0.058	0.16	cofactor metabolic process	biological_process	PF02445,PF01680,PF01729,PF00393,PF03446,PF00438,PF01268,PF01288,PF02772,PF02773,PF02882,PF02283,PF00763
GO:0046365	15	4	0.059	0.16	monosaccharide catabolic process	biological_process	PF03952,PF00393,PF03446,PF00113
GO:0005737	18	3	0.029	0.17	cytoplasm	cellular_component	PF00113,PF03952,PF01783
GO:0044444	18	3	0.029	0.17	cytoplasmic part	cellular_component	PF00113,PF03952,PF01783
GO:0009161	25	6	0.065	0.18	ribonucleoside monophosphate metabolic process	biological_process	PF00958,PF07826,PF01180,PF02874,PF00731,PF00119
GO:0000041	11	3	0.067	0.18	transition metal ion transport	biological_process	PF02421,PF07664,PF01891
GO:1901606	11	3	0.067	0.18	alpha-amino acid catabolic process	biological_process	PF02580,PF04199,PF05853
GO:0044238	723	118	0.071	0.18	primary metabolic process	biological_process	PF00849,PF03102,PF01610,PF02350,PF00800,PF02384,PF02371,PF09180,PF01609,PF02445,PF00156,PF03852,PF00186,PF07669,PF00872,PF00215,PF07722,PF08463,PF01048,PF01726,PF01729,PF01717,PF01743,PF00908,PF00290,PF02486,PF08541,PF08545,PF08533,PF00268,PF00269,PF02542,PF03952,PF00285,PF08502,PF00958,PF01797,PF00326,PF00977,PF02599,PF07826,PF01128,PF01113,PF00303,PF04138,PF01131,PF01139,PF02557,PF02580,PF00393…
GO:1901362	192	35	0.071	0.18	organic cyclic compound biosynthetic process	biological_process	PF00800,PF06180,PF02445,PF00186,PF00885,PF00215,PF00925,PF00926,PF01729,PF00958,PF00977,PF07826,PF00303,PF02581,PF01808,PF01192,PF04166,PF01180,PF05690,PF00438,PF01872,PF00475,PF01264,PF01268,PF01964,PF01288,PF02110,PF02772,PF02773,PF02882,PF00731,PF00709,PF02283,PF00763,PF00119
GO:0009119	31	7	0.077	0.19	ribonucleoside metabolic process	biological_process	PF00958,PF01180,PF00438,PF02772,PF02773,PF02874,PF00119
GO:0042278	26	6	0.079	0.19	purine nucleoside metabolic process	biological_process	PF00958,PF00438,PF02772,PF02773,PF02874,PF00119
GO:0006006	21	5	0.079	0.19	glucose metabolic process	biological_process	PF03952,PF00393,PF03446,PF01293,PF00113
GO:0009124	26	6	0.079	0.19	nucleoside monophosphate biosynthetic process	biological_process	PF00958,PF07826,PF00303,PF01180,PF00731,PF00119
GO:0046128	26	6	0.079	0.19	purine ribonucleoside metabolic process	biological_process	PF00958,PF00438,PF02772,PF02773,PF02874,PF00119
GO:0018130	183	33	0.087	0.21	heterocycle biosynthetic process	biological_process	PF06180,PF02445,PF00186,PF00885,PF00215,PF00925,PF00926,PF01729,PF00958,PF00977,PF07826,PF00303,PF02581,PF01808,PF01192,PF04166,PF01180,PF05690,PF00438,PF01872,PF00475,PF01268,PF01964,PF01288,PF02110,PF02772,PF02773,PF02882,PF00731,PF00709,PF02283,PF00763,PF00119
GO:0006793	123	23	0.089	0.21	phosphorus metabolic process	biological_process	PF02350,PF02445,PF00186,PF01680,PF01729,PF00268,PF00958,PF07826,PF00303,PF00391,PF00393,PF01808,PF03446,PF01180,PF01219,PF02673,PF02896,PF00692,PF02874,PF00719,PF00731,PF00709,PF00119
GO:1901659	27	6	0.093	0.21	glycosyl compound biosynthetic process	biological_process	PF00958,PF01180,PF00438,PF02772,PF02773,PF00119
GO:0009163	27	6	0.093	0.21	nucleoside biosynthetic process	biological_process	PF00958,PF01180,PF00438,PF02772,PF02773,PF00119
GO:0042455	27	6	0.093	0.21	ribonucleoside biosynthetic process	biological_process	PF00958,PF01180,PF00438,PF02772,PF02773,PF00119
GO:1901476	14	4	0.06	0.21	carbohydrate transporter activity	molecular_function	PF02378,PF00367,PF13303,PF02302
GO:0015144	14	4	0.06	0.21	carbohydrate transmembrane transporter activity	molecular_function	PF02378,PF00367,PF13303,PF02302
GO:0016798	94	20	0.065	0.22	hydrolase activity, acting on glycosyl bonds	molecular_function	PF04616,PF02449,PF00232,PF00933,PF07745,PF08532,PF08533,PF00959,PF01120,PF03352,PF01183,PF07934,PF01915,PF02065,PF02836,PF02837,PF02929,PF00722,PF02903,PF00703
GO:0023052	23	5	0.11	0.23	signaling	biological_process	PF01627,PF00486,PF06506,PF06580,PF00072
GO:0071704	854	136	0.11	0.23	organic substance metabolic process	biological_process	PF00849,PF03102,PF01610,PF02350,PF00800,PF00809,PF01648,PF02384,PF02371,PF09180,PF06180,PF01609,PF02445,PF00156,PF03852,PF00186,PF00885,PF07669,PF00872,PF00215,PF00925,PF00926,PF07722,PF01680,PF08463,PF01048,PF01726,PF01729,PF01717,PF01743,PF00908,PF00290,PF02486,PF08541,PF08545,PF08533,PF00268,PF00269,PF02542,PF03952,PF00285,PF08502,PF00958,PF00959,PF01797,PF00326,PF00977,PF02599,PF07826,PF01128…
GO:0044700	23	5	0.11	0.23	single organism signaling	biological_process	PF01627,PF00486,PF06506,PF06580,PF00072
GO:1901135	108	20	0.11	0.23	carbohydrate derivative metabolic process	biological_process	PF02350,PF00156,PF01048,PF00908,PF00958,PF00959,PF07826,PF00303,PF04131,PF01180,PF01183,PF00438,PF02706,PF02772,PF02773,PF00692,PF02874,PF00731,PF03702,PF00119
GO:0007165	23	5	0.11	0.23	signal transduction	biological_process	PF01627,PF00486,PF06506,PF06580,PF00072
GO:0009063	13	3	0.11	0.23	cellular amino acid catabolic process	biological_process	PF02580,PF04199,PF05853
GO:0042451	23	5	0.11	0.23	purine nucleoside biosynthetic process	biological_process	PF00958,PF00438,PF02772,PF02773,PF00119
GO:0006814	13	3	0.11	0.23	sodium ion transport	biological_process	PF00939,PF03977,PF01235
GO:0009126	23	5	0.11	0.23	purine nucleoside monophosphate metabolic process	biological_process	PF00958,PF07826,PF02874,PF00731,PF00119
GO:0046129	23	5	0.11	0.23	purine ribonucleoside biosynthetic process	biological_process	PF00958,PF00438,PF02772,PF02773,PF00119
GO:0009167	23	5	0.11	0.23	purine ribonucleoside monophosphate metabolic process	biological_process	PF00958,PF07826,PF02874,PF00731,PF00119
GO:0006163	34	7	0.12	0.24	purine nucleotide metabolic process	biological_process	PF00958,PF07826,PF01808,PF02874,PF00731,PF00709,PF00119
GO:0004553	85	18	0.077	0.25	hydrolase activity, hydrolyzing O-glycosyl compounds	molecular_function	PF04616,PF02449,PF00232,PF00933,PF07745,PF08532,PF08533,PF00959,PF01120,PF01183,PF01915,PF02065,PF02836,PF02837,PF02929,PF00722,PF02903,PF00703
GO:0016765	15	4	0.079	0.25	transferase activity, transferring alkyl or aryl (other than methyl) groups	molecular_function	PF02581,PF00438,PF02772,PF02773
GO:1901363	364	67	0.081	0.25	heterocyclic compound binding	molecular_function	PF01580,PF01588,PF08352,PF01613,PF01637,PF09180,PF02421,PF00158,PF08402,PF00176,PF01695,PF00889,PF07670,PF07726,PF00269,PF00258,PF00288,PF00270,PF00950,PF00958,PF03412,PF04851,PF00436,PF00437,PF01176,PF01225,PF01243,PF01926,PF07934,PF02655,PF04205,PF06480,PF01293,PF11799,PF01268,PF04326,PF13304,PF06506,PF02771,PF00587,PF00579,PF13443,PF01381,PF13404,PF01434,PF08245,PF02224,PF02875,PF02913,PF00664…
GO:0009156	24	5	0.13	0.26	ribonucleoside monophosphate biosynthetic process	biological_process	PF00958,PF07826,PF01180,PF00731,PF00119
GO:0019637	105	19	0.14	0.27	organophosphate metabolic process	biological_process	PF02350,PF02445,PF00186,PF01680,PF01729,PF00268,PF00958,PF07826,PF00303,PF00393,PF01808,PF03446,PF01180,PF01219,PF00692,PF02874,PF00731,PF00709,PF00119
GO:0019438	173	30	0.14	0.27	aromatic compound biosynthetic process	biological_process	PF00800,PF06180,PF02445,PF00186,PF01729,PF00958,PF00977,PF07826,PF00303,PF02581,PF01808,PF01192,PF04166,PF01180,PF05690,PF00438,PF00475,PF01264,PF01268,PF01964,PF01288,PF02110,PF02772,PF02773,PF02882,PF00731,PF00709,PF02283,PF00763,PF00119
GO:0006820	19	4	0.14	0.27	anion transport	biological_process	PF02417,PF00909,PF00375,PF00654
GO:0007154	30	6	0.15	0.27	cell communication	biological_process	PF01627,PF02554,PF00486,PF06506,PF06580,PF00072
GO:0006164	30	6	0.15	0.27	purine nucleotide biosynthetic process	biological_process	PF00958,PF07826,PF01808,PF00731,PF00709,PF00119
GO:0001882	238	45	0.09	0.27	nucleoside binding	molecular_function	PF01580,PF08352,PF01637,PF09180,PF02421,PF00158,PF08402,PF00176,PF01695,PF07670,PF07726,PF00288,PF00270,PF00950,PF00958,PF03412,PF04851,PF00437,PF01225,PF01926,PF02655,PF06480,PF01293,PF01268,PF04326,PF13304,PF06506,PF00587,PF00579,PF01434,PF08245,PF02224,PF02875,PF00664,PF00004,PF00005,PF00006,PF00009,PF03702,PF00709,PF03764,PF00764,PF03143,PF03144,PF00142
GO:0097159	368	67	0.098	0.27	organic cyclic compound binding	molecular_function	PF01580,PF01588,PF08352,PF01613,PF01637,PF09180,PF02421,PF00158,PF08402,PF00176,PF01695,PF00889,PF07670,PF07726,PF00269,PF00258,PF00288,PF00270,PF00950,PF00958,PF03412,PF04851,PF00436,PF00437,PF01176,PF01225,PF01243,PF01926,PF07934,PF02655,PF04205,PF06480,PF01293,PF11799,PF01268,PF04326,PF13304,PF06506,PF02771,PF00587,PF00579,PF13443,PF01381,PF13404,PF01434,PF08245,PF02224,PF02875,PF02913,PF00664…
GO:0001883	235	44	0.1	0.27	purine nucleoside binding	molecular_function	PF01580,PF08352,PF01637,PF09180,PF02421,PF00158,PF08402,PF00176,PF01695,PF07726,PF00288,PF00270,PF00950,PF00958,PF03412,PF04851,PF00437,PF01225,PF01926,PF02655,PF06480,PF01293,PF01268,PF04326,PF13304,PF06506,PF00587,PF00579,PF01434,PF08245,PF02224,PF02875,PF00664,PF00004,PF00005,PF00006,PF00009,PF03702,PF00709,PF03764,PF00764,PF03143,PF03144,PF00142
GO:0032549	235	44	0.1	0.27	ribonucleoside binding	molecular_function	PF01580,PF08352,PF01637,PF09180,PF02421,PF00158,PF08402,PF00176,PF01695,PF07726,PF00288,PF00270,PF00950,PF00958,PF03412,PF04851,PF00437,PF01225,PF01926,PF02655,PF06480,PF01293,PF01268,PF04326,PF13304,PF06506,PF00587,PF00579,PF01434,PF08245,PF02224,PF02875,PF00664,PF00004,PF00005,PF00006,PF00009,PF03702,PF00709,PF03764,PF00764,PF03143,PF03144,PF00142
GO:0035639	235	44	0.1	0.27	purine ribonucleoside triphosphate binding	molecular_function	PF01580,PF08352,PF01637,PF09180,PF02421,PF00158,PF08402,PF00176,PF01695,PF07726,PF00288,PF00270,PF00950,PF00958,PF03412,PF04851,PF00437,PF01225,PF01926,PF02655,PF06480,PF01293,PF01268,PF04326,PF13304,PF06506,PF00587,PF00579,PF01434,PF08245,PF02224,PF02875,PF00664,PF00004,PF00005,PF00006,PF00009,PF03702,PF00709,PF03764,PF00764,PF03143,PF03144,PF00142
GO:0032550	235	44	0.1	0.27	purine ribonucleoside binding	molecular_function	PF01580,PF08352,PF01637,PF09180,PF02421,PF00158,PF08402,PF00176,PF01695,PF07726,PF00288,PF00270,PF00950,PF00958,PF03412,PF04851,PF00437,PF01225,PF01926,PF02655,PF06480,PF01293,PF01268,PF04326,PF13304,PF06506,PF00587,PF00579,PF01434,PF08245,PF02224,PF02875,PF00664,PF00004,PF00005,PF00006,PF00009,PF03702,PF00709,PF03764,PF00764,PF03143,PF03144,PF00142
GO:0032555	235	44	0.1	0.27	purine ribonucleotide binding	molecular_function	PF01580,PF08352,PF01637,PF09180,PF02421,PF00158,PF08402,PF00176,PF01695,PF07726,PF00288,PF00270,PF00950,PF00958,PF03412,PF04851,PF00437,PF01225,PF01926,PF02655,PF06480,PF01293,PF01268,PF04326,PF13304,PF06506,PF00587,PF00579,PF01434,PF08245,PF02224,PF02875,PF00664,PF00004,PF00005,PF00006,PF00009,PF03702,PF00709,PF03764,PF00764,PF03143,PF03144,PF00142
GO:0005525	31	7	0.11	0.27	GTP binding	molecular_function	PF02421,PF01926,PF00009,PF00709,PF03764,PF03143,PF03144
GO:0032561	31	7	0.11	0.27	guanyl ribonucleotide binding	molecular_function	PF02421,PF01926,PF00009,PF00709,PF03764,PF03143,PF03144
GO:0017076	237	44	0.12	0.28	purine nucleotide binding	molecular_function	PF01580,PF08352,PF01637,PF09180,PF02421,PF00158,PF08402,PF00176,PF01695,PF07726,PF00288,PF00270,PF00950,PF00958,PF03412,PF04851,PF00437,PF01225,PF01926,PF02655,PF06480,PF01293,PF01268,PF04326,PF13304,PF06506,PF00587,PF00579,PF01434,PF08245,PF02224,PF02875,PF00664,PF00004,PF00005,PF00006,PF00009,PF03702,PF00709,PF03764,PF00764,PF03143,PF03144,PF00142
GO:0032991	90	9	0.071	0.29	macromolecular complex	cellular_component	PF00113,PF00119,PF00885,PF02449,PF02634,PF08402,PF03952,PF02929,PF01783
GO:0043167	553	97	0.12	0.29	ion binding	molecular_function	PF01580,PF08352,PF00107,PF01613,PF01648,PF01637,PF09180,PF02421,PF00155,PF00158,PF00185,PF08402,PF00176,PF01695,PF00210,PF04023,PF07726,PF09297,PF00202,PF00205,PF07731,PF07732,PF01717,PF00258,PF03952,PF00288,PF00270,PF00950,PF00958,PF01799,PF01053,PF01116,PF00301,PF06397,PF01842,PF01807,PF00383,PF03412,PF02607,PF04851,PF00437,PF01880,PF01225,PF00403,PF01243,PF01926,PF01238,PF02655,PF00491,PF04205…
GO:0003824	1340	224	0.13	0.29	catalytic activity	molecular_function	PF00849,PF00834,PF04616,PF01625,PF01610,PF01613,PF00800,PF01648,PF02384,PF02371,PF02378,PF09180,PF06180,PF00160,PF01609,PF02445,PF02446,PF02449,PF00180,PF03852,PF00185,PF00186,PF08402,PF13673,PF00884,PF00872,PF00215,PF00218,PF00925,PF00926,PF05496,PF00232,PF03949,PF00239,PF01026,PF00933,PF00202,PF07745,PF04715,PF01726,PF01729,PF01717,PF01719,PF00908,PF02485,PF00290,PF02486,PF08541,PF08545,PF08532…
GO:0019001	32	7	0.13	0.29	guanyl nucleotide binding	molecular_function	PF02421,PF01926,PF00009,PF00709,PF03764,PF03143,PF03144
GO:0003677	48	10	0.14	0.3	DNA binding	molecular_function	PF00269,PF00436,PF07934,PF11799,PF13443,PF01381,PF13404,PF02954,PF12833,PF00817
GO:0006022	15	3	0.17	0.31	aminoglycan metabolic process	biological_process	PF00959,PF01183,PF03702
GO:0009308	15	3	0.17	0.31	amine metabolic process	biological_process	PF00290,PF04199,PF00697
GO:0044271	189	32	0.17	0.31	cellular nitrogen compound biosynthetic process	biological_process	PF06180,PF02445,PF00186,PF00885,PF00215,PF00925,PF00926,PF01729,PF00958,PF07826,PF00303,PF02581,PF01808,PF01192,PF04166,PF01180,PF05690,PF00438,PF01872,PF01268,PF01964,PF01288,PF03590,PF02110,PF02772,PF02773,PF02882,PF00731,PF00709,PF02283,PF00763,PF00119
GO:0016814	13	3	0.14	0.31	hydrolase activity, acting on carbon-nitrogen (but not peptide) bonds, in cyclic amidines	molecular_function	PF00925,PF07826,PF01808
GO:0005506	28	6	0.15	0.32	iron ion binding	molecular_function	PF00210,PF00301,PF06397,PF01880,PF02900,PF01592
GO:0043234	85	8	0.11	0.33	protein complex	cellular_component	PF00113,PF00119,PF00885,PF02449,PF02634,PF08402,PF03952,PF02929
GO:0009058	404	65	0.19	0.34	biosynthetic process	biological_process	PF03102,PF00800,PF01648,PF09180,PF06180,PF02445,PF00186,PF00885,PF00215,PF00925,PF00926,PF01680,PF01729,PF01717,PF00908,PF02486,PF08541,PF08545,PF02542,PF08502,PF00958,PF00977,PF07826,PF01128,PF01113,PF00303,PF04138,PF02581,PF01808,PF01192,PF04166,PF02607,PF01180,PF05690,PF00438,PF01872,PF01219,PF01943,PF04204,PF07991,PF01293,PF00475,PF01264,PF01268,PF02706,PF01964,PF01288,PF03590,PF02110,PF02772…
GO:1901576	391	63	0.19	0.34	organic substance biosynthetic process	biological_process	PF03102,PF00800,PF01648,PF09180,PF06180,PF02445,PF00186,PF00885,PF00215,PF00925,PF00926,PF01680,PF01729,PF01717,PF00908,PF02486,PF08541,PF08545,PF02542,PF08502,PF00958,PF00977,PF07826,PF01128,PF01113,PF00303,PF04138,PF02581,PF01808,PF01192,PF04166,PF02607,PF01180,PF05690,PF00438,PF01872,PF01219,PF01943,PF04204,PF07991,PF01293,PF00475,PF01264,PF01268,PF02706,PF01964,PF01288,PF03590,PF02110,PF02772…
GO:0000271	21	4	0.19	0.34	polysaccharide biosynthetic process	biological_process	PF00908,PF04138,PF01943,PF02706
GO:0019318	32	6	0.19	0.34	hexose metabolic process	biological_process	PF08533,PF03952,PF00393,PF03446,PF01293,PF00113
GO:0005524	204	37	0.17	0.35	ATP binding	molecular_function	PF01580,PF08352,PF01637,PF09180,PF00158,PF08402,PF00176,PF01695,PF07726,PF00288,PF00270,PF00950,PF00958,PF03412,PF04851,PF00437,PF01225,PF02655,PF06480,PF01293,PF01268,PF04326,PF13304,PF06506,PF00587,PF00579,PF01434,PF08245,PF02224,PF02875,PF00664,PF00004,PF00005,PF00006,PF03702,PF00764,PF00142
GO:0032559	204	37	0.17	0.35	adenyl ribonucleotide binding	molecular_function	PF01580,PF08352,PF01637,PF09180,PF00158,PF08402,PF00176,PF01695,PF07726,PF00288,PF00270,PF00950,PF00958,PF03412,PF04851,PF00437,PF01225,PF02655,PF06480,PF01293,PF01268,PF04326,PF13304,PF06506,PF00587,PF00579,PF01434,PF08245,PF02224,PF02875,PF00664,PF00004,PF00005,PF00006,PF03702,PF00764,PF00142
GO:0003916	14	3	0.18	0.35	DNA topoisomerase activity	molecular_function	PF01719,PF02486,PF01131
GO:0030554	205	37	0.18	0.36	adenyl nucleotide binding	molecular_function	PF01580,PF08352,PF01637,PF09180,PF00158,PF08402,PF00176,PF01695,PF07726,PF00288,PF00270,PF00950,PF00958,PF03412,PF04851,PF00437,PF01225,PF02655,PF06480,PF01293,PF01268,PF04326,PF13304,PF06506,PF00587,PF00579,PF01434,PF08245,PF02224,PF02875,PF00664,PF00004,PF00005,PF00006,PF03702,PF00764,PF00142
GO:0016810	35	7	0.19	0.36	hydrolase activity, acting on carbon-nitrogen (but not peptide) bonds	molecular_function	PF00925,PF07826,PF04199,PF01808,PF01522,PF03069,PF00795
GO:0016830	35	7	0.19	0.36	carbon-carbon lyase activity	molecular_function	PF00215,PF00218,PF00926,PF04715,PF01116,PF01293,PF02261
GO:0022857	149	27	0.2	0.37	transmembrane transporter activity	molecular_function	PF02386,PF02378,PF02421,PF02417,PF08402,PF07664,PF00209,PF01741,PF00909,PF00999,PF02535,PF00950,PF01769,PF00367,PF00375,PF02690,PF01235,PF13303,PF02080,PF00664,PF00654,PF13520,PF01545,PF02302,PF00119,PF00137,PF01554
GO:0016879	30	6	0.2	0.37	ligase activity, forming carbon-nitrogen bonds	molecular_function	PF00958,PF01268,PF03590,PF07478,PF00709,PF00764
GO:0022891	126	23	0.21	0.37	substrate-specific transmembrane transporter activity	molecular_function	PF02386,PF02378,PF02421,PF02417,PF07664,PF00209,PF01741,PF00909,PF00999,PF02535,PF01769,PF00367,PF00375,PF02690,PF01235,PF13303,PF02080,PF00654,PF13520,PF01545,PF02302,PF00119,PF00137
GO:0009127	22	4	0.22	0.38	purine nucleoside monophosphate biosynthetic process	biological_process	PF00958,PF07826,PF00731,PF00119
GO:0009168	22	4	0.22	0.38	purine ribonucleoside monophosphate biosynthetic process	biological_process	PF00958,PF07826,PF00731,PF00119
GO:0050660	15	3	0.21	0.38	flavin adenine dinucleotide binding	molecular_function	PF02771,PF02913,PF01565
GO:0044699	370	59	0.23	0.39	single-organism process	biological_process	PF01580,PF08352,PF01627,PF01610,PF02386,PF02371,PF02378,PF02421,PF02417,PF01609,PF03852,PF07664,PF00210,PF00872,PF00939,PF00909,PF05524,PF00999,PF02535,PF00959,PF01797,PF03977,PF01769,PF02554,PF03352,PF00358,PF00375,PF01891,PF01183,PF03400,PF00403,PF07934,PF01235,PF00462,PF01297,PF00486,PF04986,PF13303,PF06506,PF02080,PF06580,PF03611,PF02852,PF02874,PF00654,PF00730,PF01526,PF01527,PF02254,PF02255…
GO:0090407	76	13	0.23	0.39	organophosphate biosynthetic process	biological_process	PF02445,PF00186,PF01680,PF01729,PF00958,PF07826,PF00303,PF01808,PF01180,PF01219,PF00731,PF00709,PF00119
GO:0019693	34	6	0.23	0.39	ribose phosphate metabolic process	biological_process	PF00958,PF07826,PF01180,PF02874,PF00731,PF00119
GO:0009259	34	6	0.23	0.39	ribonucleotide metabolic process	biological_process	PF00958,PF07826,PF01180,PF02874,PF00731,PF00119
GO:0043565	26	5	0.23	0.4	sequence-specific DNA binding	molecular_function	PF13443,PF01381,PF13404,PF02954,PF12833
GO:0051716	59	10	0.25	0.41	cellular response to stimulus	biological_process	PF01627,PF03852,PF02554,PF03352,PF07934,PF00486,PF06506,PF06580,PF00730,PF00072
GO:0044724	23	4	0.25	0.41	single-organism carbohydrate catabolic process	biological_process	PF03952,PF00393,PF03446,PF00113
GO:0016054	18	3	0.27	0.44	organic acid catabolic process	biological_process	PF02580,PF04199,PF05853
GO:0006631	18	3	0.27	0.44	fatty acid metabolic process	biological_process	PF08545,PF02737,PF00725
GO:0046395	18	3	0.27	0.44	carboxylic acid catabolic process	biological_process	PF02580,PF04199,PF05853
GO:1901565	30	5	0.28	0.44	organonitrogen compound catabolic process	biological_process	PF00959,PF02580,PF04199,PF01183,PF05853
GO:0046390	30	5	0.28	0.44	ribose phosphate biosynthetic process	biological_process	PF00958,PF07826,PF01180,PF00731,PF00119
GO:0009260	30	5	0.28	0.44	ribonucleotide biosynthetic process	biological_process	PF00958,PF07826,PF01180,PF00731,PF00119
GO:0090304	240	38	0.29	0.44	nucleic acid metabolic process	biological_process	PF00849,PF01610,PF02384,PF02371,PF09180,PF01609,PF03852,PF07669,PF00872,PF08463,PF01743,PF02486,PF00269,PF01797,PF02599,PF01131,PF01139,PF00398,PF03352,PF01192,PF14659,PF03400,PF07934,PF04986,PF04313,PF00588,PF00589,PF02899,PF01420,PF13495,PF02920,PF00665,PF04471,PF00730,PF01526,PF01527,PF01548,PF01555
GO:0015672	55	9	0.29	0.45	monovalent inorganic cation transport	biological_process	PF00939,PF00909,PF03977,PF01235,PF02080,PF02874,PF02254,PF00119,PF00137
GO:0044712	19	3	0.31	0.46	single-organism catabolic process	biological_process	PF02580,PF04199,PF05853
GO:0044282	19	3	0.31	0.46	small molecule catabolic process	biological_process	PF02580,PF04199,PF05853
GO:0009141	19	3	0.31	0.46	nucleoside triphosphate metabolic process	biological_process	PF00692,PF02874,PF00119
GO:0022892	131	23	0.27	0.46	substrate-specific transporter activity	molecular_function	PF02386,PF02378,PF02421,PF02417,PF07664,PF00209,PF01741,PF00909,PF00999,PF02535,PF01769,PF00367,PF00375,PF02690,PF01235,PF13303,PF02080,PF00654,PF13520,PF01545,PF02302,PF00119,PF00137
GO:0046873	33	6	0.27	0.46	metal ion transmembrane transporter activity	molecular_function	PF02421,PF07664,PF00209,PF02535,PF00375,PF01235
GO:0005215	156	27	0.29	0.48	transporter activity	molecular_function	PF02386,PF02378,PF02421,PF02417,PF08402,PF07664,PF00209,PF01741,PF00909,PF00999,PF02535,PF00950,PF01769,PF00367,PF00375,PF02690,PF01235,PF13303,PF02080,PF00664,PF00654,PF13520,PF01545,PF02302,PF00119,PF00137,PF01554
GO:0044249	369	57	0.33	0.49	cellular biosynthetic process	biological_process	PF00800,PF09180,PF06180,PF02445,PF00186,PF00885,PF00215,PF00925,PF00926,PF01680,PF01729,PF01717,PF00908,PF02486,PF08545,PF02542,PF08502,PF00958,PF00977,PF07826,PF01128,PF01113,PF00303,PF02581,PF01808,PF01192,PF04166,PF02607,PF01180,PF05690,PF00438,PF01872,PF01219,PF04204,PF07991,PF00475,PF01264,PF01268,PF02706,PF01964,PF01288,PF03590,PF02110,PF02772,PF02773,PF02774,PF05173,PF02882,PF01450,PF08267…
GO:0005996	38	6	0.33	0.49	monosaccharide metabolic process	biological_process	PF08533,PF03952,PF00393,PF03446,PF01293,PF00113
GO:0009150	32	5	0.34	0.49	purine ribonucleotide metabolic process	biological_process	PF00958,PF07826,PF02874,PF00731,PF00119
GO:0015075	110	19	0.31	0.51	ion transmembrane transporter activity	molecular_function	PF02386,PF02421,PF02417,PF07664,PF00209,PF01741,PF00909,PF00999,PF02535,PF01769,PF00375,PF02690,PF01235,PF02080,PF00654,PF13520,PF01545,PF00119,PF00137
GO:0016773	81	14	0.32	0.51	phosphotransferase activity, alcohol group as acceptor	molecular_function	PF02378,PF02595,PF03309,PF00367,PF00370,PF01219,PF00512,PF13303,PF02782,PF02110,PF06580,PF03702,PF02283,PF02302
GO:0016021	313	23	0.25	0.52	integral to membrane	cellular_component	PF00892,PF00893,PF06480,PF00664,PF00672,PF03547,PF07690,PF02421,PF01891,PF07664,PF04138,PF00999,PF01545,PF03553,PF06580,PF01741,PF03788,PF03412,PF03611,PF00209,PF03601,PF02537,PF01580
GO:0031224	314	23	0.26	0.52	intrinsic to membrane	cellular_component	PF00892,PF00893,PF06480,PF00664,PF00672,PF03547,PF07690,PF02421,PF01891,PF07664,PF04138,PF00999,PF01545,PF03553,PF06580,PF01741,PF03788,PF03412,PF03611,PF00209,PF03601,PF02537,PF01580
GO:0003676	82	14	0.33	0.53	nucleic acid binding	molecular_function	PF01588,PF00889,PF00269,PF00436,PF01176,PF07934,PF11799,PF13443,PF01381,PF13404,PF02954,PF12833,PF00825,PF00817
GO:0016831	24	4	0.34	0.54	carboxy-lyase activity	molecular_function	PF00215,PF00218,PF01293,PF02261
GO:0033554	34	5	0.39	0.57	cellular response to stress	biological_process	PF03852,PF02554,PF03352,PF07934,PF00730
GO:0006974	28	4	0.41	0.57	response to DNA damage stimulus	biological_process	PF03852,PF03352,PF07934,PF00730
GO:0006281	28	4	0.41	0.57	DNA repair	biological_process	PF03852,PF03352,PF07934,PF00730
GO:0032787	28	4	0.41	0.57	monocarboxylic acid metabolic process	biological_process	PF08545,PF02737,PF05853,PF00725
GO:0009152	28	4	0.41	0.57	purine ribonucleotide biosynthetic process	biological_process	PF00958,PF07826,PF00731,PF00119
GO:0051234	206	31	0.42	0.59	establishment of localization	biological_process	PF08352,PF02386,PF02378,PF02421,PF02417,PF07664,PF00939,PF00909,PF05524,PF00999,PF02535,PF03977,PF01769,PF00358,PF00375,PF01891,PF00403,PF01235,PF01297,PF13303,PF02080,PF03611,PF02874,PF00654,PF02254,PF02255,PF01545,PF02302,PF00119,PF00137,PF01554
GO:0006810	206	31	0.42	0.59	transport	biological_process	PF08352,PF02386,PF02378,PF02421,PF02417,PF07664,PF00939,PF00909,PF05524,PF00999,PF02535,PF03977,PF01769,PF00358,PF00375,PF01891,PF00403,PF01235,PF01297,PF13303,PF02080,PF03611,PF02874,PF00654,PF02254,PF02255,PF01545,PF02302,PF00119,PF00137,PF01554
GO:0000287	31	5	0.38	0.59	magnesium ion binding	molecular_function	PF01648,PF00205,PF03952,PF00719,PF00113
GO:0009987	930	139	0.43	0.6	cellular process	biological_process	PF01580,PF00849,PF01627,PF01610,PF02350,PF00800,PF00809,PF02384,PF02371,PF09180,PF06180,PF01609,PF02445,PF00156,PF03852,PF00186,PF00885,PF07669,PF00210,PF00872,PF00215,PF00925,PF00926,PF07722,PF01680,PF08463,PF01048,PF01729,PF01717,PF01743,PF00908,PF00290,PF02486,PF08545,PF00268,PF00269,PF02542,PF02534,PF03952,PF00285,PF08502,PF00958,PF00959,PF01797,PF00977,PF02599,PF07826,PF01128,PF01113,PF00303…
GO:0008324	85	14	0.39	0.6	cation transmembrane transporter activity	molecular_function	PF02386,PF02421,PF07664,PF00209,PF00909,PF00999,PF02535,PF01769,PF00375,PF01235,PF02080,PF01545,PF00119,PF00137
GO:0044425	356	25	0.37	0.63	membrane part	cellular_component	PF00892,PF00893,PF06480,PF00664,PF00119,PF00672,PF03547,PF07690,PF02421,PF01891,PF07664,PF08402,PF04138,PF00999,PF01545,PF03553,PF06580,PF01741,PF03788,PF03412,PF03611,PF00209,PF03601,PF02537,PF01580
GO:1901137	77	11	0.48	0.66	carbohydrate derivative biosynthetic process	biological_process	PF00908,PF00958,PF07826,PF00303,PF01180,PF00438,PF02706,PF02772,PF02773,PF00731,PF00119
GO:0016051	44	6	0.49	0.66	carbohydrate biosynthetic process	biological_process	PF03102,PF00908,PF04138,PF01943,PF01293,PF02706
GO:0008757	21	3	0.44	0.67	S-adenosylmethionine-dependent methyltransferase activity	molecular_function	PF00398,PF02574,PF02086
GO:0005622	99	6	0.54	0.68	intracellular	cellular_component	PF00113,PF00119,PF01076,PF01719,PF03952,PF01783
GO:0044424	99	6	0.54	0.68	intracellular part	cellular_component	PF00113,PF00119,PF01076,PF01719,PF03952,PF01783
GO:0016020	389	26	0.56	0.68	membrane	cellular_component	PF00892,PF00893,PF06480,PF00664,PF00119,PF00672,PF03547,PF07690,PF02421,PF01891,PF07660,PF07664,PF08402,PF04138,PF00999,PF01545,PF03553,PF06580,PF01741,PF03788,PF03412,PF03611,PF00209,PF03601,PF02537,PF01580
GO:0005488	719	116	0.46	0.68	binding	molecular_function	PF01580,PF01588,PF08352,PF00107,PF01613,PF01648,PF01637,PF09180,PF02421,PF00155,PF00158,PF00185,PF08402,PF00176,PF01695,PF00889,PF00210,PF07670,PF04023,PF07726,PF09297,PF00202,PF00205,PF07731,PF07732,PF01717,PF00269,PF00258,PF03952,PF00288,PF00270,PF00950,PF00958,PF01799,PF01053,PF01116,PF00301,PF06397,PF01842,PF02629,PF01807,PF00383,PF03412,PF02607,PF04851,PF00436,PF00437,PF01176,PF01880,PF01225…
GO:0005623	161	9	0.72	0.72	cell	cellular_component	PF03480,PF00113,PF00119,PF00885,PF01076,PF02634,PF01719,PF03952,PF01783
GO:0044464	161	9	0.72	0.72	cell part	cellular_component	PF03480,PF00113,PF00119,PF00885,PF01076,PF02634,PF01719,PF03952,PF01783
GO:0000988	41	6	0.5	0.73	protein binding transcription factor activity	molecular_function	PF02229,PF08281,PF04542,PF04545,PF04539,PF00140
GO:0051179	217	31	0.55	0.74	localization	biological_process	PF08352,PF02386,PF02378,PF02421,PF02417,PF07664,PF00939,PF00909,PF05524,PF00999,PF02535,PF03977,PF01769,PF00358,PF00375,PF01891,PF00403,PF01235,PF01297,PF13303,PF02080,PF03611,PF02874,PF00654,PF02254,PF02255,PF01545,PF02302,PF00119,PF00137,PF01554
GO:0065008	33	4	0.56	0.74	regulation of biological quality	biological_process	PF00210,PF00462,PF02852,PF00085
GO:0016052	33	4	0.56	0.74	carbohydrate catabolic process	biological_process	PF03952,PF00393,PF03446,PF00113
GO:0006396	34	4	0.59	0.78	RNA processing	biological_process	PF01743,PF01139,PF00398,PF00588
GO:0044248	49	6	0.61	0.8	cellular catabolic process	biological_process	PF00959,PF02599,PF02580,PF04199,PF01183,PF05853
GO:0016820	24	3	0.56	0.8	hydrolase activity, acting on acid anhydrides, catalyzing transmembrane movement of substances	molecular_function	PF08402,PF00950,PF00664
GO:0016740	428	67	0.58	0.82	transferase activity	molecular_function	PF01648,PF02384,PF02378,PF02446,PF00185,PF13673,PF00202,PF01729,PF01717,PF02485,PF08541,PF08545,PF00285,PF08502,PF08503,PF01757,PF02595,PF03309,PF00302,PF00303,PF02581,PF00391,PF00398,PF02574,PF00367,PF01807,PF01808,PF01192,PF00370,PF02607,PF00438,PF12464,PF01219,PF04204,PF02729,PF00464,PF02749,PF00476,PF00512,PF01288,PF13302,PF13303,PF02086,PF02782,PF02110,PF02772,PF02773,PF06580,PF00551,PF00583…
GO:0009057	29	3	0.65	0.83	macromolecule catabolic process	biological_process	PF00959,PF02599,PF01183
GO:0006818	29	3	0.65	0.83	hydrogen transport	biological_process	PF02874,PF00119,PF00137
GO:0015992	29	3	0.65	0.83	proton transport	biological_process	PF02874,PF00119,PF00137
GO:0004812	25	3	0.59	0.83	aminoacyl-tRNA ligase activity	molecular_function	PF09180,PF00587,PF00579
GO:0005976	38	4	0.69	0.88	polysaccharide metabolic process	biological_process	PF00908,PF04138,PF01943,PF02706
GO:0034654	117	15	0.69	0.88	nucleobase-containing compound biosynthetic process	biological_process	PF02445,PF00186,PF01729,PF00958,PF07826,PF00303,PF01808,PF01192,PF01180,PF00438,PF02772,PF02773,PF00731,PF00709,PF00119
GO:0009055	27	3	0.65	0.88	electron carrier activity	molecular_function	PF13085,PF00462,PF00111
GO:0016875	27	3	0.65	0.88	ligase activity, forming carbon-oxygen bonds	molecular_function	PF09180,PF00587,PF00579
GO:0016876	27	3	0.65	0.88	ligase activity, forming aminoacyl-tRNA and related compounds	molecular_function	PF09180,PF00587,PF00579
GO:0016874	74	10	0.66	0.88	ligase activity	molecular_function	PF09180,PF00958,PF01139,PF01268,PF03590,PF00587,PF00579,PF07478,PF00709,PF00764
GO:0003723	34	4	0.66	0.88	RNA binding	molecular_function	PF01588,PF00889,PF01176,PF00825
GO:0008610	61	7	0.71	0.9	lipid biosynthetic process	biological_process	PF00908,PF08541,PF08545,PF02542,PF01128,PF01219,PF02706
GO:0050789	303	41	0.73	0.9	regulation of biological process	biological_process	PF01627,PF02357,PF02384,PF00196,PF00158,PF07022,PF01022,PF01047,PF07702,PF03965,PF03979,PF00313,PF02599,PF00392,PF00356,PF00376,PF00462,PF02742,PF00486,PF00543,PF06506,PF06580,PF13411,PF02805,PF13404,PF01418,PF08220,PF02852,PF02229,PF01475,PF08281,PF04542,PF04545,PF04539,PF02311,PF00085,PF12833,PF00072,PF00126,PF00140,PF01555
GO:0010468	240	32	0.73	0.9	regulation of gene expression	biological_process	PF02357,PF02384,PF00196,PF00158,PF07022,PF01022,PF01047,PF07702,PF03965,PF03979,PF00313,PF00392,PF00356,PF00376,PF02742,PF00486,PF13411,PF02805,PF13404,PF01418,PF08220,PF02229,PF01475,PF08281,PF04542,PF04545,PF04539,PF02311,PF12833,PF00126,PF00140,PF01555
GO:0044723	92	11	0.74	0.9	single-organism carbohydrate metabolic process	biological_process	PF03102,PF00908,PF08533,PF03952,PF04138,PF00393,PF03446,PF01943,PF01293,PF02706,PF00113
GO:0006508	92	11	0.74	0.9	proteolysis	biological_process	PF01726,PF00326,PF02557,PF03412,PF01244,PF02073,PF02127,PF03575,PF01434,PF03051,PF00082
GO:0051252	228	30	0.75	0.9	regulation of RNA metabolic process	biological_process	PF02357,PF00196,PF00158,PF07022,PF01022,PF01047,PF07702,PF03965,PF03979,PF00313,PF00392,PF00356,PF00376,PF02742,PF00486,PF13411,PF02805,PF13404,PF01418,PF08220,PF02229,PF01475,PF08281,PF04542,PF04545,PF04539,PF02311,PF12833,PF00126,PF00140
GO:2001141	228	30	0.75	0.9	regulation of RNA biosynthetic process	biological_process	PF02357,PF00196,PF00158,PF07022,PF01022,PF01047,PF07702,PF03965,PF03979,PF00313,PF00392,PF00356,PF00376,PF02742,PF00486,PF13411,PF02805,PF13404,PF01418,PF08220,PF02229,PF01475,PF08281,PF04542,PF04545,PF04539,PF02311,PF12833,PF00126,PF00140
GO:0006355	228	30	0.75	0.9	regulation of transcription, DNA-dependent	biological_process	PF02357,PF00196,PF00158,PF07022,PF01022,PF01047,PF07702,PF03965,PF03979,PF00313,PF00392,PF00356,PF00376,PF02742,PF00486,PF13411,PF02805,PF13404,PF01418,PF08220,PF02229,PF01475,PF08281,PF04542,PF04545,PF04539,PF02311,PF12833,PF00126,PF00140
GO:0055085	34	3	0.77	0.92	transmembrane transport	biological_process	PF00119,PF00137,PF01554
GO:0016301	70	9	0.71	0.93	kinase activity	molecular_function	PF02595,PF03309,PF01219,PF00512,PF02110,PF06580,PF05191,PF02224,PF02283
GO:0051171	234	30	0.8	0.94	regulation of nitrogen compound metabolic process	biological_process	PF02357,PF00196,PF00158,PF07022,PF01022,PF01047,PF07702,PF03965,PF03979,PF00313,PF00392,PF00356,PF00376,PF02742,PF00486,PF13411,PF02805,PF13404,PF01418,PF08220,PF02229,PF01475,PF08281,PF04542,PF04545,PF04539,PF02311,PF12833,PF00126,PF00140
GO:0060255	249	32	0.8	0.94	regulation of macromolecule metabolic process	biological_process	PF02357,PF02384,PF00196,PF00158,PF07022,PF01022,PF01047,PF07702,PF03965,PF03979,PF00313,PF00392,PF00356,PF00376,PF02742,PF00486,PF13411,PF02805,PF13404,PF01418,PF08220,PF02229,PF01475,PF08281,PF04542,PF04545,PF04539,PF02311,PF12833,PF00126,PF00140,PF01555
GO:0019219	234	30	0.8	0.94	regulation of nucleobase-containing compound metabolic process	biological_process	PF02357,PF00196,PF00158,PF07022,PF01022,PF01047,PF07702,PF03965,PF03979,PF00313,PF00392,PF00356,PF00376,PF02742,PF00486,PF13411,PF02805,PF13404,PF01418,PF08220,PF02229,PF01475,PF08281,PF04542,PF04545,PF04539,PF02311,PF12833,PF00126,PF00140
GO:0044085	44	4	0.81	0.94	cellular component biogenesis	biological_process	PF00398,PF00466,PF04384,PF01592
GO:0044255	75	8	0.81	0.94	cellular lipid metabolic process	biological_process	PF00908,PF08545,PF02542,PF01128,PF01219,PF02737,PF02706,PF00725
GO:0019222	258	33	0.82	0.94	regulation of metabolic process	biological_process	PF02357,PF02384,PF00196,PF00158,PF07022,PF01022,PF01047,PF07702,PF03965,PF03979,PF00313,PF02599,PF00392,PF00356,PF00376,PF02742,PF00486,PF13411,PF02805,PF13404,PF01418,PF08220,PF02229,PF01475,PF08281,PF04542,PF04545,PF04539,PF02311,PF12833,PF00126,PF00140,PF01555
GO:1901575	92	10	0.83	0.94	organic substance catabolic process	biological_process	PF03952,PF00959,PF02599,PF02580,PF00393,PF04199,PF03446,PF01183,PF05853,PF00113
GO:0050794	288	37	0.83	0.94	regulation of cellular process	biological_process	PF01627,PF02357,PF00196,PF00158,PF07022,PF01022,PF01047,PF07702,PF03965,PF03979,PF00313,PF00392,PF00356,PF00376,PF00462,PF02742,PF00486,PF06506,PF06580,PF13411,PF02805,PF13404,PF01418,PF08220,PF02852,PF02229,PF01475,PF08281,PF04542,PF04545,PF04539,PF02311,PF00085,PF12833,PF00072,PF00126,PF00140
GO:0031326	238	30	0.83	0.94	regulation of cellular biosynthetic process	biological_process	PF02357,PF00196,PF00158,PF07022,PF01022,PF01047,PF07702,PF03965,PF03979,PF00313,PF00392,PF00356,PF00376,PF02742,PF00486,PF13411,PF02805,PF13404,PF01418,PF08220,PF02229,PF01475,PF08281,PF04542,PF04545,PF04539,PF02311,PF12833,PF00126,PF00140
GO:0010556	238	30	0.83	0.94	regulation of macromolecule biosynthetic process	biological_process	PF02357,PF00196,PF00158,PF07022,PF01022,PF01047,PF07702,PF03965,PF03979,PF00313,PF00392,PF00356,PF00376,PF02742,PF00486,PF13411,PF02805,PF13404,PF01418,PF08220,PF02229,PF01475,PF08281,PF04542,PF04545,PF04539,PF02311,PF12833,PF00126,PF00140
GO:2000112	238	30	0.83	0.94	regulation of cellular macromolecule biosynthetic process	biological_process	PF02357,PF00196,PF00158,PF07022,PF01022,PF01047,PF07702,PF03965,PF03979,PF00313,PF00392,PF00356,PF00376,PF02742,PF00486,PF13411,PF02805,PF13404,PF01418,PF08220,PF02229,PF01475,PF08281,PF04542,PF04545,PF04539,PF02311,PF12833,PF00126,PF00140
GO:0065007	325	42	0.84	0.94	biological regulation	biological_process	PF01627,PF02357,PF02384,PF00196,PF00158,PF00210,PF07022,PF01022,PF01047,PF07702,PF03965,PF03979,PF00313,PF02599,PF00392,PF00356,PF00376,PF00462,PF02742,PF00486,PF00543,PF06506,PF06580,PF13411,PF02805,PF13404,PF01418,PF08220,PF02852,PF02229,PF01475,PF08281,PF04542,PF04545,PF04539,PF02311,PF00085,PF12833,PF00072,PF00126,PF00140,PF01555
GO:0009889	239	30	0.84	0.94	regulation of biosynthetic process	biological_process	PF02357,PF00196,PF00158,PF07022,PF01022,PF01047,PF07702,PF03965,PF03979,PF00313,PF00392,PF00356,PF00376,PF02742,PF00486,PF13411,PF02805,PF13404,PF01418,PF08220,PF02229,PF01475,PF08281,PF04542,PF04545,PF04539,PF02311,PF12833,PF00126,PF00140
GO:0071840	63	6	0.85	0.94	cellular component organization or biogenesis	biological_process	PF00959,PF00398,PF01183,PF00466,PF04384,PF01592
GO:0044262	39	3	0.85	0.94	cellular carbohydrate metabolic process	biological_process	PF00908,PF00285,PF02706
GO:0080090	248	31	0.85	0.94	regulation of primary metabolic process	biological_process	PF02357,PF00196,PF00158,PF07022,PF01022,PF01047,PF07702,PF03965,PF03979,PF00313,PF02599,PF00392,PF00356,PF00376,PF02742,PF00486,PF13411,PF02805,PF13404,PF01418,PF08220,PF02229,PF01475,PF08281,PF04542,PF04545,PF04539,PF02311,PF12833,PF00126,PF00140
GO:0005975	111	12	0.87	0.94	carbohydrate metabolic process	biological_process	PF03102,PF00908,PF08533,PF03952,PF00285,PF04138,PF00393,PF03446,PF01943,PF01293,PF02706,PF00113
GO:0031323	245	30	0.87	0.94	regulation of cellular metabolic process	biological_process	PF02357,PF00196,PF00158,PF07022,PF01022,PF01047,PF07702,PF03965,PF03979,PF00313,PF00392,PF00356,PF00376,PF02742,PF00486,PF13411,PF02805,PF13404,PF01418,PF08220,PF02229,PF01475,PF08281,PF04542,PF04545,PF04539,PF02311,PF12833,PF00126,PF00140
GO:0043412	88	9	0.87	0.94	macromolecule modification	biological_process	PF00849,PF02384,PF07669,PF08463,PF00398,PF04313,PF01420,PF04471,PF01555
GO:0009056	97	10	0.88	0.94	catabolic process	biological_process	PF03952,PF00959,PF02599,PF02580,PF00393,PF04199,PF03446,PF01183,PF05853,PF00113
GO:0044260	333	42	0.88	0.94	cellular macromolecule metabolic process	biological_process	PF00849,PF01610,PF02384,PF02371,PF09180,PF01609,PF03852,PF07669,PF00872,PF08463,PF01743,PF00908,PF02486,PF00269,PF00959,PF01797,PF02599,PF01131,PF01139,PF00398,PF03352,PF01192,PF14659,PF01183,PF03400,PF07934,PF02706,PF04986,PF04313,PF00588,PF00589,PF02899,PF01420,PF13495,PF02920,PF00665,PF04471,PF00730,PF01526,PF01527,PF01548,PF01555
GO:0006629	91	9	0.89	0.95	lipid metabolic process	biological_process	PF00908,PF08541,PF08545,PF02542,PF01128,PF01219,PF02737,PF02706,PF00725
GO:0044763	263	31	0.92	0.97	single-organism cellular process	biological_process	PF01580,PF01627,PF01610,PF02371,PF01609,PF03852,PF00210,PF00872,PF00959,PF01797,PF02554,PF03352,PF01183,PF03400,PF07934,PF00462,PF00486,PF04986,PF06506,PF06580,PF02852,PF00730,PF01526,PF01527,PF01548,PF00085,PF00072,PF00754,PF00119,PF00137,PF01554
GO:0043170	460	57	0.95	1	macromolecule metabolic process	biological_process	PF00849,PF01610,PF01648,PF02384,PF02371,PF09180,PF01609,PF03852,PF07669,PF00872,PF08463,PF01726,PF01743,PF00908,PF02486,PF00269,PF00959,PF01797,PF00326,PF02599,PF04138,PF01131,PF01139,PF02557,PF00398,PF03352,PF01192,PF03412,PF14659,PF01183,PF03400,PF01244,PF07934,PF01943,PF02706,PF04986,PF04313,PF02073,PF02127,PF03575,PF00588,PF00589,PF02899,PF01420,PF13495,PF01434,PF02920,PF00665,PF04471,PF00730…
GO:0006091	51	3	0.96	1	generation of precursor metabolites and energy	biological_process	PF03952,PF05853,PF00113
GO:0071702	105	9	0.96	1	organic substance transport	biological_process	PF08352,PF02378,PF05524,PF00358,PF00375,PF13303,PF03611,PF02255,PF02302
GO:0050896	155	13	0.99	1	response to stimulus	biological_process	PF01627,PF03852,PF02554,PF03352,PF07934,PF00486,PF06506,PF06580,PF08998,PF04471,PF00730,PF00072,PF01554
GO:0006950	98	6	0.99	1	response to stress	biological_process	PF03852,PF02554,PF03352,PF07934,PF04471,PF00730
GO:0019538	178	12	1	1	protein metabolic process	biological_process	PF09180,PF01726,PF00326,PF02557,PF03412,PF01244,PF02073,PF02127,PF03575,PF01434,PF03051,PF00082
GO:0034645	138	5	1	1	cellular macromolecule biosynthetic process	biological_process	PF09180,PF00908,PF02486,PF01192,PF02706
GO:0009059	147	8	1	1	macromolecule biosynthetic process	biological_process	PF01648,PF09180,PF00908,PF02486,PF04138,PF01192,PF01943,PF02706
GO:0010467	126	6	1	1	gene expression	biological_process	PF09180,PF01743,PF01139,PF00398,PF01192,PF00588
GO:0016070	135	8	1	1	RNA metabolic process	biological_process	PF00849,PF09180,PF01743,PF02599,PF01139,PF00398,PF01192,PF00588
GO:0022890	74	9	0.78	1	inorganic cation transmembrane transporter activity	molecular_function	PF02421,PF07664,PF00209,PF00909,PF00999,PF00375,PF01235,PF00119,PF00137
GO:0043169	294	42	0.79	1	cation binding	molecular_function	PF00107,PF01648,PF00210,PF04023,PF09297,PF00205,PF07731,PF07732,PF01717,PF03952,PF01799,PF01116,PF00301,PF06397,PF01807,PF00383,PF02607,PF01880,PF00403,PF01238,PF02655,PF00491,PF06480,PF00465,PF02742,PF01297,PF00484,PF01258,PF08797,PF02127,PF02777,PF02805,PF02915,PF02900,PF00719,PF08267,PF02310,PF00081,PF01592,PF00122,PF00128,PF00113
GO:0060089	33	3	0.8	1	molecular transducer activity	molecular_function	PF00512,PF06506,PF06580
GO:0004871	33	3	0.8	1	signal transducer activity	molecular_function	PF00512,PF06506,PF06580
GO:0046872	292	41	0.83	1	metal ion binding	molecular_function	PF00107,PF01648,PF00210,PF04023,PF09297,PF00205,PF07731,PF07732,PF01717,PF03952,PF01799,PF01116,PF00301,PF06397,PF01807,PF00383,PF02607,PF01880,PF00403,PF01238,PF02655,PF00491,PF06480,PF00465,PF02742,PF01297,PF00484,PF01258,PF08797,PF02127,PF02777,PF02805,PF02915,PF02900,PF00719,PF08267,PF02310,PF00081,PF01592,PF00122,PF00113
GO:0004519	57	6	0.84	1	endonuclease activity	molecular_function	PF03852,PF01026,PF04313,PF04471,PF06769,PF00825
GO:0008270	108	13	0.85	1	zinc ion binding	molecular_function	PF00107,PF01717,PF01116,PF01807,PF00383,PF01238,PF06480,PF00484,PF01258,PF08797,PF02127,PF02805,PF08267
GO:0017171	44	4	0.86	1	serine hydrolase activity	molecular_function	PF01726,PF00326,PF03575,PF00082
GO:0008236	44	4	0.86	1	serine-type peptidase activity	molecular_function	PF01726,PF00326,PF03575,PF00082
GO:0008238	37	3	0.87	1	exopeptidase activity	molecular_function	PF01244,PF02073,PF02127
GO:0046914	180	23	0.88	1	transition metal ion binding	molecular_function	PF00107,PF00210,PF04023,PF07731,PF07732,PF01717,PF01116,PF00301,PF06397,PF01807,PF00383,PF01880,PF01238,PF06480,PF02742,PF00484,PF01258,PF08797,PF02127,PF02805,PF02900,PF08267,PF01592
GO:0015077	61	6	0.88	1	monovalent inorganic cation transmembrane transporter activity	molecular_function	PF00209,PF00999,PF00375,PF01235,PF00119,PF00137
GO:0016757	54	4	0.95	1	transferase activity, transferring glycosyl groups	molecular_function	PF02446,PF01729,PF02485,PF02749
GO:0015078	45	3	0.95	1	hydrogen ion transmembrane transporter activity	molecular_function	PF00999,PF00119,PF00137
GO:0016818	76	6	0.97	1	hydrolase activity, acting on acid anhydrides, in phosphorus-containing anhydrides	molecular_function	PF05496,PF00950,PF02673,PF08797,PF00664,PF00719
GO:0016462	66	5	0.97	1	pyrophosphatase activity	molecular_function	PF05496,PF00950,PF02673,PF00664,PF00719
GO:0004518	78	6	0.98	1	nuclease activity	molecular_function	PF03852,PF01026,PF04313,PF04471,PF06769,PF00825
GO:0016772	239	26	0.99	1	transferase activity, transferring phosphorus-containing groups	molecular_function	PF01648,PF02378,PF02595,PF03309,PF00391,PF00367,PF01807,PF01192,PF00370,PF01219,PF00476,PF00512,PF01288,PF13303,PF02782,PF02110,PF06580,PF05191,PF02896,PF02224,PF04464,PF03702,PF02283,PF02302,PF11380,PF00817
GO:0017111	60	3	0.99	1	nucleoside-triphosphatase activity	molecular_function	PF05496,PF00950,PF00664
GO:0016787	514	56	1	1	hydrolase activity	molecular_function	PF04616,PF02449,PF03852,PF08402,PF00884,PF00925,PF05496,PF00232,PF01026,PF00933,PF07745,PF01726,PF08532,PF08533,PF00950,PF00959,PF00326,PF00328,PF00975,PF01120,PF07826,PF02580,PF03352,PF04199,PF01808,PF01183,PF01244,PF07934,PF01915,PF02673,PF06480,PF08797,PF04313,PF02065,PF08774,PF02073,PF02127,PF02836,PF02837,PF03575,PF01434,PF02929,PF00664,PF07463,PF00722,PF02903,PF00719,PF04471,PF01522,PF00703…
GO:0008233	148	10	1	1	peptidase activity	molecular_function	PF01726,PF00326,PF01244,PF06480,PF02073,PF02127,PF03575,PF01434,PF03051,PF00082
GO:0016788	152	12	1	1	hydrolase activity, acting on ester bonds	molecular_function	PF03852,PF00884,PF01026,PF00328,PF00975,PF02580,PF04313,PF08774,PF07463,PF04471,PF06769,PF00825
GO:0016817	101	7	1	1	hydrolase activity, acting on acid anhydrides	molecular_function	PF08402,PF05496,PF00950,PF02673,PF08797,PF00664,PF00719
GO:0016779	130	4	1	1	nucleotidyltransferase activity	molecular_function	PF01807,PF01192,PF00476,PF00817
GO:0070011	148	10	1	1	peptidase activity, acting on L-amino acid peptides	molecular_function	PF01726,PF00326,PF01244,PF06480,PF02073,PF02127,PF03575,PF01434,PF03051,PF00082
GO:0004175	106	5	1	1	endopeptidase activity	molecular_function	PF01726,PF06480,PF01434,PF03051,PF00082
