# Supplementary material for: Horizontal gene transfer in human-associated microorganisms inferred by phylogenetic reconstruction and reconciliation
Source: Sci Rep. 2019 Apr 11;9:5953. doi: 10.1038/s41598-019-42227-5 (PMC6459891; doi:10.1038/s41598-019-42227-5)
Supplement: Supplementary file 11 — Table S10 [file 41598_2019_42227_MOESM11_ESM.xlsx]

## Sheet: Table S6
PF Id	PF description	Body sites	# Genera	# Species	# Genomes	# total HGTs	# one-to-one HGTs	HGT-index	GO (BP)	GO (BP) description	GO (CC)	GO (CC) description	GO (MF)	GO (MF) description
PF12958	Protein of unknown function (DUF3847)	GI tract,Oral,Skin,UG tract	15	16	18	10	9	0.9
PF10965	Protein of unknown function (DUF2767)	Airways,GI tract,Oral,UG tract	6	12	52	10	9	0.9
PF10990	Protein of unknown function (DUF2809)	GI tract,Oral,UG tract	10	25	55	10	9	0.9
PF09926	Uncharacterized small protein (DUF2158)	GI tract,Oral,UG tract	6	11	44	9	8	0.888889
PF11133	Head fiber protein	GI tract,Oral,Skin,UG tract	8	13	17	8	7	0.875
PF02655	ATP-grasp domain	Airways,Blood,GI tract,Oral,UG tract	14	17	20	8	7	0.875					GO:0046872;GO:0005524	metal ion binding;ATP binding
PF14190	Domain of unknown function (DUF4313)	GI tract,Oral	17	31	40	22	19	0.863636
PF01848	Hok/gef family	Airways,GI tract,Oral,UG tract	5	9	49	7	6	0.857143			GO:0016020	membrane
PF07825	Excisionase-like protein	GI tract,UG tract	5	8	24	7	6	0.857143	GO:0006310	DNA recombination			GO:0003677	DNA binding
PF13150	Protein of unknown function (DUF3989)	Airways,Blood,GI tract,Oral,UG tract	5	31	54	40	34	0.85
PF12664	Protein of unknown function (DUF3789)	GI tract	7	11	13	6	5	0.833333
PF14163	Superinfection exclusion protein B	GI tract,Skin,UG tract	10	12	12	6	5	0.833333
PF04492	Bacteriophage replication protein O	Airways,Blood,GI tract,Oral,Skin,UG tract	14	18	19	12	10	0.833333	GO:0006260	DNA replication
PF00343	Carbohydrate phosphorylase	Airways,GI tract,Oral,Skin,UG tract	13	14	15	6	5	0.833333	GO:0005975	carbohydrate metabolic process			GO:0008184	glycogen phosphorylase activity
PF14283	Domain of unknown function (DUF4366)	GI tract,Oral	7	8	10	6	5	0.833333
PF14202	Transposon-encoded protein TnpW	GI tract	7	9	14	6	5	0.833333
PF14283	Domain of unknown function (DUF4366)	GI tract,Oral	20	26	41	29	24	0.827586
PF13443	Cro/C1-type HTH DNA-binding domain	GI tract	10	11	13	5	4	0.8					GO:0043565	sequence-specific DNA binding
PF14897	EpsG family	GI tract,Oral	6	9	11	5	4	0.8
PF03222	Tryptophan/tyrosine permease family	Airways,GI tract,UG tract	9	12	44	10	8	0.8	GO:0003333	amino acid transmembrane transport
PF12960	Protein of unknown function (DUF3849)	GI tract	8	10	11	5	4	0.8
PF04492	Bacteriophage replication protein O	GI tract,Oral,Skin	15	16	19	10	8	0.8	GO:0006260	DNA replication
PF09850	Uncharacterized protein conserved in bacteria (DUF2077)	Airways,GI tract,Oral,UG tract	6	10	21	5	4	0.8
PF12750	Maff2 family	GI tract,Oral	8	10	12	5	4	0.8
PF10733	Protein of unknown function (DUF2525)	Airways,GI tract,Oral,UG tract	6	10	50	10	8	0.8
PF10956	Protein of unknown function (DUF2756)	Airways,GI tract,Oral,UG tract	6	12	52	10	8	0.8
PF13561	Enoyl-(Acyl carrier protein) reductase	Blood,GI tract,Oral,Skin,UG tract	11	12	14	5	4	0.8
PF03837	RecT family	Airways,GI tract,Oral,Skin,UG tract	8	10	29	5	4	0.8	GO:0006259	DNA metabolic process			GO:0003677	DNA binding
PF13876	Phage protein (N4 Gp49/phage Sf6 gene 66) family	Blood,GI tract,Oral,Skin,UG tract	7	10	14	5	4	0.8
PF01726	LexA DNA binding domain	GI tract,Oral,UG tract	6	8	11	5	4	0.8	GO:0006508	proteolysis			GO:0004252	serine-type endopeptidase activity
PF11120	Protein of unknown function (DUF2636)	Airways,GI tract,Oral,UG tract	9	13	51	10	8	0.8
PF02229	Transcriptional Coactivator p15 (PC4)	Blood,GI tract,Oral,UG tract	7	11	18	5	4	0.8	GO:0006355	regulation of transcription, DNA-dependent			GO:0003713;GO:0003677	transcription coactivator activity;DNA binding
PF14195	Domain of unknown function (DUF4316)	GI tract	7	10	15	5	4	0.8
PF13664	Domain of unknown function (DUF4149)	Airways,GI tract,Oral,Skin	5	17	20	5	4	0.8
PF13333	Integrase core domain	Airways,GI tract,Oral,Skin,UG tract	16	19	26	5	4	0.8
PF14283	Domain of unknown function (DUF4366)	GI tract,Oral,UG tract	13	15	17	9	7	0.777778
PF11080	Protein of unknown function (DUF2622)	Airways,GI tract,Oral,UG tract	8	12	52	9	7	0.777778
PF11924	Protein of unknown function (DUF3442)	Airways,GI tract,Oral,UG tract	10	14	54	13	10	0.769231
PF14059	Domain of unknown function (DUF4251)	Blood,GI tract	6	24	49	13	10	0.769231
PF06124	Staphylococcal protein of unknown function (DUF960)	Airways,GI tract,Skin	5	8	15	8	6	0.75
PF03829	PTS system glucitol/sorbitol-specific IIA component	GI tract,Oral,UG tract	12	14	16	8	6	0.75	GO:0009401	phosphoenolpyruvate-dependent sugar phosphotransferase system	GO:0005737	cytoplasm	GO:0008982	protein-N(PI)-phosphohistidine-sugar phosphotransferase activity
PF13978	Protein of unknown function (DUF4223)	GI tract,Oral,UG tract	6	11	46	8	6	0.75
PF07242	Protein of unknown function (DUF1430)	GI tract	7	13	19	8	6	0.75
PF15930		Airways,GI tract,Oral,Skin,UG tract	7	13	53	8	6	0.75
PF11076	Putative inner membrane protein YbhQ	Airways,GI tract,Oral,UG tract	5	11	24	8	6	0.75
PF05068	Mannitol repressor	Airways,GI tract,Oral,UG tract	12	18	58	8	6	0.75
PF08842	Fimbrillin-A associated anchor proteins Mfa1 and Mfa2	Blood,GI tract	5	15	30	8	6	0.75
PF14287	Domain of unknown function (DUF4368)	Airways,GI tract,Oral,UG tract	14	14	14	8	6	0.75
PF10990	Protein of unknown function (DUF2809)	GI tract,Oral	6	11	22	8	6	0.75
PF13201	Putative glycoside hydrolase xylanase	Blood,GI tract,Oral,Skin,UG tract	8	38	68	15	11	0.733333
PF12989	Domain of unknown function, B. Theta Gene description (DUF3873)	Airways,Blood,GI tract,Oral,UG tract	8	33	55	41	30	0.731707
PF07356	Protein of unknown function (DUF1481)	Airways,GI tract,Oral,UG tract	11	20	62	11	8	0.727273
PF08213	Mitochondrial domain of unknown function (DUF1713)	Airways,GI tract,Oral,UG tract	7	16	19	11	8	0.727273
PF12750	Maff2 family	GI tract,Oral,UG tract	14	19	30	18	13	0.722222
PF03230	Antirestriction protein	Airways,GI tract,Oral,UG tract	12	18	47	18	13	0.722222
PF14194	Cysteine-rich VLP	GI tract,Oral	26	37	56	43	31	0.72093
PF11888	Protein of unknown function (DUF3408)	Airways,Blood,GI tract,Oral,UG tract	10	43	68	50	36	0.72
PF13443	Cro/C1-type HTH DNA-binding domain	Airways,GI tract,Oral,Skin,UG tract	18	22	25	14	10	0.714286					GO:0043565	sequence-specific DNA binding
PF14498	Glycosyl hydrolase family 65, N-terminal domain	GI tract,Oral,UG tract	6	14	17	7	5	0.714286
PF14583	Oligogalacturonate lyase	Airways,GI tract,Oral,UG tract	7	10	20	7	5	0.714286	GO:0045490	pectin catabolic process			GO:0047487	oligogalacturonide lyase activity
PF05052	MerE protein	GI tract,UG tract	5	6	20	7	5	0.714286	GO:0015694	mercury ion transport	GO:0016020	membrane	GO:0015097	mercury ion transmembrane transporter activity
PF16153		Airways,Blood,GI tract,Oral,UG tract	7	21	33	7	5	0.714286
PF15595	Immunity protein 31	GI tract	10	11	16	7	5	0.714286
PF05137	Fimbrial assembly protein (PilN)	Airways,GI tract,Oral,UG tract	6	12	52	7	5	0.714286
PF12650	Domain of unknown function (DUF3784)	GI tract	7	12	15	7	5	0.714286
PF06804	NlpB/DapX lipoprotein	Airways,Blood,GI tract,Oral,Skin	13	31	39	14	10	0.714286
PF02844;PF02843;PF01071	Phosphoribosylglycinamide synthetase, N domain;Phosphoribosylglycinamide synthetase, C domain;Phosphoribosylglycinamide synthetase, ATP-grasp (A) domain	Airways,Blood,GI tract,Oral,Skin,UG tract	7	25	44	7	5	0.714286	GO:0009113	purine nucleobase biosynthetic process			GO:0004637	phosphoribosylamine-glycine ligase activity
PF06174	Protein of unknown function (DUF987)	GI tract,Oral,UG tract	8	10	33	7	5	0.714286
PF10749	Protein of unknown function (DUF2534)	Airways,GI tract,Oral,UG tract	6	12	52	7	5	0.714286
PF03230	Antirestriction protein	Airways,GI tract,Oral	5	7	27	7	5	0.714286
PF02530	Porin subfamily	Blood,GI tract,Skin,UG tract	7	27	54	7	5	0.714286	GO:0006810	transport	GO:0016020	membrane	GO:0015288	porin activity
PF03994	Domain of Unknown Function (DUF350)	GI tract,Oral,UG tract	8	16	27	7	5	0.714286
PF13320	Domain of unknown function (DUF4091)	GI tract,Oral,Skin,UG tract	13	16	95	14	10	0.714286
PF14202	Transposon-encoded protein TnpW	GI tract,Oral,UG tract	26	36	56	41	29	0.707317
PF06792	Uncharacterised protein family (UPF0261)	Airways,Blood,GI tract,Oral,Skin,UG tract	20	31	42	17	12	0.705882
PF03222	Tryptophan/tyrosine permease family	Airways,GI tract,Oral,UG tract	10	16	54	17	12	0.705882	GO:0003333	amino acid transmembrane transport
PF12146	Putative lysophospholipase	Airways,GI tract,Oral,Skin,UG tract	14	26	103	10	7	0.7
PF06250	Protein of unknown function (DUF1016)	GI tract,Oral,UG tract	13	22	23	10	7	0.7
PF15562	Immunity protein 10	GI tract	12	14	19	10	7	0.7
PF01443	Viral (Superfamily 1) RNA helicase	Blood,GI tract,Oral,UG tract	17	18	20	10	7	0.7					GO:0005524	ATP binding
PF11398	Protein of unknown function (DUF2813)	Airways,GI tract,Oral,UG tract	15	18	39	10	7	0.7
PF11658	Protein of unknown function (DUF3260)	Airways,GI tract,Oral,UG tract	13	17	60	10	7	0.7
PF05940	NnrS protein	Airways,Blood,GI tract,Oral,Skin	10	27	32	10	7	0.7
PF14198	Transposon-encoded protein TnpV	GI tract,Oral,Skin,UG tract	29	49	82	63	44	0.698413
PF09012	FeoC like transcriptional regulator	Airways,GI tract,Oral,UG tract	10	20	62	13	9	0.692308
PF14283	Domain of unknown function (DUF4366)	GI tract	11	14	23	13	9	0.692308
PF05321	Haemolysin expression modulating protein	Airways,GI tract,Oral,UG tract	11	21	63	16	11	0.6875
PF04077	DsrH like protein	Airways,Blood,GI tract,Oral,Skin,UG tract	17	32	75	16	11	0.6875	GO:0002143	tRNA wobble position uridine thiolation	GO:0005737	cytoplasm
PF03029	Conserved hypothetical ATP binding protein	Airways,Blood,GI tract,Oral,Skin	8	29	36	16	11	0.6875
PF14205	Cysteine-rich KTR	Airways,Blood,GI tract,Oral,UG tract	34	50	69	52	35	0.673077
PF12750	Maff2 family	Airways,Blood,GI tract,Oral,Skin,UG tract	43	74	110	85	57	0.670588
PF12958	Protein of unknown function (DUF3847)	Blood,GI tract,Oral,Skin,UG tract	11	13	16	6	4	0.666667
PF10020	Uncharacterized protein conserved in bacteria (DUF2262)	Airways,GI tract,Oral,UG tract	8	12	17	6	4	0.666667
PF13974	YebO-like protein	Airways,GI tract,Oral,UG tract	7	12	52	6	4	0.666667
PF07432	Histone H1-like protein Hc1	Blood,GI tract	7	26	48	21	14	0.666667					GO:0003677	DNA binding
PF07927	YcfA-like protein	Airways,GI tract,Oral	8	10	26	6	4	0.666667					GO:0003729	mRNA binding
PF11753	Protein of unknwon function (DUF3310)	Airways,GI tract,Oral,Skin,UG tract	9	19	29	9	6	0.666667
PF07761	Protein of unknown function (DUF1617)	Airways,GI tract,Oral,Skin,UG tract	9	11	27	6	4	0.666667
PF02610	L-arabinose isomerase	GI tract	9	15	17	6	4	0.666667	GO:0008152	metabolic process			GO:0008733	L-arabinose isomerase activity
PF00343	Carbohydrate phosphorylase	GI tract,Oral,Skin,UG tract	5	10	14	6	4	0.666667	GO:0005975	carbohydrate metabolic process			GO:0008184	glycogen phosphorylase activity
PF12098	Protein of unknown function (DUF3574)	Airways,GI tract,Oral,UG tract	6	9	16	6	4	0.666667
PF02810;PF03695	SEC-C motif;Uncharacterised protein family (UPF0149)	Airways,GI tract,Oral,Skin,UG tract	11	30	77	21	14	0.666667
PF14130	Domain of unknown function (DUF4297)	GI tract,Oral,Skin,UG tract	12	12	12	6	4	0.666667
PF14203	Domain of unknown function (DUF4319)	GI tract	10	11	12	6	4	0.666667
PF08887;PF08906	GAD-like domain;Domain of unknown function (DUF1851)	Airways,Blood,GI tract,Oral,Skin,UG tract	12	25	36	12	8	0.666667
PF11067	Protein of unknown function (DUF2868)	Airways,Blood,GI tract,Oral,Skin	7	22	26	9	6	0.666667
PF10729	Cell division activator CedA	Airways,GI tract,Oral,UG tract	6	10	50	9	6	0.666667	GO:0051301	cell division			GO:0003677	DNA binding
PF11199	Protein of unknown function (DUF2891)	GI tract,Oral,Skin,UG tract	8	14	87	12	8	0.666667
PF09858	Predicted membrane protein (DUF2085)	GI tract,UG tract	12	15	25	9	6	0.666667
PF10798	Biofilm development protein YmgB/AriR	Airways,GI tract,Oral,UG tract	6	12	51	12	8	0.666667	GO:0042710;GO:0071229	biofilm formation;cellular response to acid
PF05170	AsmA family	Airways,GI tract,Oral,Skin,UG tract	13	20	60	12	8	0.666667
PF13627	Prokaryotic lipoprotein-attachment site	Airways,GI tract,Oral,UG tract	10	16	58	12	8	0.666667
PF04752	ChaC-like protein	Airways,GI tract,Oral,Skin,UG tract	12	16	56	9	6	0.666667
PF02229	Transcriptional Coactivator p15 (PC4)	GI tract,Oral,UG tract	15	20	23	15	10	0.666667	GO:0006355	regulation of transcription, DNA-dependent			GO:0003713;GO:0003677	transcription coactivator activity;DNA binding
PF16976		GI tract	10	13	19	9	6	0.666667
PF10109	Mu-like prophage FluMu protein gp41	GI tract,Oral	8	10	13	6	4	0.666667
PF12685	SpoIIIAH-like protein	GI tract,Oral	24	42	81	15	10	0.666667
PF10832	Protein of unknown function (DUF2559)	Airways,GI tract,Oral,UG tract	5	9	48	9	6	0.666667
PF13783	Domain of unknown function (DUF4177)	GI tract,UG tract	13	14	17	6	4	0.666667
PF11742	Protein of unknown function (DUF3302)	Airways,GI tract,Oral,UG tract	5	9	49	9	6	0.666667
PF00471	Ribosomal protein L33	GI tract,Oral,Skin,UG tract	13	23	40	12	8	0.666667	GO:0006412	translation	GO:0005840;GO:0005622	ribosome;intracellular	GO:0003735	structural constituent of ribosome
PF03143	Elongation factor Tu C-terminal domain	Airways,Blood,GI tract,Oral,Skin,UG tract	17	24	24	6	4	0.666667					GO:0005525	GTP binding
PF14195;PF14191	Domain of unknown function (DUF4316);YodL-like	GI tract	9	11	14	6	4	0.666667
PF14193	Domain of unknown function (DUF4315)	GI tract	7	9	11	6	4	0.666667
PF14198	Transposon-encoded protein TnpV	GI tract,Oral,UG tract	10	10	12	6	4	0.666667
PF16962		GI tract,Oral	9	12	19	6	4	0.666667
PF12146	Putative lysophospholipase	GI tract,UG tract	10	12	16	6	4	0.666667
PF06992	Replication protein P	Airways,GI tract,Oral,UG tract	10	13	36	9	6	0.666667	GO:0006270	DNA replication initiation
PF13333	Integrase core domain	GI tract,Oral,Skin,UG tract	11	12	12	6	4	0.666667
PF14193	Domain of unknown function (DUF4315)	GI tract	10	12	19	9	6	0.666667
PF04957	Ribosome modulation factor	Airways,GI tract,Oral,UG tract	9	16	44	12	8	0.666667
PF16576		GI tract,Oral,UG tract	7	17	24	9	6	0.666667
PF13711	Domain of unknown function (DUF4160)	Airways,GI tract,Oral,UG tract	6	13	15	6	4	0.666667
PF14193	Domain of unknown function (DUF4315)	GI tract,Oral	9	10	13	6	4	0.666667
PF06250	Protein of unknown function (DUF1016)	GI tract,UG tract	10	11	12	6	4	0.666667
PF12643	MazG-like family	Blood,GI tract,Oral,UG tract	9	10	14	6	4	0.666667
PF12099	Protein of unknown function (DUF3575)	GI tract	5	12	23	6	4	0.666667
PF13643	Domain of unknown function (DUF4145)	Airways,GI tract,Oral,Skin,UG tract	13	18	23	6	4	0.666667
PF12989	Domain of unknown function, B. Theta Gene description (DUF3873)	Blood,GI tract	5	13	22	9	6	0.666667
PF14283	Domain of unknown function (DUF4366)	Airways,Blood,Oral,Skin,UG tract	10	17	22	12	8	0.666667
PF12674	Putative zinc ribbon domain	GI tract,Oral,UG tract	9	12	20	6	4	0.666667
PF13320	Domain of unknown function (DUF4091)	Airways,Blood,GI tract,Oral,UG tract	15	32	60	20	13	0.65
PF06558	Secretion monitor precursor protein (SecM)	Airways,GI tract,Oral,UG tract	12	22	64	17	11	0.647059					GO:0045182	translation regulator activity
PF06155	Protein of unknown function (DUF971)	Airways,Blood,GI tract,Oral,Skin,UG tract	13	30	37	14	9	0.642857
PF07445	Primosomal replication protein priB and priC	Airways,GI tract,Oral,UG tract	12	21	63	14	9	0.642857
PF03729	Short repeat of unknown function (DUF308)	Airways,Blood,GI tract,Oral,Skin,UG tract	6	19	26	14	9	0.642857
PF02733	Dak1 domain	Airways,GI tract,Oral,UG tract	19	30	43	14	9	0.642857	GO:0006071	glycerol metabolic process			GO:0004371	glycerone kinase activity
PF11944	Protein of unknown function (DUF3461)	Airways,GI tract,Oral,UG tract	12	22	64	14	9	0.642857
PF13989	YejG-like protein	Airways,GI tract,Oral,UG tract	10	18	60	14	9	0.642857
PF04351	Pilus assembly protein, PilP	Airways,Blood,GI tract,Oral,Skin,UG tract	11	33	44	14	9	0.642857
PF04353	Regulator of RNA polymerase sigma(70) subunit, Rsd/AlgQ	Airways,GI tract,Oral,UG tract	10	16	56	14	9	0.642857	GO:0006355	regulation of transcription, DNA-dependent
PF04349	Periplasmic glucan biosynthesis protein, MdoG	Airways,GI tract,Oral,UG tract	7	13	54	11	7	0.636364	GO:0016051	carbohydrate biosynthetic process	GO:0042597	periplasmic space
PF01473	Putative cell wall binding repeat	Airways,Blood,GI tract,Oral,UG tract	20	39	69	33	21	0.636364
PF06500	Alpha/beta hydrolase of unknown function (DUF1100)	Airways,GI tract,Oral,Skin,UG tract	17	28	71	11	7	0.636364
PF04340	Protein of unknown function, DUF484	Airways,GI tract,Oral,Skin,UG tract	16	27	70	11	7	0.636364
PF04076	Bacterial OB fold (BOF) protein	Airways,GI tract,Oral,UG tract	5	10	38	11	7	0.636364
PF07219	HemY protein N-terminus	Airways,GI tract,Oral,Skin	8	22	28	11	7	0.636364
PF09832	Uncharacterized protein conserved in bacteria (DUF2059)	Airways,Blood,GI tract,Oral,Skin	7	20	23	11	7	0.636364
PF14294	Domain of unknown function (DUF4372)	GI tract,Oral,UG tract	8	17	19	11	7	0.636364
PF10820	Protein of unknown function (DUF2543)	Airways,GI tract,Oral,UG tract	7	13	53	11	7	0.636364
PF07561	Domain of Unknown Function (DUF1540)	GI tract,Oral	14	20	27	8	5	0.625
PF00438	S-adenosylmethionine synthetase, N-terminal domain	GI tract,Oral,UG tract	13	13	14	8	5	0.625	GO:0006556	S-adenosylmethionine biosynthetic process			GO:0004478	methionine adenosyltransferase activity
PF04687	Microvirus H protein (pilot protein)	GI tract,Oral	11	11	72	24	15	0.625	GO:0046718	viral entry into host cell	GO:0019028	viral capsid
PF04344	Chemotaxis phosphatase, CheZ	Airways,GI tract,Oral,UG tract	13	23	59	8	5	0.625	GO:0050920	regulation of chemotaxis	GO:0009288	bacterial-type flagellum	GO:0003824	catalytic activity
PF04231	Endonuclease I	GI tract,Oral,UG tract	7	16	21	8	5	0.625					GO:0004518	nuclease activity
PF02885	Glycosyl transferase family, helical bundle domain	Airways,GI tract,Oral,Skin,UG tract	9	16	36	8	5	0.625
PF07374	Protein of unknown function (DUF1492)	GI tract,UG tract	9	13	18	8	5	0.625
PF17113		Airways,GI tract,Oral,UG tract	10	16	56	8	5	0.625
PF12750	Maff2 family	GI tract	7	9	16	8	5	0.625
PF16411;PF14292	SusE outer membrane protein	GI tract,Oral	6	15	20	8	5	0.625
PF12164	Stage V sporulation protein AA	Blood,GI tract,Oral	16	35	72	16	10	0.625
PF11888	Protein of unknown function (DUF3408)	GI tract,UG tract	5	18	25	16	10	0.625
PF14193	Domain of unknown function (DUF4315)	GI tract,Oral	10	11	17	8	5	0.625
PF07037	Putative transcription regulator (DUF1323)	Airways,GI tract,Oral,UG tract	8	12	48	8	5	0.625
PF14198	Transposon-encoded protein TnpV	GI tract	17	26	41	24	15	0.625
PF01726	LexA DNA binding domain	GI tract,Oral,UG tract	15	21	32	13	8	0.615385	GO:0006508	proteolysis			GO:0004252	serine-type endopeptidase activity
PF01207	Dihydrouridine synthase (Dus)	Airways,Blood,GI tract,Oral,Skin,UG tract	21	42	65	13	8	0.615385	GO:0008033;GO:0055114	tRNA processing;oxidation-reduction process			GO:0017150;GO:0050660	tRNA dihydrouridine synthase activity;flavin adenine dinucleotide binding
PF10685	Stress-induced bacterial acidophilic repeat motif	Airways,GI tract,Oral,Skin,UG tract	11	16	50	13	8	0.615385
PF03750	Protein of unknown function (DUF310)	Airways,Blood,GI tract,Oral,UG tract	25	31	40	13	8	0.615385
PF14131	Domain of unknown function (DUF4298)	Airways,Blood,GI tract,Oral,Skin	7	22	26	13	8	0.615385
PF12892	T surface-antigen of pili	Airways,GI tract,Oral,Skin,UG tract	9	16	24	13	8	0.615385
PF04295	D-galactarate dehydratase / Altronate hydrolase, C terminus	GI tract,Oral,UG tract	11	12	14	5	3	0.6					GO:0016836	hydro-lyase activity
PF16931		Airways,GI tract,Oral	8	11	17	5	3	0.6
PF06806	Putative excisionase (DUF1233)	Airways,GI tract,Oral	6	8	22	5	3	0.6
PF10796	Sigma-S stabilisation anti-adaptor protein	Airways,GI tract,Oral,UG tract	6	12	52	10	6	0.6			GO:0005737	cytoplasm
PF10614	Type VIII secretion system (T8SS), CsgF protein	GI tract,Oral,UG tract	6	10	43	5	3	0.6
PF01743;PF12627	Poly A polymerase head domain;Probable RNA and SrmB- binding site of polymerase A	Blood,GI tract,Oral,Skin,UG tract	9	11	12	5	3	0.6	GO:0006396	RNA processing			GO:0016779;GO:0003723	nucleotidyltransferase activity;RNA binding
PF12636	Protein of unknown function (DUF3781)	Airways,Blood,GI tract,Oral	11	12	13	5	3	0.6
PF08013	Tagatose 6 phosphate kinase	GI tract,Oral,UG tract	5	6	37	5	3	0.6	GO:0019402	galactitol metabolic process
PF14311	Domain of unknown function (DUF4379)	GI tract,UG tract	12	12	12	5	3	0.6
PF05532	CsbD-like	Airways,GI tract,Oral,Skin,UG tract	14	24	29	10	6	0.6
PF07209	Protein of unknown function (DUF1415)	Airways,GI tract,Oral,Skin	6	18	21	10	6	0.6
PF01235	Sodium:alanine symporter family	GI tract,Oral,UG tract	6	10	12	5	3	0.6	GO:0032328;GO:0006814	alanine transport;sodium ion transport	GO:0016020	membrane	GO:0015655	alanine:sodium symporter activity
PF07417	Transcriptional regulator Crl	Airways,GI tract,Oral,UG tract	12	21	63	15	9	0.6	GO:0045893	positive regulation of transcription, DNA-dependent	GO:0005737	cytoplasm
PF13954;PF13953;PF00577	PapC N-terminal domain;PapC C-terminal domain;Outer membrane usher protein	GI tract,Oral,UG tract	6	11	37	10	6	0.6	GO:0006810	transport	GO:0016020	membrane	GO:0005215;GO:0005515	transporter activity;protein binding
PF10263	SprT-like family	GI tract,Oral,Skin,UG tract	9	12	13	5	3	0.6
PF12958	Protein of unknown function (DUF3847)	GI tract,Oral,Skin,UG tract	22	33	45	30	18	0.6
PF05666	Fels-1 Prophage Protein-like	GI tract,Skin,UG tract	6	10	47	5	3	0.6
PF08821	CGGC domain	GI tract,Oral,UG tract	7	13	19	5	3	0.6
PF02462	Opacity family porin protein	Airways,Oral,UG tract	5	11	11	5	3	0.6			GO:0016020	membrane	GO:0015288	porin activity
PF16153		Airways,GI tract,Oral,Skin	6	28	50	10	6	0.6
PF00328	Histidine phosphatase superfamily (branch 2)	GI tract,UG tract	9	10	43	5	3	0.6					GO:0003993	acid phosphatase activity
PF14207	DpnD/PcfM-like protein	Airways,GI tract,Oral,UG tract	10	12	18	5	3	0.6
PF14205	Cysteine-rich KTR	GI tract	10	12	19	10	6	0.6
PF13930	DNA/RNA non-specific endonuclease	Airways,Blood,GI tract,Oral,Skin,UG tract	10	11	17	5	3	0.6
PF12954	Protein of unknown function (DUF3843)	GI tract,Oral	5	12	16	5	3	0.6
PF05170	AsmA family	Airways,GI tract,Oral,UG tract	12	20	62	10	6	0.6
PF04074	Domain of unknown function (DUF386)	GI tract,Oral	8	13	16	5	3	0.6
PF02463	RecF/RecN/SMC N terminal domain	Airways,GI tract,Oral,UG tract	9	14	16	5	3	0.6
PF17145		GI tract,UG tract	5	9	16	5	3	0.6
PF04647	Accessory gene regulator B	GI tract,Oral	15	20	25	10	6	0.6	GO:0009372;GO:0009405	quorum sensing;pathogenesis	GO:0016021	integral to membrane	GO:0008233	peptidase activity
PF13443	Cro/C1-type HTH DNA-binding domain	GI tract	10	14	17	5	3	0.6					GO:0043565	sequence-specific DNA binding
PF13777	Domain of unknown function (DUF4173)	Airways,Blood,GI tract,Oral,Skin	6	10	27	5	3	0.6
PF06005	Protein of unknown function (DUF904)	Airways,Blood,GI tract,Oral,Skin,UG tract	15	29	70	10	6	0.6	GO:0000917;GO:0043093	barrier septum assembly;cytokinesis by binary fission	GO:0005737	cytoplasm
PF14064	HmuY protein	GI tract,Oral,Skin,UG tract	6	11	12	5	3	0.6
PF05992	SbmA/BacA-like family	Airways,GI tract,Oral,Skin,UG tract	8	18	30	5	3	0.6	GO:0006810	transport	GO:0016021;GO:0009276	integral to membrane;Gram-negative-bacterium-type cell wall	GO:0005215	transporter activity
PF13036	Protein of unknown function (DUF3897)	Airways,GI tract,Oral,UG tract	11	20	62	10	6	0.6
PF10948	Protein of unknown function (DUF2635)	Airways,GI tract,Skin,UG tract	6	7	17	5	3	0.6
PF03606	C4-dicarboxylate anaerobic carrier	GI tract,Oral,Skin,UG tract	9	10	17	5	3	0.6			GO:0016021	integral to membrane
PF11775	Cobalamin biosynthesis protein CobT VWA domain	GI tract	7	9	12	5	3	0.6
PF12784	PD-(D/E)XK nuclease family transposase	GI tract	7	12	14	5	3	0.6
PF07273	Protein of unknown function (DUF1439)	Airways,Blood,GI tract,Oral,Skin,UG tract	14	26	69	15	9	0.6
PF11354	Protein of unknown function (DUF3156)	Airways,GI tract,UG tract	5	9	14	5	3	0.6
PF13443	Cro/C1-type HTH DNA-binding domain	Blood,GI tract	6	8	11	5	3	0.6					GO:0043565	sequence-specific DNA binding
PF12883	Protein of unknown function (DUF3828)	Airways,GI tract,Oral,UG tract	7	13	38	10	6	0.6
PF12895	Anaphase-promoting complex, cyclosome, subunit 3	Airways,GI tract,Oral,UG tract	10	15	19	5	3	0.6
PF11651	P22 coat protein - gene protein 5	Airways,Blood,GI tract,Oral	7	16	23	10	6	0.6
PF12958	Protein of unknown function (DUF3847)	GI tract,UG tract	14	24	34	20	12	0.6
PF09823;PF04411	Domain of unknown function (DUF2357);Protein of unknown function (DUF524)	GI tract,Oral,UG tract	5	12	13	5	3	0.6
PF12964	Protein of unknown function (DUF3853)	Airways,Blood,GI tract,Oral,UG tract	8	42	55	30	18	0.6
PF11738;PF13739	Protein of unknown function (DUF3298);Domain of unknown function (DUF4163)	GI tract,Oral,UG tract	8	18	27	5	3	0.6
PF02357	Transcription termination factor nusG	GI tract,Oral	10	12	21	5	3	0.6	GO:0006355	regulation of transcription, DNA-dependent
PF04311	Protein of unknown function (DUF459)	Airways,GI tract,Oral,Skin,UG tract	10	25	28	5	3	0.6
PF16370;PF16371		GI tract,Oral,UG tract	7	18	31	15	9	0.6
PF09581	Stage III sporulation protein AF (Spore_III_AF)	GI tract	7	11	19	5	3	0.6
PF05532	CsbD-like	Airways,GI tract,Oral,Skin,UG tract	10	17	19	5	3	0.6
PF07661	MORN repeat variant	Airways,Blood,GI tract,Oral,Skin,UG tract	6	16	23	5	3	0.6
PF03605	Anaerobic c4-dicarboxylate membrane transporter	Blood,GI tract,Oral,UG tract	10	16	28	5	3	0.6	GO:0015740	C4-dicarboxylate transport	GO:0016021	integral to membrane	GO:0015556	C4-dicarboxylate transmembrane transporter activity
PF14486	Domain of unknown function (DUF4432)	Airways,GI tract,Oral,Skin,UG tract	17	21	41	15	9	0.6
PF14193	Domain of unknown function (DUF4315)	GI tract,Oral	24	35	53	37	22	0.594595
PF04219	Protein of unknown function, DUF	Airways,Blood,GI tract,Oral,Skin,UG tract	17	32	75	27	16	0.592593
PF04403	Paraquat-inducible protein A	Airways,Blood,GI tract,Oral,Skin,UG tract	22	36	83	22	13	0.590909
PF10709	Protein of unknown function (DUF2511)	Airways,GI tract,Oral,UG tract	12	22	64	17	10	0.588235
PF12664	Protein of unknown function (DUF3789)	GI tract,Oral,UG tract	15	18	28	17	10	0.588235
PF04375	HemX	Airways,Blood,GI tract,Oral,Skin,UG tract	20	37	80	17	10	0.588235
PF09400	Protein of unknown function (DUF2002)	Airways,GI tract,Oral,UG tract	10	16	55	12	7	0.583333
PF06711	Protein of unknown function (DUF1198)	Airways,GI tract,Oral,UG tract	10	16	56	12	7	0.583333
PF04102	SlyX	Airways,Blood,GI tract,Oral,Skin,UG tract	24	39	82	24	14	0.583333
PF03104;PF00136	DNA polymerase family B, exonuclease domain;DNA polymerase family B	Airways,GI tract,Oral,UG tract	14	23	65	12	7	0.583333	GO:0006260	DNA replication			GO:0003887;GO:0000166;GO:0003677	DNA-directed DNA polymerase activity;nucleotide binding;DNA binding
PF06786	Uncharacterised protein family (UPF0253)	Airways,GI tract,Oral,UG tract	10	15	53	12	7	0.583333
PF01011	PQQ enzyme repeat	Airways,Blood,GI tract,Oral,Skin,UG tract	11	23	71	12	7	0.583333
PF15420;PF10081	Alpha/beta-hydrolase family N-terminus;Alpha/beta-hydrolase family	Airways,GI tract,Oral,Skin,UG tract	10	31	113	12	7	0.583333
PF11101	Protein of unknown function (DUF2884)	Airways,GI tract,Oral,UG tract	12	22	64	12	7	0.583333
PF13148	Protein of unknown function (DUF3987)	Blood,GI tract,Oral,UG tract	9	22	36	24	14	0.583333
PF09951	Protein of unknown function (DUF2185)	Airways,GI tract,Oral,Skin,UG tract	21	40	47	24	14	0.583333
PF14203	Domain of unknown function (DUF4319)	GI tract,Oral	23	34	52	38	22	0.578947
PF14094	Domain of unknown function (DUF4272)	Blood,GI tract,Oral	15	25	54	19	11	0.578947
PF03605	Anaerobic c4-dicarboxylate membrane transporter	Airways,GI tract,Oral,Skin,UG tract	8	32	118	19	11	0.578947	GO:0015740	C4-dicarboxylate transport	GO:0016021	integral to membrane	GO:0015556	C4-dicarboxylate transmembrane transporter activity
PF17131		Airways,GI tract,Oral,Skin,UG tract	9	37	61	26	15	0.576923
PF13561	Enoyl-(Acyl carrier protein) reductase	Airways,GI tract,Oral,Skin,UG tract	29	73	102	40	23	0.575
PF10829	Protein of unknown function (DUF2554)	Airways,GI tract,Oral,UG tract	5	11	51	7	4	0.571429
PF02655	ATP-grasp domain	GI tract,Oral	5	10	24	7	4	0.571429					GO:0046872;GO:0005524	metal ion binding;ATP binding
PF10627	Curli assembly protein CsgE	GI tract,Oral,UG tract	7	11	44	7	4	0.571429
PF14454	Prokaryotic Ubiquitin	Blood,GI tract,Oral,UG tract	7	21	31	14	8	0.571429
PF06254	Protein of unknown function (DUF1019)	Airways,GI tract,Oral,UG tract	5	9	28	7	4	0.571429
PF08816	Inhibitor of vertebrate lysozyme (Ivy)	Airways,GI tract,Oral,UG tract	8	10	50	7	4	0.571429
PF10753	Protein of unknown function (DUF2566)	Airways,GI tract,Oral,UG tract	8	14	54	7	4	0.571429
PF12787	EcsC protein family	Airways,GI tract,Oral,Skin,UG tract	20	32	110	14	8	0.571429
PF16576		Blood,GI tract,Oral,Skin,UG tract	16	31	79	14	8	0.571429
PF16262		GI tract,Oral,Skin,UG tract	9	18	23	7	4	0.571429
PF03929	PepSY-associated TM helix	Airways,Blood,GI tract,Oral,Skin,UG tract	20	32	42	14	8	0.571429
PF05321	Haemolysin expression modulating protein	Airways,GI tract,Oral,UG tract	10	16	56	7	4	0.571429
PF05229	Spore Coat Protein U domain	Airways,GI tract,Oral,Skin,UG tract	8	15	18	7	4	0.571429
PF04224	Protein of unknown function, DUF417	Airways,GI tract,Oral,UG tract	6	13	21	7	4	0.571429
PF04286	Protein of unknown function (DUF445)	GI tract,Oral,UG tract	10	23	38	7	4	0.571429
PF13987	YedD-like protein	Airways,GI tract,Oral,UG tract	6	12	52	7	4	0.571429
PF13561	Enoyl-(Acyl carrier protein) reductase	Airways,GI tract,Oral,Skin	11	16	31	7	4	0.571429
PF09913	Predicted membrane protein (DUF2142)	Airways,Blood,GI tract,Oral,Skin	5	13	33	7	4	0.571429
PF12958	Protein of unknown function (DUF3847)	Blood,GI tract,Oral,Skin,UG tract	9	12	14	7	4	0.571429
PF14512	Putative TM nitroreductase	GI tract,Oral	15	21	23	14	8	0.571429
PF00874;PF03123	PRD domain;CAT RNA binding domain	Blood,GI tract,Oral,UG tract	11	15	53	7	4	0.571429	GO:0006355	regulation of transcription, DNA-dependent			GO:0003723	RNA binding
PF13306	Leucine rich repeats (6 copies)	GI tract,Oral,UG tract	6	11	16	7	4	0.571429
PF04375	HemX	Airways,GI tract,Oral,Skin	6	17	21	7	4	0.571429
PF16149		GI tract,Oral,UG tract	8	20	40	7	4	0.571429
PF05406	WGR domain	GI tract,Oral	5	10	24	7	4	0.571429
PF03180	NLPA lipoprotein	Airways,Blood,GI tract,Oral,Skin,UG tract	12	22	54	7	4	0.571429
PF13443	Cro/C1-type HTH DNA-binding domain	Airways,Blood,GI tract,Oral,Skin,UG tract	8	35	48	30	17	0.566667					GO:0043565	sequence-specific DNA binding
PF01815	Rop protein	Airways,GI tract,Oral,Skin,UG tract	26	37	45	30	17	0.566667
PF03891	Domain of unknown function (DUF333)	Airways,GI tract,Oral,Skin,UG tract	18	38	87	23	13	0.565217
PF01156	Inosine-uridine preferring nucleoside hydrolase	Airways,GI tract,Oral,Skin,UG tract	20	40	57	16	9	0.5625
PF02357	Transcription termination factor nusG	GI tract,Oral,UG tract	8	24	36	16	9	0.5625	GO:0006355	regulation of transcription, DNA-dependent
PF07348	Syd protein (SUKH-2)	Airways,GI tract,Oral,UG tract	12	21	63	16	9	0.5625			GO:0009898	internal side of plasma membrane
PF05170	AsmA family	Airways,GI tract,Oral,UG tract	12	21	63	16	9	0.5625
PF14300	Domain of unknown function (DUF4375)	Airways,Blood,GI tract,Oral,Skin,UG tract	7	34	49	16	9	0.5625
PF04350	Pilus assembly protein, PilO	Airways,Blood,GI tract,Oral,Skin,UG tract	11	34	45	16	9	0.5625
PF07429	4-alpha-L-fucosyltransferase glycosyl transferase group 56	Airways,GI tract,Oral,UG tract	15	25	67	16	9	0.5625	GO:0009246	enterobacterial common antigen biosynthetic process	GO:0009276	Gram-negative-bacterium-type cell wall	GO:0008417	fucosyltransferase activity
PF03350	Uncharacterized protein family, UPF0114	Airways,Blood,GI tract,Oral,Skin,UG tract	21	38	144	25	14	0.56
PF11888	Protein of unknown function (DUF3408)	Airways,Blood,GI tract,Oral,UG tract	10	37	58	34	19	0.558824
PF13708	Methyltransferase domain	Airways,GI tract,Oral,UG tract	7	9	33	9	5	0.555556
PF13306	Leucine rich repeats (6 copies)	GI tract,Oral,UG tract	11	17	25	9	5	0.555556
PF16476		Airways,GI tract,Oral,UG tract	5	20	25	9	5	0.555556
PF12146	Putative lysophospholipase	Airways,GI tract,Oral,Skin,UG tract	19	26	35	18	10	0.555556
PF02898	Nitric oxide synthase, oxygenase domain	Airways,Blood,GI tract,Oral,Skin,UG tract	7	15	35	9	5	0.555556	GO:0006809;GO:0055114	nitric oxide biosynthetic process;oxidation-reduction process			GO:0004517	nitric-oxide synthase activity
PF14193	Domain of unknown function (DUF4315)	GI tract	11	14	16	9	5	0.555556
PF09406	Protein of unknown function (DUF2004)	Airways,GI tract,Oral	14	15	17	9	5	0.555556
PF06082	Bacterial putative lipoprotein (DUF940)	Blood,GI tract,Oral,Skin,UG tract	7	12	45	9	5	0.555556
PF11776	Domain of unknown function (DUF3315)	Airways,GI tract,Oral,Skin,UG tract	7	13	53	9	5	0.555556
PF09584	Phage shock protein PspD (Phageshock_PspD)	Airways,GI tract,Oral,UG tract	9	15	54	9	5	0.555556
PF02812;PF00208	Glu/Leu/Phe/Val dehydrogenase, dimerisation domain;Glutamate/Leucine/Phenylalanine/Valine dehydrogenase	Airways,GI tract,Oral,UG tract	8	17	45	9	5	0.555556	GO:0006520;GO:0055114	cellular amino acid metabolic process;oxidation-reduction process			GO:0016491	oxidoreductase activity
PF13612	Transposase DDE domain	Airways,Blood,GI tract,Oral,UG tract	7	17	19	9	5	0.555556
PF14196	L-2-amino-thiazoline-4-carboxylic acid hydrolase	GI tract,Oral,UG tract	19	25	37	18	10	0.555556
PF13985	YbgS-like protein	Airways,GI tract,Oral,UG tract	6	11	51	9	5	0.555556
PF14294	Domain of unknown function (DUF4372)	Blood,GI tract,Oral,Skin,UG tract	6	17	18	9	5	0.555556
PF07784	Protein of unknown function (DUF1622)	Blood,GI tract,Oral,Skin,UG tract	9	21	82	9	5	0.555556
PF06097	Bacterial protein of unknown function (DUF945)	Airways,Blood,GI tract,Oral,Skin,UG tract	15	30	73	20	11	0.55
PF17206;PF03925	SeqA protein	Airways,Blood,GI tract,Oral,Skin,UG tract	16	30	73	20	11	0.55	GO:0032297	negative regulation of DNA-dependent DNA replication initiation			GO:0003677	DNA binding
PF13443	Cro/C1-type HTH DNA-binding domain	Airways,Blood,GI tract,Oral,Skin,UG tract	20	29	36	20	11	0.55					GO:0043565	sequence-specific DNA binding
PF14283	Domain of unknown function (DUF4366)	Airways,GI tract,Oral,Skin,UG tract	16	26	36	22	12	0.545455
PF05840	Bacteriophage replication gene A protein (GPA)	Airways,GI tract,Oral,Skin,UG tract	12	15	37	11	6	0.545455	GO:0006260	DNA replication
PF08956	Domain of unknown function (DUF1869)	Airways,GI tract,Oral,UG tract	8	13	54	11	6	0.545455
PF13443	Cro/C1-type HTH DNA-binding domain	GI tract,Oral	13	18	21	11	6	0.545455					GO:0043565	sequence-specific DNA binding
PF13333	Integrase core domain	Airways,Blood,GI tract,Oral,Skin,UG tract	19	21	23	11	6	0.545455
PF10620	Phosphoribosyl-dephospho-CoA transferase MdcG	Airways,Blood,GI tract,Oral,Skin,UG tract	14	24	45	11	6	0.545455					GO:0016779	nucleotidyltransferase activity
PF06932	Protein of unknown function (DUF1283)	Airways,GI tract,Oral,UG tract	12	22	63	11	6	0.545455
PF09643	YopX protein	Airways,GI tract,Oral,Skin,UG tract	11	22	31	11	6	0.545455
PF14192	Domain of unknown function (DUF4314)	GI tract,Oral,UG tract	14	19	22	11	6	0.545455
PF06611	Protein of unknown function (DUF1145)	Airways,GI tract,Oral,UG tract	13	23	65	11	6	0.545455
PF06804	NlpB/DapX lipoprotein	Airways,GI tract,Oral,Skin,UG tract	15	29	72	11	6	0.545455
PF03846	Cell division inhibitor SulA	Airways,GI tract,Oral,UG tract	13	23	65	11	6	0.545455	GO:0051782;GO:0009432	negative regulation of cell division;SOS response	GO:0009276	Gram-negative-bacterium-type cell wall
PF03170	Bacterial cellulose synthase subunit	Airways,GI tract,Oral,UG tract	14	18	61	11	6	0.545455	GO:0006011	UDP-glucose metabolic process	GO:0016020	membrane
PF14555	UBA-like domain	GI tract,Oral,UG tract	8	19	27	11	6	0.545455
PF04074	Domain of unknown function (DUF386)	Airways,GI tract,Oral,Skin	13	21	43	11	6	0.545455
PF12669	Virus attachment protein p12 family	GI tract,Oral,UG tract	15	21	30	11	6	0.545455
PF12670	Protein of unknown function (DUF3792)	GI tract	13	26	55	11	6	0.545455
PF05595	Domain of unknown function (DUF771)	Airways,Blood,GI tract,Oral,Skin,UG tract	7	21	46	11	6	0.545455
PF06226	Protein of unknown function (DUF1007)	Airways,Blood,GI tract,Oral,Skin,UG tract	16	28	38	11	6	0.545455
PF11042	Protein of unknown function (DUF2750)	Airways,GI tract,Oral,Skin,UG tract	6	21	31	11	6	0.545455
PF13801	Heavy-metal resistance	Airways,GI tract,Oral,UG tract	5	9	50	11	6	0.545455
PF04225;PF08525	Opacity-associated protein A LysM-like domain;Opacity-associated protein A N-terminal motif	Airways,GI tract,Oral,UG tract	12	22	64	11	6	0.545455
PF06790	Uncharacterised protein family (UPF0259)	Airways,GI tract,Oral,UG tract	12	21	63	13	7	0.538462
PF04632	Fusaric acid resistance protein family	Airways,GI tract,Oral,UG tract	11	17	57	13	7	0.538462	GO:0006810	transport	GO:0005886	plasma membrane
PF03605	Anaerobic c4-dicarboxylate membrane transporter	Airways,Blood,GI tract,Oral,UG tract	16	35	55	13	7	0.538462	GO:0015740	C4-dicarboxylate transport	GO:0016021	integral to membrane	GO:0015556	C4-dicarboxylate transmembrane transporter activity
PF04246	Positive regulator of sigma(E), RseC/MucC	Blood,GI tract,Oral,Skin,UG tract	9	42	70	13	7	0.538462
PF08897	Domain of unknown function (DUF1841)	Airways,GI tract,Oral,Skin	7	23	28	13	7	0.538462
PF07191	zinc-ribbons	Airways,GI tract,Oral,UG tract	10	16	56	13	7	0.538462
PF03767	HAD superfamily, subfamily IIIB (Acid phosphatase)	Airways,Blood,GI tract,Oral,Skin,UG tract	20	40	98	15	8	0.533333					GO:0003993	acid phosphatase activity
PF08928;PF08929	Domain of unknown function (DUF1910);Domain of unknown function (DUF1911)	Airways,Blood,GI tract,Oral,Skin,UG tract	11	25	39	15	8	0.533333
PF04996	Succinylarginine dihydrolase	Airways,GI tract,Oral,Skin,UG tract	10	21	67	15	8	0.533333	GO:0006525	arginine metabolic process			GO:0009015	N-succinylarginine dihydrolase activity
PF13571	Domain of unknown function (DUF4133)	Airways,Blood,GI tract,Oral,Skin,UG tract	12	54	80	49	26	0.530612
PF05962	HutD	Airways,GI tract,Oral,Skin,UG tract	18	30	74	17	9	0.529412
PF02300	Fumarate reductase subunit C	Airways,Blood,GI tract,Oral,Skin,UG tract	19	35	78	17	9	0.529412			GO:0016020	membrane
PF10786	Glucose-6-phosphate 1-dehydrogenase (EC 1.1.1.49)	Airways,Blood,GI tract,Oral,Skin,UG tract	11	38	93	17	9	0.529412
PF07759	Protein of unknown function (DUF1615)	Airways,GI tract,Oral,Skin,UG tract	13	26	72	17	9	0.529412
PF04217	Protein of unknown function, DUF412	Airways,Blood,GI tract,Oral,Skin,UG tract	17	32	75	17	9	0.529412
PF14202	Transposon-encoded protein TnpW	Airways,Blood,GI tract,Oral,Skin,UG tract	34	52	80	51	27	0.529412
PF12099	Protein of unknown function (DUF3575)	Blood,GI tract,Oral,UG tract	8	30	50	19	10	0.526316
PF01295;PF12633	Adenylate cyclase, class-I;Adenylate cyclase NT domain	Airways,Blood,GI tract,Oral,Skin,UG tract	17	30	73	19	10	0.526316	GO:0006171	cAMP biosynthetic process			GO:0004016	adenylate cyclase activity
PF03989;PF00521	DNA gyrase C-terminal domain, beta-propeller;DNA gyrase/topoisomerase IV, subunit A	GI tract,Oral	17	37	71	21	11	0.52381	GO:0006265	DNA topological change	GO:0005694	chromosome	GO:0003916;GO:0003918;GO:0005524;GO:0003677	DNA topoisomerase activity;DNA topoisomerase type II (ATP-hydrolyzing) activity;ATP binding;DNA binding
PF02119	Flagellar P-ring protein	Airways,GI tract,Oral,Skin,UG tract	23	47	152	23	12	0.521739	GO:0071973	bacterial-type flagellar cell motility	GO:0009428;GO:0030288	bacterial-type flagellum basal body, distal rod, P ring;outer membrane-bounded periplasmic space	GO:0005198	structural molecule activity
PF16215		GI tract,Oral,Skin,UG tract	9	32	45	25	13	0.52
PF12459	D-Ala-teichoic acid biosynthesis protein	Airways,Blood,GI tract,Oral,Skin,UG tract	5	35	143	25	13	0.52
PF14512	Putative TM nitroreductase	GI tract,Oral,Skin,UG tract	32	42	58	27	14	0.518519
PF06908	Protein of unknown function (DUF1273)	Blood,GI tract,Oral	25	45	68	35	18	0.514286
PF13561	Enoyl-(Acyl carrier protein) reductase	Airways,Blood,GI tract,Oral,Skin,UG tract	50	80	212	53	27	0.509434
PF01991	ATP synthase (E/31 kDa) subunit	GI tract,Oral	12	16	26	6	3	0.5	GO:0015991	ATP hydrolysis coupled proton transport	GO:0033178	proton-transporting two-sector ATPase complex, catalytic domain	GO:0046961	proton-transporting ATPase activity, rotational mechanism
PF07922	Glycosyltransferase family 52	Airways,Oral,Skin	12	17	17	6	3	0.5
PF08238	Sel1 repeat	Airways,GI tract,Oral,Skin,UG tract	13	24	62	14	7	0.5
PF11193	Protein of unknown function (DUF2812)	Airways,Blood,GI tract,Oral,UG tract	15	24	56	20	10	0.5
PF08975	Domain of unknown function (DUF1868)	Airways,Blood,GI tract,Oral,Skin,UG tract	5	12	16	6	3	0.5
PF02264;PF11471	LamB porin;Maltoporin periplasmic N-terminal extension	Airways,GI tract,Oral,UG tract	5	6	23	6	3	0.5	GO:0006810	transport	GO:0016020	membrane
PF00920	Dehydratase family	GI tract,Oral	12	20	29	10	5	0.5	GO:0008152	metabolic process			GO:0003824	catalytic activity
PF01446	Replication protein	Airways,Blood,GI tract,Oral,Skin,UG tract	10	19	30	10	5	0.5	GO:0006260	DNA replication	GO:0005727	extrachromosomal circular DNA	GO:0003677	DNA binding
PF10954	Protein of unknown function (DUF2755)	Airways,GI tract,Oral,UG tract	7	13	53	10	5	0.5			GO:0016021	integral to membrane
PF03180	NLPA lipoprotein	Airways,Blood,GI tract,Oral,Skin,UG tract	20	33	58	18	9	0.5
PF11146	Protein of unknown function (DUF2905)	Blood,GI tract,Oral,UG tract	12	15	19	6	3	0.5
PF10610	Thin aggregative fimbriae synthesis protein	GI tract,Oral,UG tract	7	12	45	6	3	0.5
PF13996	YobH-like protein	Airways,GI tract,Oral,UG tract	10	16	51	10	5	0.5
PF10978	Protein of unknown function (DUF2785)	Airways,Blood,GI tract,Oral,UG tract	7	19	54	12	6	0.5
PF04976	DMSO reductase anchor subunit (DmsC)	GI tract,Oral,Skin,UG tract	7	10	85	12	6	0.5	GO:0019645	anaerobic electron transport chain	GO:0016021	integral to membrane
PF05895	Siphovirus protein of unknown function (DUF859)	GI tract,Oral,UG tract	12	16	20	6	3	0.5
PF17161;PF16318		Airways,GI tract,Oral,Skin,UG tract	5	21	31	12	6	0.5
PF15977		Airways,GI tract,Oral,UG tract	5	8	27	6	3	0.5
PF04222	Protein of unknown function (DUF416)	Airways,Blood,GI tract,Oral,Skin,UG tract	16	31	74	16	8	0.5
PF10689	Protein of unknown function (DUF2496)	Airways,GI tract,Oral,UG tract	12	21	63	12	6	0.5
PF14198	Transposon-encoded protein TnpV	GI tract	18	25	39	22	11	0.5
PF07358	Protein of unknown function (DUF1482)	Airways,GI tract,Oral,UG tract	8	12	52	10	5	0.5
PF07351	Protein of unknown function (DUF1480)	Airways,GI tract,Oral,UG tract	11	20	62	12	6	0.5
PF14730	Domain of unknown function (DUF4468) with TBP-like fold	Blood,GI tract	5	28	55	14	7	0.5
PF07374	Protein of unknown function (DUF1492)	GI tract,Oral,Skin,UG tract	17	23	26	14	7	0.5
PF04338	Protein of unknown function, DUF481	Airways,GI tract,Oral,UG tract	5	24	41	6	3	0.5
PF06788	Uncharacterised protein family (UPF0257)	Airways,GI tract,Oral,UG tract	7	12	51	10	5	0.5			GO:0005886	plasma membrane
PF04918;PF04914	DltD central region;DltD C-terminal region	Airways,Blood,GI tract,Oral,Skin	7	13	26	6	3	0.5
PF05869	DNA N-6-adenine-methyltransferase (Dam)	Blood,GI tract,Skin	5	10	20	8	4	0.5	GO:0032775	DNA methylation on adenine			GO:0009007;GO:0003677	site-specific DNA-methyltransferase (adenine-specific) activity;DNA binding
PF05861	Bacterial phosphonate metabolism protein (PhnI)	Airways,GI tract,Oral,Skin,UG tract	21	29	73	16	8	0.5	GO:0019634	organic phosphonate metabolic process
PF15595	Immunity protein 31	Airways,GI tract,Oral,Skin	9	11	13	6	3	0.5
PF09957	Uncharacterized protein conserved in bacteria (DUF2191)	Airways,Oral	6	11	16	6	3	0.5
PF06791;PF09718	Prophage tail length tape measure protein;Lambda phage tail tape-measure protein (Tape_meas_lam_C)	Airways,GI tract,UG tract	10	13	34	10	5	0.5
PF16552		GI tract,Oral,Skin,UG tract	6	11	88	6	3	0.5
PF10636	Hemin uptake protein hemP	Airways,GI tract,UG tract	10	15	56	6	3	0.5
PF04632	Fusaric acid resistance protein family	Airways,GI tract,Oral,UG tract	5	7	47	6	3	0.5	GO:0006810	transport	GO:0005886	plasma membrane
PF07027	Protein of unknown function (DUF1318)	Airways,GI tract,Oral,UG tract	14	24	66	12	6	0.5
PF11739	Dicarboxylate transport	Airways,Blood,GI tract,Oral,Skin,UG tract	15	28	71	12	6	0.5
PF04269	Protein of unknown function, DUF440	Airways,Blood,GI tract,Oral,Skin,UG tract	16	30	73	20	10	0.5
PF14283	Domain of unknown function (DUF4366)	GI tract	8	13	14	6	3	0.5
PF16358		Airways,GI tract,Oral,UG tract	13	22	60	10	5	0.5
PF12992	Domain of unknown function, B. Theta Gene description (DUF3876)	Airways,Blood,GI tract,Oral,UG tract	5	31	55	34	17	0.5
PF14594	Siphovirus ReqiPepy6 Gp37-like protein	Blood,GI tract,Oral,UG tract	14	22	35	12	6	0.5
PF09546	Stage III sporulation protein AE (spore_III_AE)	GI tract	14	30	61	16	8	0.5
PF05845	Bacterial phosphonate metabolism protein (PhnH)	Airways,GI tract,Oral,Skin,UG tract	21	29	73	18	9	0.5	GO:0019634	organic phosphonate metabolic process
PF02447	GntP family permease	Airways,GI tract,Oral,Skin,UG tract	12	13	18	8	4	0.5	GO:0035429	gluconate transmembrane transport	GO:0016020	membrane	GO:0015128	gluconate transmembrane transporter activity
PF14209	Domain of unknown function (DUF4321)	GI tract	10	18	36	12	6	0.5
PF07015	VirC1 protein	Airways,Blood,GI tract,Oral,Skin,UG tract	16	35	87	16	8	0.5
PF13748	ABC transporter transmembrane region	Airways,Blood,GI tract,Oral,Skin,UG tract	6	17	21	6	3	0.5	GO:0006810;GO:0055085	transport;transmembrane transport	GO:0016021	integral to membrane	GO:0042626;GO:0005524	ATPase activity, coupled to transmembrane movement of substances;ATP binding
PF13992	YecR-like lipoprotein	GI tract,Oral,Skin,UG tract	6	10	43	6	3	0.5
PF15979		GI tract,Oral,Skin,UG tract	7	22	39	16	8	0.5
PF03502	Nucleoside-specific channel-forming protein, Tsx	Airways,GI tract,Oral,UG tract	10	16	56	12	6	0.5			GO:0009279	cell outer membrane
PF15608;PF11202	PELOTA RNA binding domain;Phosphoribosyl transferase (PRTase)	Airways,Blood,GI tract,Oral,Skin,UG tract	24	28	43	8	4	0.5
PF01320	Colicin immunity protein / pyocin immunity protein	Airways,Blood,GI tract,Oral	11	13	13	6	3	0.5					GO:0015643	toxic substance binding
PF03577	Peptidase family C69	Airways,Blood,GI tract,Oral,Skin,UG tract	27	39	75	26	13	0.5	GO:0006508	proteolysis			GO:0016805	dipeptidase activity
PF15587	Immunity protein 48	Airways,GI tract,Oral	6	15	24	8	4	0.5
PF01704	UTP--glucose-1-phosphate uridylyltransferase	Airways,GI tract,Oral,Skin,UG tract	10	30	123	10	5	0.5	GO:0008152	metabolic process			GO:0070569	uridylyltransferase activity
PF13707	RloB-like protein	Airways,GI tract,Oral,Skin,UG tract	11	15	16	8	4	0.5
PF03981;PF13099	Ubiquinol-cytochrome C chaperone;Domain of unknown function (DUF3944)	Airways,GI tract,Oral,UG tract	11	15	117	8	4	0.5
PF00267	Gram-negative porin	GI tract,Oral,UG tract	5	10	43	8	4	0.5	GO:0006810	transport	GO:0016020	membrane	GO:0015288	porin activity
PF06470;PF02463	SMC proteins Flexible Hinge Domain;RecF/RecN/SMC N terminal domain	Airways,GI tract,Oral,Skin,UG tract	12	23	32	6	3	0.5	GO:0051276	chromosome organization	GO:0005694	chromosome	GO:0005515;GO:0005524	protein binding;ATP binding
PF06942	GlpM protein	Airways,GI tract,Oral,Skin,UG tract	9	20	64	12	6	0.5
PF12784	PD-(D/E)XK nuclease family transposase	GI tract,Oral	14	20	28	10	5	0.5
PF13591	MerR HTH family regulatory protein	Airways,GI tract,Oral,UG tract	6	8	24	6	3	0.5
PF04102	SlyX	Airways,Blood,GI tract,Oral,Skin,UG tract	7	30	40	12	6	0.5
PF05866	Endodeoxyribonuclease RusA	GI tract,Oral,UG tract	12	14	15	6	3	0.5	GO:0006310;GO:0006281	DNA recombination;DNA repair			GO:0000287	magnesium ion binding
PF12684	PDDEXK-like domain of unknown function (DUF3799)	Blood,GI tract,Oral,Skin,UG tract	11	24	47	8	4	0.5
PF13196	Protein of unknown function (DUF4012)	GI tract,Oral,Skin,UG tract	8	17	28	10	5	0.5
PF10945	Protein of unknown function (DUF2629)	Airways,GI tract,Oral,UG tract	7	11	49	8	4	0.5
PF05762	VWA domain containing CoxE-like protein	Airways,Blood,GI tract,Oral,UG tract	18	45	110	20	10	0.5
PF16153		GI tract,Oral,Skin,UG tract	8	28	36	10	5	0.5
PF13983	YsaB-like lipoprotein	Airways,GI tract,Oral,UG tract	6	12	52	10	5	0.5
PF16160		GI tract	12	24	31	16	8	0.5
PF10713	Protein of unknown function (DUF2509)	Airways,GI tract,Oral,UG tract	6	12	52	6	3	0.5
PF15562	Immunity protein 10	GI tract,Skin	6	11	19	6	3	0.5
PF05247	Flagellar transcriptional activator (FlhD)	Airways,GI tract,Oral,UG tract	15	25	61	12	6	0.5	GO:0044780;GO:0045893	bacterial-type flagellum assembly;positive regulation of transcription, DNA-dependent
PF00874;PF03123	PRD domain;CAT RNA binding domain	GI tract,Oral	14	15	21	6	3	0.5	GO:0006355	regulation of transcription, DNA-dependent			GO:0003723	RNA binding
PF14277	Domain of unknown function (DUF4364)	GI tract,Oral	11	15	21	6	3	0.5
PF00267	Gram-negative porin	GI tract,Oral,UG tract	7	13	36	6	3	0.5	GO:0006810	transport	GO:0016020	membrane	GO:0015288	porin activity
PF08349	Protein of unknown function (DUF1722)	Airways,GI tract,Oral,UG tract	15	22	61	16	8	0.5
PF10387	Protein of unknown function (DUF2442)	Airways,GI tract,Oral,UG tract	18	27	33	12	6	0.5
PF16576		Airways,Blood,GI tract,Oral,Skin,UG tract	12	49	81	22	11	0.5
PF16732;PF07963	Prokaryotic N-terminal methylation motif	Airways,Blood,GI tract,Oral,Skin	7	15	16	6	3	0.5
PF06252	Protein of unknown function (DUF1018)	Airways,GI tract,Oral,UG tract	12	19	19	8	4	0.5
PF10765	Protein of unknown function (DUF2591)	Airways,GI tract,Oral,UG tract	7	9	19	8	4	0.5
PF12746	GNAT acetyltransferase	Airways,Blood,GI tract,Oral	7	13	27	6	3	0.5
PF14193	Domain of unknown function (DUF4315)	GI tract,Oral	11	12	14	6	3	0.5
PF04361	Protein of unknown function (DUF494)	Airways,GI tract,Oral,Skin,UG tract	15	36	80	24	12	0.5
PF03222	Tryptophan/tyrosine permease family	Airways,GI tract,Oral,UG tract	6	12	51	12	6	0.5	GO:0003333	amino acid transmembrane transport
PF06004	Bacterial protein of unknown function (DUF903)	Airways,GI tract,Oral,UG tract	8	15	54	8	4	0.5
PF07963	Prokaryotic N-terminal methylation motif	Airways,GI tract,Oral,UG tract	12	22	64	14	7	0.5
PF13306	Leucine rich repeats (6 copies)	GI tract,Oral	6	12	12	6	3	0.5
PF08136	30S ribosomal protein subunit S22 family	Airways,GI tract,Oral,UG tract	5	11	50	8	4	0.5	GO:0006412	translation	GO:0005840	ribosome	GO:0003735	structural constituent of ribosome
PF10781	Dextransucrase DSRB	Airways,GI tract,Oral,UG tract	12	18	59	12	6	0.5
PF06610	Protein of unknown function (DUF1144)	Airways,GI tract,Oral,UG tract	8	14	53	10	5	0.5			GO:0016021	integral to membrane	GO:0034639	L-amino acid efflux transmembrane transporter activity
PF01679	Proteolipid membrane potential modulator	Airways,GI tract,Oral,UG tract	8	14	53	10	5	0.5			GO:0016021	integral to membrane
PF03090	Replicase family	Airways,GI tract,Oral,Skin,UG tract	7	10	25	6	3	0.5
PF16475		Blood,GI tract,Oral,UG tract	5	15	43	10	5	0.5
PF06094	AIG2-like family	Airways,GI tract,Oral,Skin,UG tract	5	12	24	6	3	0.5
PF00478	IMP dehydrogenase / GMP reductase domain	Airways,GI tract,Oral,Skin,UG tract	16	37	63	12	6	0.5	GO:0055114	oxidation-reduction process			GO:0003824	catalytic activity
PF08085	Entericidin EcnA/B family	Airways,Blood,GI tract,Oral,Skin,UG tract	20	37	79	20	10	0.5	GO:0009636	response to toxic substance	GO:0016020	membrane
PF03611	PTS system sugar-specific permease component	Blood,GI tract,Oral,UG tract	10	11	12	6	3	0.5	GO:0009401	phosphoenolpyruvate-dependent sugar phosphotransferase system	GO:0016021	integral to membrane
PF15418	Domain of unknown function (DUF4625)	Airways,GI tract,Oral,UG tract	5	25	51	10	5	0.5
PF06177	QueT transporter	Airways,GI tract,Oral,Skin,UG tract	8	14	22	6	3	0.5			GO:0005886	plasma membrane
PF13443	Cro/C1-type HTH DNA-binding domain	GI tract,Oral,UG tract	9	28	36	24	12	0.5					GO:0043565	sequence-specific DNA binding
PF10941	Protein of unknown function DUF2620	Blood,GI tract,Oral,UG tract	17	19	55	20	10	0.5
PF10137	Predicted nucleotide-binding protein containing TIR-like domain	Airways,GI tract,Oral,Skin,UG tract	17	22	30	14	7	0.5
PF13098	Thioredoxin-like domain	Airways,GI tract,Oral,Skin,UG tract	8	13	41	6	3	0.5
PF04245	37-kD nucleoid-associated bacterial protein	Airways,Blood,GI tract,Oral,Skin,UG tract	16	31	74	18	9	0.5			GO:0009295	nucleoid
PF03644	Glycosyl hydrolase family 85	Blood,GI tract,Oral,Skin,UG tract	6	9	86	10	5	0.5			GO:0005737	cytoplasm	GO:0033925	mannosyl-glycoprotein endo-beta-N-acetylglucosaminidase activity
PF05940	NnrS protein	Airways,Blood,GI tract,Oral,Skin,UG tract	5	20	26	8	4	0.5
PF13333	Integrase core domain	GI tract,Oral,UG tract	14	17	17	6	3	0.5
PF05580	SpoIVB peptidase S55	GI tract,Oral,UG tract	14	30	47	8	4	0.5
PF07463;PF13392	NUMOD4 motif;HNH endonuclease	GI tract,UG tract	6	11	21	6	3	0.5					GO:0016788	hydrolase activity, acting on ester bonds
PF11611	Domain of unknown function (DUF4352)	GI tract,Oral,Skin,UG tract	7	10	14	6	3	0.5
PF10662	Ethanolamine utilisation - propanediol utilisation	GI tract,Oral,Skin,UG tract	12	16	18	6	3	0.5	GO:0006576	cellular biogenic amine metabolic process			GO:0005524	ATP binding
PF09639	YjcQ protein	GI tract,Oral,Skin,UG tract	16	22	36	14	7	0.5
PF14539	Domain of unknown function (DUF4442)	Airways,GI tract,Skin,UG tract	8	15	19	6	3	0.5
PF04220	Der GTPase activator (YihI)	Airways,Blood,GI tract,Oral,Skin,UG tract	16	31	74	18	9	0.5
PF08971	Glycogen synthesis protein	Airways,GI tract,Oral,UG tract	8	13	53	6	3	0.5	GO:0005978	glycogen biosynthetic process
PF06006	Bacterial protein of unknown function (DUF905)	Airways,GI tract,Oral,UG tract	6	9	44	10	5	0.5
PF17032		GI tract,Oral,UG tract	9	18	31	6	3	0.5
PF06995	Phage P2 GpU	Airways,GI tract,Oral,UG tract	22	30	41	18	9	0.5
PF01337	Barstar (barnase inhibitor)	Airways,GI tract,Oral,UG tract	15	25	67	18	9	0.5
PF03411	Penicillin-insensitive murein endopeptidase	Airways,Blood,GI tract,Oral,Skin,UG tract	16	27	67	18	9	0.5	GO:0006508	proteolysis	GO:0030288	outer membrane-bounded periplasmic space	GO:0004252	serine-type endopeptidase activity
PF08905	Domain of unknown function (DUF1850)	Blood,GI tract,Oral,UG tract	15	25	35	6	3	0.5
PF10799	Biofilm formation protein (YliH/bssR)	Airways,GI tract,Oral,UG tract	5	11	51	8	4	0.5
PF16820		Blood,GI tract,Oral,UG tract	8	25	36	14	7	0.5
PF07305	Protein of unknown function (DUF1454)	Airways,GI tract,Oral,UG tract	12	22	64	12	6	0.5
PF02611	CDP-diacylglycerol pyrophosphatase	Airways,GI tract,Oral,UG tract	13	20	122	12	6	0.5	GO:0008654	phospholipid biosynthetic process	GO:0016020	membrane	GO:0008715	CDP-diacylglycerol diphosphatase activity
PF01654	Bacterial Cytochrome Ubiquinol Oxidase	Airways,GI tract,Oral,Skin,UG tract	13	27	41	8	4	0.5			GO:0016020	membrane
PF15655	NTF2 fold immunity protein	Airways,GI tract,Oral,Skin	7	14	15	6	3	0.5
PF06995	Phage P2 GpU	Airways,Blood,GI tract,Oral,Skin,UG tract	14	20	39	14	7	0.5
PF02595	Glycerate kinase family	GI tract,Oral,Skin	10	12	24	6	3	0.5	GO:0031388	organic acid phosphorylation			GO:0008887	glycerate kinase activity
PF04316	Anti-sigma-28 factor, FlgM	Airways,GI tract,Oral,UG tract	13	22	58	8	4	0.5	GO:0045892	negative regulation of transcription, DNA-dependent
PF01235	Sodium:alanine symporter family	Blood,GI tract,Oral,Skin,UG tract	20	24	24	10	5	0.5	GO:0032328;GO:0006814	alanine transport;sodium ion transport	GO:0016020	membrane	GO:0015655	alanine:sodium symporter activity
PF11738;PF13739	Protein of unknown function (DUF3298);Domain of unknown function (DUF4163)	GI tract,Oral	8	11	13	6	3	0.5
PF04074	Domain of unknown function (DUF386)	GI tract,UG tract	8	11	37	6	3	0.5
PF05171	Haemin-degrading HemS.ChuX domain	Airways,GI tract,Skin,UG tract	13	17	22	6	3	0.5	GO:0006826	iron ion transport
PF06486	Protein of unknown function (DUF1093)	Blood,GI tract,Oral,UG tract	9	15	49	6	3	0.5
PF04273	Putative phosphatase (DUF442)	Airways,Blood,GI tract,Oral,Skin	10	20	23	10	5	0.5					GO:0016787	hydrolase activity
PF06042	Bacterial protein of unknown function (DUF925)	Airways,Blood,GI tract,Oral,Skin,UG tract	14	39	91	24	12	0.5
PF07080	Protein of unknown function (DUF1348)	Airways,GI tract,Oral,Skin,UG tract	12	13	20	10	5	0.5
PF16924		GI tract,Oral	15	17	21	6	3	0.5
PF13443	Cro/C1-type HTH DNA-binding domain	GI tract,Oral,Skin,UG tract	60	108	172	124	61	0.491935					GO:0043565	sequence-specific DNA binding
PF13151	Protein of unknown function (DUF3990)	Airways,Blood,GI tract,Oral,UG tract	32	65	114	59	29	0.491525
PF00444	Ribosomal protein L36	Airways,Blood,GI tract,Oral,Skin,UG tract	122	283	637	228	111	0.486842	GO:0006412	translation	GO:0005840;GO:0005622	ribosome;intracellular	GO:0003735	structural constituent of ribosome
PF07743	HSCB C-terminal oligomerisation domain	Airways,Blood,GI tract,Oral,Skin,UG tract	31	70	127	35	17	0.485714	GO:0051259	protein oligomerization
PF13612	Transposase DDE domain	Airways,Blood,GI tract,Oral,Skin,UG tract	15	45	69	33	16	0.484848
PF08974	Domain of unknown function (DUF1877)	Airways,Blood,GI tract,Oral,Skin,UG tract	27	46	109	31	15	0.483871
PF03829	PTS system glucitol/sorbitol-specific IIA component	Airways,Blood,GI tract,Oral,Skin,UG tract	16	34	195	29	14	0.482759	GO:0009401	phosphoenolpyruvate-dependent sugar phosphotransferase system	GO:0005737	cytoplasm	GO:0008982	protein-N(PI)-phosphohistidine-sugar phosphotransferase activity
PF01218	Coproporphyrinogen III oxidase	Airways,Blood,GI tract,Oral,Skin,UG tract	25	52	106	27	13	0.481481	GO:0055114;GO:0006779	oxidation-reduction process;porphyrin-containing compound biosynthetic process			GO:0004109	coproporphyrinogen oxidase activity
PF10087	Uncharacterized protein conserved in bacteria (DUF2325)	GI tract,Oral,Skin,UG tract	21	41	77	27	13	0.481481
PF01256	Carbohydrate kinase	Airways,Blood,GI tract,Oral,Skin,UG tract	16	43	94	27	13	0.481481
PF05762	VWA domain containing CoxE-like protein	Blood,GI tract,Oral,Skin,UG tract	24	42	98	27	13	0.481481
PF00092	von Willebrand factor type A domain	Airways,GI tract,Oral,Skin,UG tract	27	33	70	25	12	0.48
PF12905;PF07532	Endo-alpha-N-acetylgalactosaminidase;Bacterial Ig-like domain (group 4)	Airways,Blood,GI tract,Oral,Skin,UG tract	17	28	156	25	12	0.48					GO:0033926	glycopeptide alpha-N-acetylgalactosaminidase activity
PF13165	Protein of unknown function (DUF4001)	GI tract,Oral,Skin,UG tract	45	96	166	50	24	0.48
PF07072	Protein of unknown function (DUF1342)	Airways,Blood,GI tract,Oral,UG tract	25	43	89	23	11	0.478261
PF06094	AIG2-like family	Airways,Blood,GI tract,Oral,Skin,UG tract	30	42	54	23	11	0.478261
PF11644	Protein of unknown function (DUF3256)	Airways,Blood,GI tract,Oral,Skin,UG tract	9	48	83	21	10	0.47619
PF15738		Airways,Blood,GI tract,Oral,Skin,UG tract	60	122	267	105	50	0.47619
PF06406	StbA protein	GI tract	19	32	47	21	10	0.47619
PF13428	Tetratricopeptide repeat	Airways,Blood,GI tract,Oral,Skin,UG tract	5	54	94	21	10	0.47619
PF16270		Airways,Blood,GI tract,Oral,Skin,UG tract	9	46	80	21	10	0.47619
PF10771	Protein of unknown function (DUF2582)	GI tract,Oral	6	17	39	21	10	0.47619
PF04359	Protein of unknown function (DUF493)	Airways,Blood,GI tract,Oral,Skin,UG tract	33	72	129	38	18	0.473684
PF05656	Protein of unknown function (DUF805)	Airways,Blood,GI tract,Oral,UG tract	13	19	51	19	9	0.473684			GO:0016021	integral to membrane
PF00793	DAHP synthetase I family	GI tract,Oral,UG tract	16	33	69	19	9	0.473684	GO:0009058	biosynthetic process
PF11248	Protein of unknown function (DUF3046)	GI tract,Oral,Skin,UG tract	9	19	101	17	8	0.470588
PF13369;PF13371	Transglutaminase-like superfamily;Tetratricopeptide repeat	Airways,Blood,GI tract,Oral,Skin,UG tract	19	31	76	17	8	0.470588
PF13958	Toxin ToxN, type III toxin-antitoxin system	Airways,GI tract,Oral,UG tract	23	38	59	32	15	0.46875
PF08125;PF01232	Mannitol dehydrogenase C-terminal domain;Mannitol dehydrogenase Rossmann domain	Airways,Blood,GI tract,Oral,Skin,UG tract	55	94	258	79	37	0.468354	GO:0055114	oxidation-reduction process			GO:0050662;GO:0016491	coenzyme binding;oxidoreductase activity
