# Supplementary material for: Horizontal gene transfer in human-associated microorganisms inferred by phylogenetic reconstruction and reconciliation
Source: Sci Rep. 2019 Apr 11;9:5953. doi: 10.1038/s41598-019-42227-5 (PMC6459891; doi:10.1038/s41598-019-42227-5)
Supplement: Supplementary file 12 — Table S11 [file 41598_2019_42227_MOESM12_ESM.xlsx]

## Sheet: Table S5
GO Id	# Annotations	# Overlap	P-value	Adjusted (P-value)	GO description	GO namespace	PF members
GO:0071944	29	7	4.2e-06	2.4e-05	cell periphery	cellular_component	PF05992,PF03502,PF07348,PF03411,PF03846,PF02119,PF07429
GO:0030312	22	6	6.8e-06	2.4e-05	external encapsulating structure	cellular_component	PF05992,PF03502,PF03411,PF03846,PF02119,PF07429
GO:0031975	22	6	6.8e-06	2.4e-05	envelope	cellular_component	PF05992,PF03502,PF03411,PF03846,PF02119,PF07429
GO:0030313	22	6	6.8e-06	2.4e-05	cell envelope	cellular_component	PF05992,PF03502,PF03411,PF03846,PF02119,PF07429
GO:0022857	149	10	0.00038	0.0096	transmembrane transporter activity	molecular_function	PF02447,PF13748,PF02462,PF00267,PF02530,PF01235,PF01991,PF05052,PF03605,PF03829
GO:0005215	156	10	0.00057	0.0096	transporter activity	molecular_function	PF02447,PF13748,PF02462,PF00267,PF02530,PF01235,PF01991,PF05052,PF03605,PF03829
GO:0008509	18	3	0.0006	0.0096	anion transmembrane transporter activity	molecular_function	PF02447,PF01235,PF03605
GO:0044462	18	3	0.0041	0.012	external encapsulating structure part	cellular_component	PF03502,PF03411,PF02119
GO:0042597	20	3	0.0062	0.014	periplasmic space	cellular_component	PF04349,PF03411,PF02119
GO:0022804	40	4	0.0019	0.02	active transmembrane transporter activity	molecular_function	PF13748,PF01235,PF01991,PF03829
GO:0022803	26	3	0.0026	0.02	passive transmembrane transporter activity	molecular_function	PF02462,PF00267,PF02530
GO:0015267	26	3	0.0026	0.02	channel activity	molecular_function	PF02462,PF00267,PF02530
GO:0042623	33	3	0.0062	0.042	ATPase activity, coupled	molecular_function	PF13748,PF01991,PF00521
GO:0016887	34	3	0.0069	0.042	ATPase activity	molecular_function	PF13748,PF01991,PF00521
GO:0005623	161	10	0.03	0.052	cell	cellular_component	PF01446,PF05992,PF03502,PF07348,PF04344,PF04349,PF03411,PF03846,PF02119,PF07429
GO:0044464	161	10	0.03	0.052	cell part	cellular_component	PF01446,PF05992,PF03502,PF07348,PF04344,PF04349,PF03411,PF03846,PF02119,PF07429
GO:0016462	66	4	0.016	0.087	pyrophosphatase activity	molecular_function	PF13748,PF02611,PF01991,PF00521
GO:0022891	126	6	0.023	0.11	substrate-specific transmembrane transporter activity	molecular_function	PF02447,PF01235,PF01991,PF05052,PF03605,PF03829
GO:0022892	131	6	0.028	0.11	substrate-specific transporter activity	molecular_function	PF02447,PF01235,PF01991,PF05052,PF03605,PF03829
GO:0016818	76	4	0.028	0.11	hydrolase activity, acting on acid anhydrides, in phosphorus-containing anhydrides	molecular_function	PF13748,PF02611,PF01991,PF00521
GO:0072522	35	4	0.0032	0.13	purine-containing compound biosynthetic process	biological_process	PF00438,PF01295,PF02843,PF02844
GO:0044262	39	4	0.0052	0.13	cellular carbohydrate metabolic process	biological_process	PF08013,PF02733,PF07429,PF08971
GO:0072521	39	4	0.0052	0.13	purine-containing compound metabolic process	biological_process	PF00438,PF01295,PF02843,PF02844
GO:0015075	110	5	0.038	0.14	ion transmembrane transporter activity	molecular_function	PF02447,PF01235,PF01991,PF05052,PF03605
GO:0016853	57	3	0.04	0.14	isomerase activity	molecular_function	PF03989,PF02610,PF00521
GO:0017111	60	3	0.047	0.14	nucleoside-triphosphatase activity	molecular_function	PF13748,PF01991,PF00521
GO:1901265	258	9	0.064	0.14	nucleoside phosphate binding	molecular_function	PF10662,PF13748,PF03989,PF02655,PF01207,PF06470,PF00521,PF01443,PF03143
GO:0000166	258	9	0.064	0.14	nucleotide binding	molecular_function	PF10662,PF13748,PF03989,PF02655,PF01207,PF06470,PF00521,PF01443,PF03143
GO:0036094	263	9	0.072	0.14	small molecule binding	molecular_function	PF10662,PF13748,PF03989,PF02655,PF01207,PF06470,PF00521,PF01443,PF03143
GO:0016817	101	4	0.08	0.14	hydrolase activity, acting on acid anhydrides	molecular_function	PF13748,PF02611,PF01991,PF00521
GO:0001883	235	8	0.083	0.14	purine nucleoside binding	molecular_function	PF10662,PF13748,PF03989,PF02655,PF06470,PF00521,PF01443,PF03143
GO:0032549	235	8	0.083	0.14	ribonucleoside binding	molecular_function	PF10662,PF13748,PF03989,PF02655,PF06470,PF00521,PF01443,PF03143
GO:0035639	235	8	0.083	0.14	purine ribonucleoside triphosphate binding	molecular_function	PF10662,PF13748,PF03989,PF02655,PF06470,PF00521,PF01443,PF03143
GO:0032550	235	8	0.083	0.14	purine ribonucleoside binding	molecular_function	PF10662,PF13748,PF03989,PF02655,PF06470,PF00521,PF01443,PF03143
GO:0032555	235	8	0.083	0.14	purine ribonucleotide binding	molecular_function	PF10662,PF13748,PF03989,PF02655,PF06470,PF00521,PF01443,PF03143
GO:0017076	237	8	0.087	0.14	purine nucleotide binding	molecular_function	PF10662,PF13748,PF03989,PF02655,PF06470,PF00521,PF01443,PF03143
GO:0022890	74	3	0.088	0.14	inorganic cation transmembrane transporter activity	molecular_function	PF01235,PF01991,PF05052
GO:0001882	238	8	0.089	0.14	nucleoside binding	molecular_function	PF10662,PF13748,PF03989,PF02655,PF06470,PF00521,PF01443,PF03143
GO:0005524	204	7	0.091	0.14	ATP binding	molecular_function	PF10662,PF13748,PF03989,PF02655,PF06470,PF00521,PF01443
GO:0032559	204	7	0.091	0.14	adenyl ribonucleotide binding	molecular_function	PF10662,PF13748,PF03989,PF02655,PF06470,PF00521,PF01443
GO:0030554	205	7	0.093	0.14	adenyl nucleotide binding	molecular_function	PF10662,PF13748,PF03989,PF02655,PF06470,PF00521,PF01443
GO:0032553	241	8	0.094	0.14	ribonucleotide binding	molecular_function	PF10662,PF13748,PF03989,PF02655,PF06470,PF00521,PF01443,PF03143
GO:0043168	277	9	0.095	0.14	anion binding	molecular_function	PF10662,PF13748,PF03989,PF02655,PF01207,PF06470,PF00521,PF01443,PF03143
GO:0016773	81	3	0.11	0.17	phosphotransferase activity, alcohol group as acceptor	molecular_function	PF02595,PF02733,PF03829
GO:0008324	85	3	0.13	0.18	cation transmembrane transporter activity	molecular_function	PF01235,PF01991,PF05052
GO:0016829	91	3	0.15	0.21	lyase activity	molecular_function	PF14583,PF04295,PF01295
GO:1901363	364	10	0.2	0.27	heterocyclic compound binding	molecular_function	PF10662,PF13748,PF03989,PF02655,PF01207,PF06470,PF00521,PF13443,PF01443,PF03143
GO:0097159	368	10	0.21	0.28	organic cyclic compound binding	molecular_function	PF10662,PF13748,PF03989,PF02655,PF01207,PF06470,PF00521,PF13443,PF01443,PF03143
GO:0055086	75	5	0.022	0.36	nucleobase-containing small molecule metabolic process	biological_process	PF03170,PF00438,PF01295,PF02843,PF02844
GO:0005976	38	3	0.025	0.36	polysaccharide metabolic process	biological_process	PF14583,PF07429,PF08971
GO:0030001	43	3	0.037	0.39	metal ion transport	biological_process	PF01235,PF05052,PF05171
GO:0016051	44	3	0.04	0.39	carbohydrate biosynthetic process	biological_process	PF04349,PF07429,PF08971
GO:0005975	111	6	0.044	0.39	carbohydrate metabolic process	biological_process	PF14583,PF08013,PF02733,PF04349,PF07429,PF08971
GO:0016772	239	6	0.31	0.39	transferase activity, transferring phosphorus-containing groups	molecular_function	PF03104,PF01704,PF02595,PF02733,PF03829,PF00136
GO:0016779	130	3	0.35	0.43	nucleotidyltransferase activity	molecular_function	PF03104,PF01704,PF00136
GO:0016740	428	10	0.4	0.48	transferase activity	molecular_function	PF03104,PF01704,PF00343,PF02595,PF00438,PF02733,PF07429,PF05869,PF03829,PF00136
GO:0003824	1340	31	0.43	0.5	catalytic activity	molecular_function	PF03104,PF13748,PF01726,PF01704,PF03989,PF00328,PF14583,PF00343,PF02595,PF02610,PF02611,PF03411,PF00438,PF01218,PF01207,PF04295,PF01295,PF02733,PF04996,PF01991,PF00521,PF02843,PF02844,PF03577,PF07429,PF02898,PF05869,PF07463,PF03767,PF03829,PF00136
GO:0008233	148	3	0.45	0.5	peptidase activity	molecular_function	PF01726,PF03411,PF03577
GO:0070011	148	3	0.45	0.5	peptidase activity, acting on L-amino acid peptides	molecular_function	PF01726,PF03411,PF03577
GO:0044765	147	7	0.066	0.51	single-organism transport	biological_process	PF01235,PF01991,PF05052,PF03611,PF03605,PF05171,PF03829
GO:0006811	99	5	0.071	0.51	ion transport	biological_process	PF01235,PF01991,PF05052,PF03605,PF05171
GO:0016788	152	3	0.47	0.51	hydrolase activity, acting on ester bonds	molecular_function	PF00328,PF07463,PF03767
GO:0019637	105	5	0.089	0.54	organophosphate metabolic process	biological_process	PF03170,PF02611,PF01295,PF05845,PF05861
GO:0006812	81	4	0.09	0.54	cation transport	biological_process	PF01235,PF01991,PF05052,PF05171
GO:0016787	514	11	0.54	0.57	hydrolase activity	molecular_function	PF13748,PF01726,PF00328,PF02611,PF03411,PF04996,PF01991,PF00521,PF03577,PF07463,PF03767
GO:0016491	197	3	0.68	0.71	oxidoreductase activity	molecular_function	PF01218,PF01207,PF02898
GO:0006793	123	5	0.16	0.72	phosphorus metabolic process	biological_process	PF03170,PF02611,PF01295,PF05845,PF05861
GO:0051179	217	8	0.19	0.72	localization	biological_process	PF01235,PF01991,PF05052,PF02119,PF03611,PF03605,PF05171,PF03829
GO:1901137	77	3	0.19	0.72	carbohydrate derivative biosynthetic process	biological_process	PF00438,PF01295,PF07429
GO:0055114	282	10	0.21	0.72	oxidation-reduction process	biological_process	PF00208,PF01218,PF01232,PF01207,PF00478,PF04976,PF08125,PF02812,PF02898,PF08971
GO:1901135	108	4	0.22	0.72	carbohydrate derivative metabolic process	biological_process	PF03170,PF00438,PF01295,PF07429
GO:0051234	206	7	0.27	0.72	establishment of localization	biological_process	PF01235,PF01991,PF05052,PF03611,PF03605,PF05171,PF03829
GO:0006810	206	7	0.27	0.72	transport	biological_process	PF01235,PF01991,PF05052,PF03611,PF03605,PF05171,PF03829
GO:0044723	92	3	0.29	0.72	single-organism carbohydrate metabolic process	biological_process	PF04349,PF07429,PF08971
GO:0006508	92	3	0.29	0.72	proteolysis	biological_process	PF01726,PF03411,PF03577
GO:0044699	370	12	0.3	0.72	single-organism process	biological_process	PF10729,PF01235,PF06470,PF01991,PF05052,PF02119,PF03611,PF03605,PF05171,PF06005,PF03829,PF03846
GO:0044710	594	19	0.3	0.72	single-organism metabolic process	biological_process	PF03170,PF00208,PF02611,PF00438,PF01218,PF01232,PF08013,PF01207,PF01295,PF02733,PF04996,PF00478,PF04976,PF08125,PF02812,PF02843,PF02844,PF02898,PF08971
GO:0009987	930	29	0.32	0.72	cellular process	biological_process	PF04647,PF10662,PF03170,PF10729,PF01743,PF06992,PF10798,PF03989,PF02611,PF00438,PF01218,PF08013,PF06470,PF01295,PF02733,PF04996,PF01991,PF00521,PF04976,PF02119,PF05845,PF02843,PF02844,PF07429,PF02898,PF05861,PF06005,PF08971,PF03846
GO:0044271	189	6	0.33	0.72	cellular nitrogen compound biosynthetic process	biological_process	PF00438,PF01218,PF01295,PF02843,PF02844,PF02898
GO:0044281	256	8	0.35	0.72	small molecule metabolic process	biological_process	PF03170,PF00438,PF08013,PF01295,PF02733,PF04996,PF02843,PF02844
GO:1901566	163	5	0.36	0.72	organonitrogen compound biosynthetic process	biological_process	PF00438,PF01218,PF01295,PF02843,PF02844
GO:0051252	228	7	0.37	0.72	regulation of RNA metabolic process	biological_process	PF02357,PF00874,PF04316,PF04353,PF07417,PF02229,PF05247
GO:2001141	228	7	0.37	0.72	regulation of RNA biosynthetic process	biological_process	PF02357,PF00874,PF04316,PF04353,PF07417,PF02229,PF05247
GO:0006355	228	7	0.37	0.72	regulation of transcription, DNA-dependent	biological_process	PF02357,PF00874,PF04316,PF04353,PF07417,PF02229,PF05247
GO:0071702	105	3	0.38	0.72	organic substance transport	biological_process	PF03611,PF03605,PF03829
GO:0051171	234	7	0.4	0.72	regulation of nitrogen compound metabolic process	biological_process	PF02357,PF00874,PF04316,PF04353,PF07417,PF02229,PF05247
GO:0019219	234	7	0.4	0.72	regulation of nucleobase-containing compound metabolic process	biological_process	PF02357,PF00874,PF04316,PF04353,PF07417,PF02229,PF05247
GO:0019438	173	5	0.41	0.72	aromatic compound biosynthetic process	biological_process	PF00438,PF01218,PF01295,PF02843,PF02844
GO:0006259	109	3	0.41	0.72	DNA metabolic process	biological_process	PF06992,PF03989,PF00521
GO:0009889	239	7	0.42	0.72	regulation of biosynthetic process	biological_process	PF02357,PF00874,PF04316,PF04353,PF07417,PF02229,PF05247
GO:0031326	238	7	0.42	0.72	regulation of cellular biosynthetic process	biological_process	PF02357,PF00874,PF04316,PF04353,PF07417,PF02229,PF05247
GO:0010556	238	7	0.42	0.72	regulation of macromolecule biosynthetic process	biological_process	PF02357,PF00874,PF04316,PF04353,PF07417,PF02229,PF05247
GO:2000112	238	7	0.42	0.72	regulation of cellular macromolecule biosynthetic process	biological_process	PF02357,PF00874,PF04316,PF04353,PF07417,PF02229,PF05247
GO:0034641	405	12	0.43	0.72	cellular nitrogen compound metabolic process	biological_process	PF10662,PF03170,PF01743,PF06992,PF03989,PF00438,PF01218,PF01295,PF00521,PF02843,PF02844,PF02898
GO:0010468	240	7	0.43	0.72	regulation of gene expression	biological_process	PF02357,PF00874,PF04316,PF04353,PF07417,PF02229,PF05247
GO:0031323	245	7	0.45	0.72	regulation of cellular metabolic process	biological_process	PF02357,PF00874,PF04316,PF04353,PF07417,PF02229,PF05247
GO:0006139	312	9	0.46	0.72	nucleobase-containing compound metabolic process	biological_process	PF03170,PF01743,PF06992,PF03989,PF00438,PF01295,PF00521,PF02843,PF02844
GO:0006796	116	3	0.46	0.72	phosphate-containing compound metabolic process	biological_process	PF03170,PF02611,PF01295
GO:0080090	248	7	0.47	0.72	regulation of primary metabolic process	biological_process	PF02357,PF00874,PF04316,PF04353,PF07417,PF02229,PF05247
GO:0018130	183	5	0.47	0.72	heterocycle biosynthetic process	biological_process	PF00438,PF01218,PF01295,PF02843,PF02844
GO:0060255	249	7	0.47	0.72	regulation of macromolecule metabolic process	biological_process	PF02357,PF00874,PF04316,PF04353,PF07417,PF02229,PF05247
GO:0065007	325	9	0.51	0.73	biological regulation	biological_process	PF04647,PF02357,PF00874,PF04316,PF04344,PF04353,PF07417,PF02229,PF05247
GO:1901564	258	7	0.51	0.73	organonitrogen compound metabolic process	biological_process	PF10662,PF00438,PF01218,PF01295,PF04996,PF02843,PF02844
GO:0019222	258	7	0.51	0.73	regulation of metabolic process	biological_process	PF02357,PF00874,PF04316,PF04353,PF07417,PF02229,PF05247
GO:1901362	192	5	0.52	0.73	organic cyclic compound biosynthetic process	biological_process	PF00438,PF01218,PF01295,PF02843,PF02844
GO:0044237	734	21	0.54	0.74	cellular metabolic process	biological_process	PF10662,PF03170,PF01743,PF06992,PF03989,PF02611,PF00438,PF01218,PF08013,PF01295,PF02733,PF04996,PF00521,PF04976,PF05845,PF02843,PF02844,PF07429,PF02898,PF05861,PF08971
GO:0009058	404	11	0.56	0.74	biosynthetic process	biological_process	PF06992,PF02611,PF00438,PF01218,PF01295,PF04349,PF02843,PF02844,PF07429,PF02898,PF08971
GO:0050789	303	8	0.56	0.74	regulation of biological process	biological_process	PF02357,PF00874,PF04316,PF04344,PF04353,PF07417,PF02229,PF05247
GO:0044249	369	10	0.56	0.74	cellular biosynthetic process	biological_process	PF06992,PF02611,PF00438,PF01218,PF01295,PF02843,PF02844,PF07429,PF02898,PF08971
GO:0008152	1112	32	0.58	0.74	metabolic process	biological_process	PF10662,PF03170,PF00208,PF01726,PF01743,PF06992,PF03989,PF14583,PF02611,PF03411,PF00438,PF01218,PF01232,PF08013,PF01207,PF01295,PF02733,PF04996,PF00478,PF00521,PF04976,PF04349,PF08125,PF02812,PF05845,PF02843,PF02844,PF03577,PF07429,PF02898,PF05861,PF08971
GO:0071704	854	24	0.6	0.74	organic substance metabolic process	biological_process	PF10662,PF03170,PF01726,PF01743,PF06992,PF03989,PF14583,PF02611,PF03411,PF00438,PF01218,PF08013,PF01295,PF02733,PF04996,PF00521,PF04349,PF05845,PF02843,PF02844,PF03577,PF07429,PF05861,PF08971
GO:0034645	138	3	0.6	0.74	cellular macromolecule biosynthetic process	biological_process	PF06992,PF07429,PF08971
GO:0044238	723	20	0.61	0.74	primary metabolic process	biological_process	PF03170,PF01726,PF01743,PF06992,PF03989,PF14583,PF02611,PF03411,PF00438,PF08013,PF01295,PF02733,PF04996,PF00521,PF04349,PF02843,PF02844,PF03577,PF07429,PF08971
GO:1901576	391	10	0.64	0.74	organic substance biosynthetic process	biological_process	PF06992,PF02611,PF00438,PF01218,PF01295,PF04349,PF02843,PF02844,PF07429,PF08971
GO:0046483	391	10	0.64	0.74	heterocycle metabolic process	biological_process	PF03170,PF01743,PF06992,PF03989,PF00438,PF01218,PF01295,PF00521,PF02843,PF02844
GO:0050794	288	7	0.65	0.74	regulation of cellular process	biological_process	PF02357,PF00874,PF04316,PF04353,PF07417,PF02229,PF05247
GO:0009059	147	3	0.65	0.74	macromolecule biosynthetic process	biological_process	PF06992,PF07429,PF08971
GO:0006725	397	10	0.66	0.74	cellular aromatic compound metabolic process	biological_process	PF03170,PF01743,PF06992,PF03989,PF00438,PF01218,PF01295,PF00521,PF02843,PF02844
GO:0006807	505	13	0.68	0.74	nitrogen compound metabolic process	biological_process	PF10662,PF03170,PF01743,PF06992,PF03989,PF00438,PF01218,PF01295,PF04996,PF00521,PF02843,PF02844,PF02898
GO:0050896	155	3	0.69	0.74	response to stimulus	biological_process	PF05052,PF08085,PF03846
GO:0044763	263	6	0.69	0.74	single-organism cellular process	biological_process	PF10729,PF06470,PF01991,PF02119,PF06005,PF03846
GO:1901360	406	10	0.69	0.74	organic cyclic compound metabolic process	biological_process	PF03170,PF01743,PF06992,PF03989,PF00438,PF01218,PF01295,PF00521,PF02843,PF02844
GO:0043167	553	10	0.77	0.78	ion binding	molecular_function	PF10662,PF13748,PF03989,PF02655,PF01207,PF06470,PF00521,PF05866,PF01443,PF03143
GO:0005622	99	3	0.59	0.82	intracellular	cellular_component	PF01446,PF04344,PF02119
GO:0044424	99	3	0.59	0.82	intracellular part	cellular_component	PF01446,PF04344,PF02119
GO:0016021	313	11	0.69	0.82	integral to membrane	cellular_component	PF04976,PF04647,PF05992,PF13748,PF01679,PF06610,PF03611,PF05656,PF03605,PF03606,PF10954
GO:0031224	314	11	0.7	0.82	intrinsic to membrane	cellular_component	PF04976,PF04647,PF05992,PF13748,PF01679,PF06610,PF03611,PF05656,PF03605,PF03606,PF10954
GO:0019538	178	3	0.79	0.83	protein metabolic process	biological_process	PF01726,PF03411,PF03577
GO:0044425	356	12	0.81	0.86	membrane part	cellular_component	PF04976,PF04647,PF05992,PF13748,PF07348,PF01679,PF06610,PF03611,PF05656,PF03605,PF03606,PF10954
GO:0016020	389	13	0.86	0.86	membrane	cellular_component	PF04976,PF04647,PF05992,PF03502,PF13748,PF07348,PF01679,PF06610,PF03611,PF05656,PF03605,PF03606,PF10954
GO:0043170	460	10	0.85	0.87	macromolecule metabolic process	biological_process	PF01726,PF01743,PF06992,PF03989,PF14583,PF03411,PF00521,PF03577,PF07429,PF08971
GO:0090304	240	4	0.86	0.88	nucleic acid metabolic process	biological_process	PF01743,PF06992,PF03989,PF00521
GO:0044260	333	6	0.89	0.89	cellular macromolecule metabolic process	biological_process	PF01743,PF06992,PF03989,PF00521,PF07429,PF08971
GO:0005488	719	12	0.9	0.9	binding	molecular_function	PF10662,PF13748,PF03989,PF02655,PF01207,PF06470,PF00521,PF08125,PF13443,PF05866,PF01443,PF03143
