# Supplementary material for: Horizontal gene transfer in human-associated microorganisms inferred by phylogenetic reconstruction and reconciliation
Source: Sci Rep. 2019 Apr 11;9:5953. doi: 10.1038/s41598-019-42227-5 (PMC6459891; doi:10.1038/s41598-019-42227-5)
Supplement: Supplementary file 13 — Table S12 [file 41598_2019_42227_MOESM13_ESM.xlsx]

## Sheet: Table S9
PF Id	PF description	GO (BP)	GO (BP) description	GO (CC)	GO (CC) description	GO (MF)	GO (MF) description	Body sites	# Genera	# Species	# Genomes
PF01555	DNA methylase	GO:0006306	DNA methylation			GO:0008170;GO:0003677	N-methyltransferase activity;DNA binding	GI tract,Oral,UG tract	5	9	69
PF00015	Methyl-accepting chemotaxis protein (MCP) signalling domain	GO:0007165	signal transduction	GO:0016020	membrane	GO:0004871	signal transducer activity	GI tract,Oral,UG tract	6	7	50
PF07905;PF13556	Purine catabolism regulatory protein-like family;PucR C-terminal helix-turn-helix domain							Blood,GI tract,Oral,UG tract	5	6	37
PF00270;PF00271;PF09369	DEAD/DEAH box helicase;Helicase conserved C-terminal domain;Domain of unknown function (DUF1998)					GO:0003676;GO:0005524	nucleic acid binding;ATP binding	GI tract,Oral,Skin,UG tract	5	6	33
PF13671	AAA domain							Blood,GI tract,Oral,Skin,UG tract	5	6	29
PF04203	Sortase family							Airways,Blood,GI tract,Oral,UG tract	6	11	29
PF16576								Airways,GI tract,Oral,Skin,UG tract	7	11	29
PF00795	Carbon-nitrogen hydrolase	GO:0006807	nitrogen compound metabolic process			GO:0016810	hydrolase activity, acting on carbon-nitrogen (but not peptide) bonds	GI tract,Oral,UG tract	5	11	22
PF04233;PF03496	Phage Mu protein F like protein;ADP-ribosyltransferase exoenzyme	GO:0009405	pathogenesis	GO:0005576	extracellular region			Blood,GI tract,Oral,UG tract	5	8	22
PF03009;PF10110	Glycerophosphoryl diester phosphodiesterase family;Membrane domain of glycerophosphoryl diester phosphodiesterase							Blood,GI tract,Oral,UG tract	5	6	22
PF00005	ABC transporter					GO:0005524;GO:0016887	ATP binding;ATPase activity	GI tract,Oral	5	5	21
PF00072;PF00486	Response regulator receiver domain;Transcriptional regulatory protein, C terminal	GO:0000160;GO:0006355	phosphorelay signal transduction system;regulation of transcription, DNA-dependent			GO:0003677	DNA binding	GI tract,Oral,Skin,UG tract	11	13	21
PF01381	Helix-turn-helix					GO:0043565	sequence-specific DNA binding	Airways,GI tract,Oral,UG tract	5	7	20
PF12169;PF13177	DNA polymerase III subunits gamma and tau domain III;DNA polymerase III, delta subunit					GO:0003887	DNA-directed DNA polymerase activity	GI tract,Oral,Skin,UG tract	6	9	20
PF02652	L-lactate permease	GO:0015727	lactate transport	GO:0005887	integral to plasma membrane	GO:0015129	lactate transmembrane transporter activity	GI tract	5	5	19
PF06081	Bacterial protein of unknown function (DUF939)							Airways,GI tract,Skin,UG tract	6	13	19
NA								Airways,GI tract,UG tract	5	6	18
PF01058	NADH ubiquinone oxidoreductase, 20 Kd subunit	GO:0055114	oxidation-reduction process			GO:0051536	iron-sulfur cluster binding	GI tract,UG tract	5	9	17
PF13378	Enolase C-terminal domain-like							Airways,GI tract,UG tract	5	7	17
PF01327	Polypeptide deformylase							GI tract,UG tract	5	6	16
PF01565	FAD binding domain	GO:0055114	oxidation-reduction process			GO:0050660;GO:0008762;GO:0016491	flavin adenine dinucleotide binding;UDP-N-acetylmuramate dehydrogenase activity;oxidoreductase activity	Airways,GI tract,Skin,UG tract	5	5	16
NA								Airways,Blood,GI tract,Oral	5	7	16
PF00232	Glycosyl hydrolase family 1	GO:0005975	carbohydrate metabolic process			GO:0004553	hydrolase activity, hydrolyzing O-glycosyl compounds	Blood,GI tract,Oral,UG tract	6	8	16
PF01381	Helix-turn-helix					GO:0043565	sequence-specific DNA binding	Airways,GI tract,Oral,Skin,UG tract	6	7	16
PF00512;PF01627;PF00672;PF00072;PF02518	His Kinase A (phospho-acceptor) domain;Hpt domain;HAMP domain;Response regulator receiver domain;Histidine kinase-, DNA gyrase B-, and HSP90-like ATPase	GO:0000160;GO:0007165	phosphorelay signal transduction system;signal transduction	GO:0016021;GO:0016020	integral to membrane;membrane	GO:0000155;GO:0004871	phosphorelay sensor kinase activity;signal transducer activity	GI tract,Oral,UG tract	7	7	16
NA								Airways,Blood,GI tract,Oral,UG tract	9	11	16
PF00356;PF00532	Bacterial regulatory proteins, lacI family;Periplasmic binding proteins and sugar binding domain of LacI family	GO:0006355	regulation of transcription, DNA-dependent			GO:0003700	sequence-specific DNA binding transcription factor activity	GI tract,Oral,UG tract	5	10	15
PF00496	Bacterial extracellular solute-binding proteins, family 5 Middle							GI tract,Skin,UG tract	5	8	15
PF01297	Periplasmic solute binding protein family	GO:0030001	metal ion transport			GO:0046872	metal ion binding	Blood,GI tract,Oral,Skin	5	7	15
PF07662;PF01773	Na+ dependent nucleoside transporter C-terminus;Na+ dependent nucleoside transporter N-terminus							Airways,GI tract,Oral,Skin,UG tract	5	6	15
PF03963	Flagellar hook capping protein - N-terminal region							GI tract,UG tract	5	6	15
NA								GI tract,Oral	5	8	15
PF06904	Extensin-like protein C-terminus							Airways,GI tract,Oral,Skin,UG tract	6	8	15
PF00535;PF13692	Glycosyl transferase family 2;Glycosyl transferases group 1							GI tract,Oral,UG tract	7	9	15
PF00005	ABC transporter					GO:0005524;GO:0016887	ATP binding;ATPase activity	Airways,GI tract,Oral,Skin,UG tract	7	9	15
PF13439;PF00534	Glycosyltransferase Family 4;Glycosyl transferases group 1	GO:0009058	biosynthetic process					GI tract,Oral,Skin,UG tract	5	6	14
PF13534;PF02754	4Fe-4S dicluster domain;Cysteine-rich domain							GI tract,UG tract	5	7	14
PF05067	Manganese containing catalase							GI tract	5	8	14
PF13856	ATP-binding sugar transporter from pro-phage							Airways,GI tract	5	5	14
PF06781	Uncharacterised protein family (UPF0233)							Airways,GI tract,Oral,UG tract	5	12	14
PF13343	Bacterial extracellular solute-binding protein							Airways,GI tract,Oral,UG tract	6	8	14
PF00175;PF00970	Oxidoreductase NAD-binding domain;Oxidoreductase FAD-binding domain	GO:0055114	oxidation-reduction process			GO:0016491	oxidoreductase activity	GI tract,Oral,UG tract	6	7	14
PF07997	Protein of unknown function (DUF1694)							GI tract,Oral	6	9	14
PF00557;PF01321	Metallopeptidase family M24;Creatinase/Prolidase N-terminal domain					GO:0016787	hydrolase activity	GI tract,Oral,UG tract	7	12	14
PF00216	Bacterial DNA-binding protein					GO:0003677	DNA binding	Blood,GI tract,Oral,Skin,UG tract	7	13	14
PF00582	Universal stress protein family	GO:0006950	response to stress					GI tract,Oral,Skin,UG tract	7	10	14
PF13404	AsnC-type helix-turn-helix domain	GO:0006355	regulation of transcription, DNA-dependent			GO:0043565	sequence-specific DNA binding	GI tract,Oral	8	11	14
PF05949	Bacterial protein of unknown function (DUF881)							Airways,GI tract,Oral,UG tract	5	10	13
PF13460	NADH(P)-binding							GI tract,Oral,Skin,UG tract	5	7	13
PF14833;PF03446	NAD-binding of NADP-dependent 3-hydroxyisobutyrate dehydrogenase;NAD binding domain of 6-phosphogluconate dehydrogenase	GO:0006098;GO:0055114	pentose-phosphate shunt;oxidation-reduction process			GO:0051287;GO:0004616	NAD binding;phosphogluconate dehydrogenase (decarboxylating) activity	Airways,GI tract,Skin,UG tract	5	6	13
PF01389;PF00691	OmpA-like transmembrane domain;OmpA family			GO:0016021;GO:0009279	integral to membrane;cell outer membrane			Blood,GI tract,Oral,UG tract	5	6	13
PF08220;PF00455	DeoR-like helix-turn-helix domain;DeoR C terminal sensor domain	GO:0006355	regulation of transcription, DNA-dependent	GO:0005622	intracellular	GO:0003700	sequence-specific DNA binding transcription factor activity	GI tract,Oral	5	5	13
PF13247	4Fe-4S dicluster domain					GO:0051536	iron-sulfur cluster binding	GI tract	5	5	13
NA								Airways,GI tract,UG tract	5	6	13
NA								GI tract,Oral	6	8	13
NA								GI tract	6	6	13
PF01476;PF00704	LysM domain;Glycosyl hydrolases family 18	GO:0005975	carbohydrate metabolic process			GO:0004553	hydrolase activity, hydrolyzing O-glycosyl compounds	GI tract	6	7	13
PF00436	Single-strand binding protein family					GO:0003697	single-stranded DNA binding	GI tract,Oral,UG tract	6	7	13
PF01103;PF01734	Surface antigen;Patatin-like phospholipase	GO:0006629	lipid metabolic process	GO:0019867	outer membrane			Blood,GI tract,Oral,UG tract	6	10	13
NA								Airways,Blood,GI tract,Oral	6	7	13
PF13581	Histidine kinase-like ATPase domain							GI tract,Oral,Skin,UG tract	7	9	13
PF00126;PF03466	Bacterial regulatory helix-turn-helix protein, lysR family;LysR substrate binding domain	GO:0006355	regulation of transcription, DNA-dependent			GO:0003700	sequence-specific DNA binding transcription factor activity	Airways,GI tract,Skin,UG tract	7	10	13
NA								GI tract,Oral,UG tract	7	10	13
PF01075	Glycosyltransferase family 9 (heptosyltransferase)	GO:0008152	metabolic process			GO:0016757	transferase activity, transferring glycosyl groups	Airways,GI tract,Oral,Skin	7	12	13
PF00717	Peptidase S24-like							Airways,GI tract,Skin	7	13	13
PF04168	A predicted alpha-helical domain with a conserved ER motif.							Airways,GI tract,Oral,Skin,UG tract	8	10	13
PF00654	Voltage gated chloride channel	GO:0006821;GO:0055085	chloride transport;transmembrane transport	GO:0016020	membrane	GO:0005247	voltage-gated chloride channel activity	GI tract,Oral,UG tract	5	5	12
PF00126;PF03466	Bacterial regulatory helix-turn-helix protein, lysR family;LysR substrate binding domain	GO:0006355	regulation of transcription, DNA-dependent			GO:0003700	sequence-specific DNA binding transcription factor activity	GI tract,Oral	5	5	12
PF01408	Oxidoreductase family, NAD-binding Rossmann fold					GO:0016491	oxidoreductase activity	GI tract,UG tract	5	7	12
PF13643;PF08239	Domain of unknown function (DUF4145);Bacterial SH3 domain							GI tract,Oral	5	6	12
PF01381	Helix-turn-helix					GO:0043565	sequence-specific DNA binding	Airways,GI tract,Oral,UG tract	5	7	12
PF03288;PF08706	Poxvirus D5 protein-like;D5 N terminal like							Airways,GI tract,Oral,Skin,UG tract	5	5	12
PF00005	ABC transporter					GO:0005524;GO:0016887	ATP binding;ATPase activity	Airways,GI tract,Oral	5	6	12
PF05229	Spore Coat Protein U domain							GI tract,Oral,Skin,UG tract	5	8	12
NA								GI tract	5	5	12
PF07963	Prokaryotic N-terminal methylation motif							GI tract	5	5	12
NA								GI tract	5	7	12
PF12640	UPF0489 domain							GI tract,Oral,Skin	5	8	12
PF00441;PF02771;PF02770	Acyl-CoA dehydrogenase, C-terminal domain;Acyl-CoA dehydrogenase, N-terminal domain;Acyl-CoA dehydrogenase, middle domain	GO:0008152;GO:0055114	metabolic process;oxidation-reduction process			GO:0003995;GO:0016627;GO:0050660	acyl-CoA dehydrogenase activity;oxidoreductase activity, acting on the CH-CH group of donors;flavin adenine dinucleotide binding	Airways,GI tract,Oral,Skin,UG tract	6	7	12
PF00588	SpoU rRNA Methylase family	GO:0006396	RNA processing			GO:0008173;GO:0003723	RNA methyltransferase activity;RNA binding	GI tract,Oral	6	6	12
PF13476;PF13558	AAA domain;Putative exonuclease SbcCD, C subunit							GI tract,Oral,UG tract	6	9	12
PF06941	5' nucleotidase, deoxy (Pyrimidine), cytosolic type C protein (NT5C)	GO:0009264	deoxyribonucleotide catabolic process			GO:0008253	5'-nucleotidase activity	Airways,Blood,GI tract,Oral,Skin	6	8	12
PF12654	Domain of unknown function (DUF3786)							GI tract	6	8	12
PF03425;PF02156	Carbohydrate binding domain (family 11);Glycosyl hydrolase family 26	GO:0006080;GO:0030245	substituted mannan metabolic process;cellulose catabolic process			GO:0008810;GO:0016985	cellulase activity;mannan endo-1,4-beta-mannosidase activity	Blood,GI tract,Oral,UG tract	6	8	12
PF02769;PF00586	AIR synthase related protein, C-terminal domain;AIR synthase related protein, N-terminal domain					GO:0003824	catalytic activity	Airways,GI tract,Oral,Skin,UG tract	7	11	12
NA								GI tract	7	8	12
NA								GI tract	7	8	12
NA								GI tract	7	8	12
PF00675;PF05193	Insulinase (Peptidase family M16);Peptidase M16 inactive domain							Airways,GI tract,Oral,UG tract	8	9	12
PF07501;PF03990	G5 domain;Domain of unknown function (DUF348)							GI tract,Oral,Skin,UG tract	8	11	12
PF13347	MFS/sugar transport protein							GI tract,UG tract	8	9	12
PF00529;PF16576	HlyD family secretion protein	GO:0055085	transmembrane transport	GO:0016020	membrane			GI tract,Oral,Skin,UG tract	9	10	12
PF10588;PF04879;PF01568;PF00384;PF13510	NADH-ubiquinone oxidoreductase-G iron-sulfur binding region;Molybdopterin oxidoreductase Fe4S4 domain;Molydopterin dinucleotide binding domain;Molybdopterin oxidoreductase;2Fe-2S iron-sulfur cluster binding domain	GO:0055114	oxidation-reduction process			GO:0030151;GO:0016491	molybdenum ion binding;oxidoreductase activity	Airways,Blood,GI tract,Oral,Skin	9	11	12
NA								Airways,GI tract,Oral,Skin,UG tract	5	7	11
PF01964	ThiC family	GO:0009228	thiamine biosynthetic process			GO:0051536	iron-sulfur cluster binding	GI tract,Oral,UG tract	5	8	11
PF07702;PF00392	UTRA domain;Bacterial regulatory proteins, gntR family	GO:0006355	regulation of transcription, DNA-dependent			GO:0003700;GO:0003677	sequence-specific DNA binding transcription factor activity;DNA binding	GI tract,Skin,UG tract	5	5	11
PF00478	IMP dehydrogenase / GMP reductase domain	GO:0055114	oxidation-reduction process			GO:0003824	catalytic activity	GI tract,Skin,UG tract	5	6	11
PF12671	Putative amidase domain							GI tract,Oral	5	7	11
NA								GI tract,Oral	5	5	11
PF00005	ABC transporter					GO:0005524;GO:0016887	ATP binding;ATPase activity	GI tract,Skin,UG tract	5	5	11
PF01380	SIS domain	GO:0005975	carbohydrate metabolic process			GO:0030246	carbohydrate binding	GI tract,Oral,UG tract	5	8	11
PF04233	Phage Mu protein F like protein							Airways,GI tract,Skin,UG tract	5	8	11
PF04607	Region found in RelA / SpoT proteins	GO:0015969	guanosine tetraphosphate metabolic process					GI tract,Oral,Skin,UG tract	5	6	11
PF01578	Cytochrome C assembly protein	GO:0017004	cytochrome complex assembly			GO:0020037	heme binding	Blood,GI tract,Oral	5	6	11
NA								Blood,GI tract,Oral	5	6	11
PF09828	Chromate resistance exported protein							Airways,GI tract,Oral,Skin,UG tract	5	7	11
PF00589	Phage integrase family	GO:0006310;GO:0015074	DNA recombination;DNA integration			GO:0003677	DNA binding	GI tract,Oral	5	7	11
PF00959	Phage lysozyme	GO:0009253;GO:0016998	peptidoglycan catabolic process;cell wall macromolecule catabolic process			GO:0003796	lysozyme activity	Airways,GI tract	5	7	11
PF10004	Uncharacterized protein conserved in bacteria (DUF2247)							Airways,GI tract,Oral,Skin	5	10	11
PF00834	Ribulose-phosphate 3 epimerase family	GO:0005975	carbohydrate metabolic process			GO:0016857	racemase and epimerase activity, acting on carbohydrates and derivatives	GI tract,Oral	5	6	11
PF13243;PF13249	Prenyltransferase-like;Prenyltransferase-like							Blood,GI tract,Oral,Skin	6	6	11
PF01098	Cell cycle protein	GO:0051301	cell division	GO:0016021	integral to membrane			GI tract,Oral,Skin,UG tract	6	9	11
PF08282	haloacid dehalogenase-like hydrolase							GI tract,Oral,UG tract	6	9	11
PF12697	Alpha/beta hydrolase family							Airways,Oral,Skin,UG tract	6	8	11
PF01979	Amidohydrolase family					GO:0016787	hydrolase activity	GI tract,Oral,Skin,UG tract	6	6	11
PF13193;PF00501	AMP-binding enzyme C-terminal domain;AMP-binding enzyme	GO:0008152	metabolic process			GO:0003824	catalytic activity	GI tract,Oral,Skin	6	8	11
PF02811	PHP domain					GO:0003824	catalytic activity	GI tract	6	7	11
PF05016	Plasmid stabilisation system protein							GI tract,Oral,UG tract	6	8	11
PF12945;PF07238	Flagellar protein YcgR;PilZ domain					GO:0035438	cyclic-di-GMP binding	Blood,GI tract,Oral	6	8	11
NA								Airways,GI tract,Oral	6	6	11
PF13470	PIN domain							GI tract,Oral	6	7	11
NA								GI tract,Oral	6	7	11
NA								GI tract,UG tract	6	8	11
PF13407	Periplasmic binding protein domain							GI tract,Oral	7	9	11
PF00441;PF02771;PF02770	Acyl-CoA dehydrogenase, C-terminal domain;Acyl-CoA dehydrogenase, N-terminal domain;Acyl-CoA dehydrogenase, middle domain	GO:0008152;GO:0055114	metabolic process;oxidation-reduction process			GO:0003995;GO:0016627;GO:0050660	acyl-CoA dehydrogenase activity;oxidoreductase activity, acting on the CH-CH group of donors;flavin adenine dinucleotide binding	GI tract,Oral,UG tract	7	10	11
PF00728;PF02838	Glycosyl hydrolase family 20, catalytic domain;Glycosyl hydrolase family 20, domain 2	GO:0005975	carbohydrate metabolic process			GO:0004553	hydrolase activity, hydrolyzing O-glycosyl compounds	Airways,GI tract,Oral	7	8	11
PF01895;PF02690	PhoU domain;Na+/Pi-cotransporter	GO:0044341	sodium-dependent phosphate transport	GO:0016020	membrane	GO:0015321	sodium-dependent phosphate transmembrane transporter activity	Airways,GI tract,Oral,Skin,UG tract	8	10	11
NA								GI tract,Oral	8	10	11
PF12392;PF01136	Collagenase;Peptidase family U32	GO:0006508	proteolysis			GO:0008233	peptidase activity	Airways,GI tract,Oral	9	9	11
PF02302	PTS system, Lactose/Cellobiose specific IIB subunit	GO:0009401	phosphoenolpyruvate-dependent sugar phosphotransferase system			GO:0008982	protein-N(PI)-phosphohistidine-sugar phosphotransferase activity	Blood,GI tract,Oral,UG tract	9	10	11
PF00005	ABC transporter					GO:0005524;GO:0016887	ATP binding;ATPase activity	GI tract,Oral	5	6	10
PF13377;PF00356	Periplasmic binding protein-like domain;Bacterial regulatory proteins, lacI family	GO:0006355	regulation of transcription, DNA-dependent			GO:0003700	sequence-specific DNA binding transcription factor activity	Blood,GI tract,Oral,Skin,UG tract	5	6	10
PF00496	Bacterial extracellular solute-binding proteins, family 5 Middle							Airways,GI tract,Oral	5	6	10
PF01566	Natural resistance-associated macrophage protein	GO:0006810	transport	GO:0016020	membrane	GO:0005215	transporter activity	Airways,GI tract,Skin,UG tract	5	8	10
PF07992	Pyridine nucleotide-disulphide oxidoreductase	GO:0055114	oxidation-reduction process			GO:0016491	oxidoreductase activity	GI tract,Skin	5	8	10
PF00512;PF00672;PF13426;PF02518	His Kinase A (phospho-acceptor) domain;HAMP domain;PAS domain;Histidine kinase-, DNA gyrase B-, and HSP90-like ATPase	GO:0007165	signal transduction	GO:0016021;GO:0016020	integral to membrane;membrane	GO:0000155;GO:0004871	phosphorelay sensor kinase activity;signal transducer activity	Blood,GI tract,Oral,UG tract	5	6	10
PF04185	Phosphoesterase family					GO:0016788	hydrolase activity, acting on ester bonds	Airways,GI tract,Skin,UG tract	5	8	10
PF08478;PF03799	POTRA domain, FtsQ-type;Cell division protein FtsQ							GI tract,Oral,UG tract	5	9	10
PF12089	Transmembrane domain of unknown function (DUF3566)							GI tract,Oral,UG tract	5	6	10
PF01965	DJ-1/PfpI family							Airways,GI tract,Oral	5	8	10
PF08241	Methyltransferase domain	GO:0008152	metabolic process			GO:0008168	methyltransferase activity	Airways,GI tract,Oral,Skin,UG tract	5	10	10
PF01370	NAD dependent epimerase/dehydratase family					GO:0003824;GO:0050662	catalytic activity;coenzyme binding	GI tract,Oral,Skin	5	7	10
PF00582	Universal stress protein family	GO:0006950	response to stress					Airways,GI tract,Oral,UG tract	5	7	10
PF00588	SpoU rRNA Methylase family	GO:0006396	RNA processing			GO:0008173;GO:0003723	RNA methyltransferase activity;RNA binding	Airways,Blood,GI tract,Oral,Skin,UG tract	5	9	10
PF01551	Peptidase family M23							GI tract	5	7	10
NA								GI tract,Oral	5	5	10
PF12725	Protein of unknown function (DUF3810)							GI tract,Oral,Skin,UG tract	5	6	10
PF02302	PTS system, Lactose/Cellobiose specific IIB subunit	GO:0009401	phosphoenolpyruvate-dependent sugar phosphotransferase system			GO:0008982	protein-N(PI)-phosphohistidine-sugar phosphotransferase activity	Airways,Blood,GI tract,Oral,UG tract	5	8	10
PF03610	PTS system fructose IIA component	GO:0009401	phosphoenolpyruvate-dependent sugar phosphotransferase system	GO:0016021	integral to membrane			Blood,GI tract,UG tract	5	5	10
PF08281	Sigma-70, region 4	GO:0006355;GO:0006352	regulation of transcription, DNA-dependent;DNA-dependent transcription, initiation			GO:0003700;GO:0003677;GO:0016987	sequence-specific DNA binding transcription factor activity;DNA binding;sigma factor activity	Blood,GI tract,Oral	5	5	10
NA								Airways,GI tract,Oral,Skin	5	7	10
PF01758	Sodium Bile acid symporter family			GO:0016020	membrane			Blood,GI tract,Oral	5	8	10
PF05130	FlgN protein	GO:0044780	bacterial-type flagellum assembly					GI tract,Oral	5	7	10
NA								Blood,GI tract,Oral	5	6	10
PF12568	Acetyltransferase (GNAT) domain							GI tract,UG tract	5	7	10
PF13533;PF13437	Biotin-lipoyl like;HlyD family secretion protein							GI tract,Oral	5	6	10
PF01507	Phosphoadenosine phosphosulfate reductase family	GO:0008152	metabolic process			GO:0003824	catalytic activity	GI tract,Oral	5	8	10
PF07653	Variant SH3 domain							GI tract,UG tract	5	7	10
PF15723								GI tract,Oral	5	7	10
PF07905;PF13556	Purine catabolism regulatory protein-like family;PucR C-terminal helix-turn-helix domain							GI tract	5	7	10
NA								GI tract,UG tract	5	8	10
NA								GI tract,Skin	5	6	10
PF12225	Methylene-tetrahydrofolate reductase C terminal							GI tract	5	7	10
NA								GI tract,Oral	5	9	10
PF13561	Enoyl-(Acyl carrier protein) reductase							GI tract,Skin	6	8	10
PF00440	Bacterial regulatory proteins, tetR family					GO:0003677	DNA binding	Airways,Blood,GI tract,Skin,UG tract	6	9	10
PF13561	Enoyl-(Acyl carrier protein) reductase							GI tract,Oral,Skin	6	7	10
PF00724	NADH:flavin oxidoreductase / NADH oxidase family	GO:0055114	oxidation-reduction process			GO:0010181;GO:0016491	FMN binding;oxidoreductase activity	GI tract,Oral	6	8	10
PF01381	Helix-turn-helix					GO:0043565	sequence-specific DNA binding	Airways,GI tract,Oral,UG tract	6	8	10
PF00557;PF05195	Metallopeptidase family M24;Aminopeptidase P, N-terminal domain					GO:0004177;GO:0030145	aminopeptidase activity;manganese ion binding	GI tract,Oral,UG tract	6	7	10
PF10035;PF02588	Uncharacterized protein conserved in bacteria (DUF2179);Uncharacterized BCR, YitT family COG1284							GI tract,Oral	6	8	10
PF01252	Signal peptidase (SPase) II	GO:0006508	proteolysis	GO:0016020	membrane	GO:0004190	aspartic-type endopeptidase activity	GI tract,Oral,Skin,UG tract	6	6	10
PF01695	IstB-like ATP binding protein					GO:0005524	ATP binding	GI tract,Oral,Skin,UG tract	6	9	10
PF14450;PF02491	Cell division protein FtsA;SHS2 domain inserted in FTSA	GO:0007049	cell cycle			GO:0005515	protein binding	Airways,GI tract,Oral,Skin	6	9	10
PF03626	Prokaryotic Cytochrome C oxidase subunit IV			GO:0016021	integral to membrane			Airways,GI tract,Oral,Skin	6	8	10
PF00593;PF07715	TonB dependent receptor;TonB-dependent Receptor Plug Domain	GO:0006810	transport	GO:0016020	membrane	GO:0004872	receptor activity	GI tract,Oral	6	9	10
PF03279	Bacterial lipid A biosynthesis acyltransferase	GO:0009244	lipopolysaccharide core region biosynthetic process	GO:0016021	integral to membrane	GO:0016746	transferase activity, transferring acyl groups	Airways,GI tract,Oral	6	8	10
PF06684	Amino acid synthesis							Airways,Blood,GI tract,Skin,UG tract	6	7	10
PF00078	Reverse transcriptase (RNA-dependent DNA polymerase)							GI tract,UG tract	6	7	10
PF13187	4Fe-4S dicluster domain					GO:0051536	iron-sulfur cluster binding	Airways,Blood,GI tract,Oral,UG tract	7	8	10
PF02357	Transcription termination factor nusG	GO:0006355	regulation of transcription, DNA-dependent					GI tract	7	8	10
PF13476;PF13558	AAA domain;Putative exonuclease SbcCD, C subunit							Blood,GI tract,Oral,UG tract	7	8	10
PF00005	ABC transporter					GO:0005524;GO:0016887	ATP binding;ATPase activity	Airways,GI tract,Oral	7	8	10
NA								GI tract,Oral	7	7	10
PF05762	VWA domain containing CoxE-like protein							Airways,GI tract,Oral,Skin,UG tract	8	9	10
PF00441;PF02771;PF02770	Acyl-CoA dehydrogenase, C-terminal domain;Acyl-CoA dehydrogenase, N-terminal domain;Acyl-CoA dehydrogenase, middle domain	GO:0008152;GO:0055114	metabolic process;oxidation-reduction process			GO:0003995;GO:0016627;GO:0050660	acyl-CoA dehydrogenase activity;oxidoreductase activity, acting on the CH-CH group of donors;flavin adenine dinucleotide binding	GI tract,Oral,UG tract	8	10	10
PF00528	Binding-protein-dependent transport system inner membrane component	GO:0006810	transport	GO:0016020	membrane			GI tract,Oral,Skin,UG tract	8	8	10
PF04339	Protein of unknown function, DUF482							Airways,Blood,GI tract,Oral,Skin,UG tract	8	9	10
NA								GI tract,Oral	8	9	10
PF06971;PF02629	Putative DNA-binding protein N-terminus;CoA binding domain	GO:0051775;GO:0045892	response to redox state;negative regulation of transcription, DNA-dependent	GO:0005737	cytoplasm	GO:0048037	cofactor binding	GI tract,Oral	9	10	10
PF00132;PF14602	Bacterial transferase hexapeptide (six repeats);Hexapeptide repeat of succinyl-transferase							Airways,GI tract,Oral	10	10	10
