# Supplementary material for: Horizontal gene transfer in human-associated microorganisms inferred by phylogenetic reconstruction and reconciliation
Source: Sci Rep. 2019 Apr 11;9:5953. doi: 10.1038/s41598-019-42227-5 (PMC6459891; doi:10.1038/s41598-019-42227-5)
Supplement: Supplementary file 14 — Table S13 [file 41598_2019_42227_MOESM14_ESM.xlsx]

## Sheet: omnigenes_info
Ortholog Id	COG ID	COG category	Function	# Genomes	# HGTs	HGT-index
Ortho_1618	COG0361	J	Translation initiation factor IF-1	1030	383	0.371845
Ortho_172	COG0267	J	Ribosomal protein L33	866	311	0.359122
Ortho_1181	COG0230	J	Ribosomal protein L34	901	306	0.339623
Ortho_1193	COG0238	J	Ribosomal protein S18	955	309	0.32356
Ortho_1600	COG0185	J	Ribosomal protein S19	1023	326	0.318671
Ortho_1595	COG0051	J	Ribosomal protein S10	1034	328	0.317215
Ortho_1604	COG0255	J	Ribosomal protein L29	948	290	0.305907
Ortho_1614	COG1841	J	Ribosomal protein L30/L7E	941	280	0.297556
Ortho_381	COG0236	IQ	Acyl carrier protein	969	284	0.293086
Ortho_1418	COG0041	F	Phosphoribosylcarboxyaminoimidazole (NCAIR) mutase	918	269	0.293028
Ortho_91	COG0291	J	Ribosomal protein L35	1033	300	0.290416
Ortho_1252	COG0254	J	Ribosomal protein L31	1011	288	0.284866
Ortho_1601	COG0091	J	Ribosomal protein L22	1038	294	0.283237
Ortho_92	COG0292	J	Ribosomal protein L20	1046	294	0.281071
Ortho_1606	COG0093	J	Ribosomal protein L14	1044	293	0.280651
Ortho_1621	COG0100	J	Ribosomal protein S11	1033	289	0.279768
Ortho_1591	COG0048	J	Ribosomal protein S12	1032	286	0.277132
Ortho_1603	COG0197	J	Ribosomal protein L16/L10AE	1046	289	0.276291
Ortho_372	COG0227	J	Ribosomal protein L28	931	254	0.272825
Ortho_446	COG0776	L	Bacterial nucleoid DNA-binding protein	900	245	0.272222
Ortho_445	COG2608	P	Copper chaperone CopZ	975	264	0.270769
Ortho_1588	COG0222	J	Ribosomal protein L7/L12	1039	277	0.266603
Ortho_1627	COG0103	J	Ribosomal protein S9	1036	276	0.266409
Ortho_1585	COG0080	J	Ribosomal protein L11	1053	277	0.263058
Ortho_133	COG0211	J	Ribosomal protein L27	1050	276	0.262857
Ortho_2240	COG0756	FV	dUTPase	929	244	0.262648
Ortho_1607	COG0198	J	Ribosomal protein L24	1044	274	0.262452
Ortho_1289	COG1087	M	UDP-glucose 4-epimerase	934	244	0.261242
Ortho_132	COG0261	J	Ribosomal protein L21	1041	271	0.260327
Ortho_1335	COG0148	G	Enolase	905	235	0.259669
Ortho_1612	COG0256	J	Ribosomal protein L18	1031	266	0.258002
Ortho_145	COG1490	J	D-Tyr-tRNAtyr deacylase	925	238	0.257297
Ortho_934	COG2252	F	Xanthine/uracil/vitamin C permease, AzgA family	940	241	0.256383
Ortho_1425	COG0047	F	Phosphoribosylformylglycinamidine (FGAM) synthase, glutamine amidotransferase domain	917	235	0.25627
Ortho_1332	COG0057	G	Glyceraldehyde-3-phosphate dehydrogenase/erythrose-4-phosphate dehydrogenase	919	234	0.254625
Ortho_17294	COG0262	H	Dihydrofolate reductase	854	217	0.254098
Ortho_1610	COG0096	J	Ribosomal protein S8	1048	265	0.252863
Ortho_392	COG0335	J	Ribosomal protein L19	1045	264	0.252632
Ortho_1605	COG0186	J	Ribosomal protein S17	1031	260	0.252182
Ortho_992	COG0537	FGR	Diadenosine tetraphosphate (Ap4A) hydrolase or other HIT family hydrolase	932	235	0.252146
Ortho_385	COG0228	J	Ribosomal protein S16	850	214	0.251765
Ortho_414	COG0184	J	Ribosomal protein S15P/S13E	1018	255	0.250491
Ortho_411	COG0858	J	Ribosome-binding factor A	923	231	0.250271
Ortho_1025	COG0180	J	Tryptophanyl-tRNA synthetase	1042	260	0.24952
Ortho_1659	COG0234	O	Co-chaperonin GroES (HSP10)	1037	258	0.248795
Ortho_1328	COG0740	O	ATP-dependent protease ClpP, protease subunit	1036	254	0.245174
Ortho_1114	COG1187	J	16S rRNA U516 pseudouridylate synthase RsuA and related 23S rRNA U2605, pseudouridylate synthases	971	238	0.245108
Ortho_1262	COG0035	F	Uracil phosphoribosyltransferase	959	235	0.245047
Ortho_1617	COG0024	J	Methionine aminopeptidase	1016	248	0.244094
Ortho_148	COG2256	L	Replication-associated recombination protein RarA (DNA-dependent ATPase)	1043	254	0.243528
Ortho_1665	COG0590	J	tRNA(Arg) A34 adenosine deaminase TadA	897	218	0.243032
Ortho_1592	COG0049	J	Ribosomal protein S7	1036	251	0.242278
Ortho_1620	COG0099	J	Ribosomal protein S13	990	239	0.241414
Ortho_1337	COG0691	O	tmRNA-binding protein	1044	252	0.241379
Ortho_152	COG0482	J	tRNA U34 2-thiouridine synthase MnmA/TrmU, contains the PP-loop ATPase domain	1004	242	0.241036
Ortho_219	COG0190	H	5,10-methylene-tetrahydrofolate dehydrogenase/Methenyl tetrahydrofolate cyclohydrolase	1026	247	0.240741
Ortho_174	COG1057	H	Nicotinic acid mononucleotide adenylyltransferase	1006	242	0.240557
Ortho_1613	COG0098	J	Ribosomal protein S5	1048	252	0.240458
Ortho_1646	COG0294	H	Dihydropteroate synthase	849	204	0.240283
Ortho_1569	COG1181	MR	D-alanine-D-alanine ligase and related ATP-grasp enzymes	1028	247	0.240272
Ortho_177	COG0268	J	Ribosomal protein S20	1029	247	0.240039
Ortho_356	COG0167	F	Dihydroorotate dehydrogenase	930	223	0.239785
Ortho_128	COG0285	H	Folylpolyglutamate synthase/Dihydropteroate synthase	947	227	0.239704
Ortho_31	COG0192	H	S-adenosylmethionine synthetase	1039	249	0.239654
Ortho_1261	COG0112	E	Glycine/serine hydroxymethyltransferase	930	221	0.237634
Ortho_1979	COG1188	J	Ribosomal 50S subunit-recycling heat shock protein, contains S4 domain	927	220	0.237325
Ortho_2665	COG0461	F	Orotate phosphoribosyltransferase	991	235	0.237134
Ortho_1149	COG0177	L	Endonuclease III	1008	239	0.237103
Ortho_1596	COG0087	J	Ribosomal protein L3	1042	247	0.237044
Ortho_1661	COG0519	F	GMP synthase, PP-ATPase domain/subunit	1034	245	0.236944
Ortho_117	COG0127	F	Inosine/xanthosine triphosphate pyrophosphatase, all-alpha NTP-PPase family	921	218	0.236699
Ortho_371	COG0036	G	Pentose-5-phosphate-3-epimerase	1028	243	0.236381
Ortho_1615	COG0200	J	Ribosomal protein L15	996	235	0.235944
Ortho_1594	COG0050	J	Translation elongation factor EF-Tu, a GTPase	1031	243	0.235694
Ortho_2188	COG0708	L	Exonuclease III	846	199	0.235225
Ortho_1197	COG0104	F	Adenylosuccinate synthase	986	231	0.23428
Ortho_240	COG1760	E	L-serine deaminase	810	189	0.233333
Ortho_1263	COG0356	C	FoF1-type ATP synthase, membrane subunit a	973	227	0.233299
Ortho_67	COG0522	J	Ribosomal protein S4 or related protein	1043	243	0.232982
Ortho_143	COG0503	F	Adenine/guanine phosphoribosyltransferase or related PRPP-binding protein	953	222	0.232949
Ortho_334	COG0769	M	UDP-N-acetylmuramyl tripeptide synthase	1003	233	0.232303
Ortho_1584	COG0250	K	Transcription antitermination factor NusG	1046	242	0.231358
Ortho_1270	COG0055	C	FoF1-type ATP synthase, beta subunit	1012	234	0.231225
Ortho_352	COG0505	EF	Carbamoylphosphate synthase small subunit	930	214	0.230108
Ortho_1608	COG0094	J	Ribosomal protein L5	1035	237	0.228986
Ortho_350	COG0540	F	Aspartate carbamoyltransferase, catalytic chain	1010	231	0.228713
Ortho_1656	COG0533	J	tRNA A37 threonylcarbamoyltransferase TsaD	1024	233	0.227539
Ortho_1587	COG0244	J	Ribosomal protein L10	1046	238	0.227533
Ortho_1602	COG0092	J	Ribosomal protein S3	1047	238	0.227316
Ortho_1598	COG0089	J	Ribosomal protein L23	1047	238	0.227316
Ortho_401	COG0264	J	Translation elongation factor EF-Ts	1030	234	0.227184
Ortho_1626	COG0102	J	Ribosomal protein L13	1020	231	0.226471
Ortho_115	COG0796	M	Glutamate racemase	999	226	0.226226
Ortho_1256	COG0009	J	tRNA A37 threonylcarbamoyladenosine synthetase subunit TsaC/SUA5/YrdC	858	194	0.226107
Ortho_1421	COG0015	F	Adenylosuccinate lyase	943	213	0.225875
Ortho_1611	COG0097	J	Ribosomal protein L6P/L9E	1041	235	0.225744
Ortho_157	COG0816	K	RNase H-fold protein, predicted Holliday junction resolvase in Firmicutes and mycoplasms, involved in anti-termination at Rho-dependent terminators	945	213	0.225397
Ortho_359	COG0194	F	Guanylate kinase	1018	229	0.224951
Ortho_1629	COG0084	N	Tat protein secretion system quality control protein TatD (DNase activity)	956	215	0.224895
Ortho_220	COG1570	L	Exonuclease VII, large subunit	1023	230	0.224829
Ortho_161	COG0782	K	Transcription elongation factor, GreA/GreB family	1006	226	0.224652
Ortho_413	COG0196	H	FAD synthase	966	217	0.224638
Ortho_400	COG0052	J	Ribosomal protein S2	1043	234	0.224353
Ortho_2411	COG1162	J	Putative ribosome biogenesis GTPase RsgA	896	201	0.22433
Ortho_412	COG0130	J	tRNA U55 pseudouridine synthase TruB, may also work on U342 of tmRNA	968	217	0.224174
Ortho_66	COG0162	J	Tyrosyl-tRNA synthetase	1040	233	0.224038
Ortho_139	COG0632	L	Holliday junction resolvasome RuvABC DNA-binding subunit	1040	233	0.224038
Ortho_1216	COG0692	L	Uracil DNA glycosylase	902	202	0.223947
Ortho_1305	COG1739	R	Putative translation regulator, IMPACT (imprinted ancient) protein family	1026	229	0.223197
Ortho_221	COG0142	H	Geranylgeranyl pyrophosphate synthase	975	217	0.222564
Ortho_1637	COG0193	J	Peptidyl-tRNA hydrolase	1038	231	0.222543
Ortho_1622	COG0202	K	DNA-directed RNA polymerase, alpha subunit/40 kD subunit	1034	230	0.222437
Ortho_403	COG0233	J	Ribosome recycling factor	1053	234	0.222222
Ortho_181	COG0576	O	Molecular chaperone GrpE (heat shock protein)	1004	223	0.222112
Ortho_2765	COG1544	J	Ribosome-associated translation inhibitor RaiA	892	198	0.221973
Ortho_1333	COG0126	G	3-phosphoglycerate kinase	1050	233	0.221905
Ortho_418	COG0136	E	Aspartate-semialdehyde dehydrogenase	903	200	0.221484
Ortho_1593	COG0480	J	Translation elongation factor EF-G, a GTPase	1035	229	0.221256
Ortho_391	COG0336	J	tRNA G37 N-methylase TrmD	891	197	0.2211
Ortho_216	COG0231	J	Translation elongation factor P (EF-P)/translation initiation factor 5A (eIF-5A)	1042	230	0.220729
Ortho_1662	COG0353	L	Recombinational DNA repair protein RecR	1047	231	0.22063
Ortho_346	COG0597	MU	Lipoprotein signal peptidase	832	183	0.219952
Ortho_1583	COG0566	J	tRNA G18 (ribose-2'-O)-methylase SpoU	1001	220	0.21978
Ortho_1184	COG0357	J	16S rRNA G527 N7-methylase RsmG (former glucose-inhibited division protein B)	1033	227	0.219748
Ortho_90	COG0290	J	Translation initiation factor IF-3	966	212	0.219462
Ortho_225	COG0497	L	DNA repair ATPase RecN	966	212	0.219462
Ortho_119	COG1219	O	ATP-dependent protease Clp, ATPase subunit	1024	224	0.21875
Ortho_1599	COG0090	J	Ribosomal protein L2	1050	229	0.218095
Ortho_1668	COG0172	J	Seryl-tRNA synthetase	1051	229	0.217888
Ortho_1651	COG0042	J	tRNA-dihydrouridine synthase	1010	220	0.217822
Ortho_18	COG0634	F	Hypoxanthine-guanine phosphoribosyltransferase	865	188	0.217341
Ortho_337	COG0772	D	Bacterial cell division protein FtsW, lipid II flippase	985	214	0.217259
Ortho_1321	COG0682	M	Prolipoprotein diacylglyceryltransferase	958	208	0.217119
Ortho_365	COG0223	J	Methionyl-tRNA formyltransferase	1033	224	0.216844
Ortho_1623	COG0203	J	Ribosomal protein L17	966	209	0.216356
Ortho_1334	COG0149	G	Triosephosphate isomerase	1008	218	0.21627
Ortho_94	COG0016	J	Phenylalanyl-tRNA synthetase alpha subunit	1050	227	0.21619
Ortho_186	COG0319	J	ssRNA-specific RNase YbeY, 16S rRNA maturation enzyme	1004	217	0.216135
Ortho_382	COG0571	K	dsRNA-specific ribonuclease	968	209	0.215909
Ortho_395	COG0164	L	Ribonuclease HII	1033	223	0.215876
Ortho_87	COG0237	H	Dephospho-CoA kinase	1006	217	0.215706
Ortho_1190	COG0360	J	Ribosomal protein S6	1004	216	0.215139
Ortho_1586	COG0081	J	Ribosomal protein L1	1047	225	0.2149
Ortho_1491	COG0217	KJ	Transcriptional and/or translational regulatory protein YebC/TACO1	1047	225	0.2149
Ortho_706	COG0060	J	Isoleucyl-tRNA synthetase	1041	223	0.214217
Ortho_341	COG0206	D	Cell division GTPase FtsZ	1041	223	0.214217
Ortho_2079	COG0166	G	Glucose-6-phosphate isomerase	957	205	0.214211
Ortho_1433	COG0210	L	Superfamily I DNA or RNA helicase	1018	218	0.214145
Ortho_1571	COG0513	L	Superfamily II DNA and RNA helicase	920	197	0.21413
Ortho_402	COG0528	F	Uridylate kinase	1048	224	0.21374
Ortho_1552	COG0449	M	Glucosamine 6-phosphate synthetase, contains amidotransferase and phosphosugar isomerase domains	983	210	0.213632
Ortho_1993	COG0220	J	tRNA G46 methylase TrmB	919	196	0.213275
Ortho_1128	COG0539	J	Ribosomal protein S1	1015	216	0.212808
Ortho_1630	COG0030	J	16S rRNA A1518 and A1519 N6-dimethyltransferase RsmA/KsgA/DIM1 (may also have DNA glycosylase/AP lyase activity)	1039	221	0.212705
Ortho_407	COG0779	J	Ribosome maturation factor RimP	997	212	0.212638
Ortho_146	COG0124	J	Histidyl-tRNA synthetase	1043	221	0.211889
Ortho_1352	COG0143	J	Methionyl-tRNA synthetase	1048	222	0.211832
Ortho_686	COG0787	M	Alanine racemase	902	191	0.211752
Ortho_140	COG2255	L	Holliday junction resolvasome RuvABC, ATP-dependent DNA helicase subunit	1045	221	0.211483
Ortho_191	COG0358	L	DNA primase (bacterial type)	885	187	0.211299
Ortho_353	COG0458	EF	Carbamoylphosphate synthase large subunit	952	201	0.211134
Ortho_340	COG0812	M	UDP-N-acetylenolpyruvoylglucosamine reductase	919	194	0.211099
Ortho_151	COG1104	E	Cysteine sulfinate desulfinase/cysteine desulfurase or related enzyme	848	179	0.211085
Ortho_1663	COG0718	R	Conserved DNA-binding protein YbaB (function unknown)	839	177	0.210965
Ortho_1271	COG0355	C	FoF1-type ATP synthase, epsilon subunit	915	193	0.210929
Ortho_327	COG0742	J	16S rRNA G966 N2-methylase RsmD	1034	218	0.210832
Ortho_1186	COG1475	D	Chromosome segregation protein Spo0J, contains ParB-like nuclease domain	936	197	0.21047
Ortho_1254	COG2890	J	Methylase of polypeptide chain release factors	1036	218	0.210425
Ortho_376	COG1200	L	RecG-like helicase	976	205	0.210041
Ortho_1597	COG0088	J	Ribosomal protein L4	976	205	0.210041
Ortho_1130	COG1160	R	Predicted GTPases	1044	219	0.20977
Ortho_38	COG0495	J	Leucyl-tRNA synthetase	1045	218	0.208612
Ortho_147	COG0173	J	Aspartyl-tRNA synthetase	1040	216	0.207692
Ortho_1671	COG2070	R	NAD(P)H-dependent flavin oxidoreductase YrpB, nitropropane dioxygenase family	1028	213	0.207198
Ortho_361	COG0452	H	Phosphopantothenoylcysteine synthetase/decarboxylase	980	203	0.207143
Ortho_1628	COG0313	J	16S rRNA C1402 (ribose-2'-O) methylase RsmI	990	205	0.207071
Ortho_428	COG0468	L	RecA/RadA recombinase	1027	212	0.206426
Ortho_1269	COG0224	C	FoF1-type ATP synthase, gamma subunit	902	186	0.206208
Ortho_404	COG0020	I	Undecaprenyl pyrophosphate synthase	1044	215	0.205939
Ortho_347	COG0564	J	Pseudouridylate synthase, 23S rRNA- or tRNA-specific	1044	215	0.205939
Ortho_103	COG0322	L	Excinuclease UvrABC, nuclease subunit	952	196	0.205882
Ortho_317	COG1217	T	Predicted membrane GTPase involved in stress response	1030	212	0.205825
Ortho_1253	COG0216	J	Protein chain release factor A	1050	216	0.205714
Ortho_826	COG0201	U	Preprotein translocase subunit SecY	1041	213	0.204611
Ortho_1194	COG0359	J	Ribosomal protein L9	1048	214	0.204198
Ortho_127	COG0525	J	Valyl-tRNA synthetase	1050	214	0.20381
Ortho_1310	COG1186	J	Protein chain release factor B	1037	211	0.203472
Ortho_1582	COG0215	J	Cysteinyl-tRNA synthetase	1035	210	0.202899
Ortho_182	COG0443	O	Molecular chaperone DnaK (HSP70)	1050	213	0.202857
Ortho_1309	COG0653	U	Preprotein translocase subunit SecA (ATPase, RNA helicase)	1041	211	0.20269
Ortho_384	COG0541	U	Signal recognition particle GTPase	1052	213	0.202471
Ortho_1551	COG1109	G	Phosphomannomutase	939	190	0.202343
Ortho_1189	COG0012	J	Ribosome-binding ATPase YchF, GTP1/OBG family	1038	210	0.202312
Ortho_183	COG0484	O	DnaJ-class molecular chaperone with C-terminal Zn finger domain	1045	211	0.201914
Ortho_1641	COG0465	O	ATP-dependent Zn proteases	957	193	0.201672
Ortho_1589	COG0085	K	DNA-directed RNA polymerase, beta subunit/140 kD subunit	968	195	0.201446
Ortho_454	COG0324	J	tRNA A37 N6-isopentenylltransferase MiaA	1028	207	0.201362
Ortho_1581	COG0008	J	Glutamyl- or glutaminyl-tRNA synthetase	1049	211	0.201144
Ortho_1660	COG0459	O	Chaperonin GroEL (HSP60 family)	1047	210	0.200573
Ortho_389	COG0806	J	Ribosomal 30S subunit maturation factor RimM, required for 16S rRNA processing	907	181	0.199559
Ortho_85	COG0749	L	DNA polymerase I - 3'-5' exonuclease and polymerase domains	973	194	0.199383
Ortho_187	COG1159	J	GTPase Era, involved in 16S rRNA processing	1050	209	0.199048
Ortho_415	COG1185	J	Polyribonucleotide nucleotidyltransferase (polynucleotide phosphorylase)	972	193	0.19856
Ortho_1268	COG0056	C	FoF1-type ATP synthase, alpha subunit	923	183	0.198267
Ortho_328	COG0669	H	Phosphopantetheine adenylyltransferase	1047	207	0.197708
Ortho_1244	COG0504	F	CTP synthase (UTP-ammonia lyase)	931	184	0.197637
Ortho_336	COG0771	M	UDP-N-acetylmuramoylalanine-D-glutamate ligase	887	175	0.197294
Ortho_156	COG0013	J	Alanyl-tRNA synthetase	1047	206	0.196753
Ortho_1177	COG0187	L	DNA gyrase/topoisomerase IV, subunit B	1046	205	0.195985
Ortho_2660	COG0750	OK	Membrane-associated protease RseP, regulator of RpoE activity	985	193	0.195939
Ortho_1195	COG0305	L	Replicative DNA helicase	943	184	0.195122
Ortho_95	COG0073	J	tRNA-binding EMAP/Myf domain	1032	200	0.193798
Ortho_78	COG0587	L	DNA polymerase III, alpha subunit	988	191	0.19332
Ortho_1319	COG0556	L	Excinuclease UvrABC helicase subunit UvrB	1048	202	0.192748
Ortho_705	COG0018	J	Arginyl-tRNA synthetase	1013	195	0.192498
Ortho_178	COG0481	J	Translation elongation factor EF-4, membrane-bound GTPase	1035	199	0.192271
Ortho_134	COG0536	DL	GTPase involved in cell partioning and DNA repair	1030	198	0.192233
Ortho_89	COG0441	J	Threonyl-tRNA synthetase	999	191	0.191191
Ortho_399	COG0551	L	ssDNA-binding Zn-finger and Zn-ribbon domains of topoisomerase 1	1036	198	0.19112
Ortho_332	COG0275	J	16S rRNA C1402 N4-methylase RsmH	1033	197	0.190707
Ortho_335	COG0472	M	UDP-N-acetylmuramyl pentapeptide phosphotransferase/UDP-N-acetylglucosamine-1-phosphate transferase	1023	195	0.190616
Ortho_118	COG0544	O	FKBP-type peptidyl-prolyl cis-trans isomerase (trigger factor)	917	174	0.189749
Ortho_1638	COG1197	LK	Transcription-repair coupling factor (superfamily II helicase)	1023	194	0.189638
Ortho_53	COG0773	M	UDP-N-acetylmuramate-alanine ligase	966	183	0.189441
Ortho_12777	COG1190	J	Lysyl-tRNA synthetase (class II)	1014	192	0.189349
Ortho_383	COG0552	U	Signal recognition particle GTPase	1015	192	0.189163
Ortho_4433	COG0575	I	CDP-diglyceride synthetase	1036	195	0.188224
Ortho_1434	COG0272	L	NAD-dependent DNA ligase	957	180	0.188088
Ortho_1590	COG0086	K	DNA-directed RNA polymerase, beta' subunit/160 kD subunit	952	179	0.188025
Ortho_1320	COG0178	L	Excinuclease UvrABC ATPase subunit	1028	193	0.187743
Ortho_490	COG0265	O	Periplasmic serine protease, S1-C subfamily, contain C-terminal PDZ domain	906	170	0.187638
Ortho_1180	COG0593	L	Chromosomal replication initiation ATPase DnaA	1008	188	0.186508
Ortho_408	COG0195	K	Transcription antitermination factor NusA, contains S1 and KH domains	1038	193	0.185934
Ortho_1029	COG0061	F	NAD kinase	979	181	0.184883
Ortho_1577	COG1066	O	Predicted ATP-dependent serine protease	974	180	0.184805
Ortho_409	COG0532	J	Translation initiation factor IF-2, a GTPase	975	180	0.184615
Ortho_1176	COG0188	L	DNA gyrase/topoisomerase IV, subunit A	1040	191	0.183654
Ortho_144	COG0317	TK	(p)ppGpp synthase/hydrolase, HD superfamily	955	175	0.183246
Ortho_1636	COG0462	FE	Phosphoribosylpyrophosphate synthetase	877	143	0.163056
