# Supplementary material for: Horizontal gene transfer in human-associated microorganisms inferred by phylogenetic reconstruction and reconciliation
Source: Sci Rep. 2019 Apr 11;9:5953. doi: 10.1038/s41598-019-42227-5 (PMC6459891; doi:10.1038/s41598-019-42227-5)
Supplement: Supplementary file 15 — Table S14 [file 41598_2019_42227_MOESM15_ESM.xlsx]

## Sheet: Sheet2
COG ID	COG category	Function	# Genomes	# HGTs	HGT-index
COG0536	DL	GTPase involved in cell partioning and DNA repair	1030	198	0.192233
COG0061	F	NAD kinase	979	181	0.184883
COG0669	H	Phosphopantetheine adenylyltransferase	1047	207	0.197708
COG0575	I	CDP-diglyceride synthetase	1036	195	0.188224
COG0532	J	Translation initiation factor IF-2, a GTPase	975	180	0.184615
COG1190	J	Lysyl-tRNA synthetase (class II)	1014	192	0.189349
COG0275	J	16S rRNA C1402 N4-methylase RsmH	1033	197	0.190707
COG0441	J	Threonyl-tRNA synthetase	999	191	0.191191
COG0481	J	Translation elongation factor EF-4, membrane-bound GTPase	1035	199	0.192271
COG0018	J	Arginyl-tRNA synthetase	1013	195	0.192498
COG0073	J	tRNA-binding EMAP/Myf domain	1032	200	0.193798
COG0013	J	Alanyl-tRNA synthetase	1047	206	0.196753
COG1185	J	Polyribonucleotide nucleotidyltransferase (polynucleotide phosphorylase)	972	193	0.19856
COG1159	J	GTPase Era, involved in 16S rRNA processing	1050	209	0.199048
COG0195	K	Transcription antitermination factor NusA, contains S1 and KH domains	1038	193	0.185934
COG0188	L	DNA gyrase/topoisomerase IV, subunit A	1040	191	0.183654
COG0593	L	Chromosomal replication initiation ATPase DnaA	1008	188	0.186508
COG0178	L	Excinuclease UvrABC ATPase subunit	1028	193	0.187743
COG0272	L	NAD-dependent DNA ligase	957	180	0.188088
COG0551	L	ssDNA-binding Zn-finger and Zn-ribbon domains of topoisomerase 1	1036	198	0.19112
COG0556	L	Excinuclease UvrABC helicase subunit UvrB	1048	202	0.192748
COG0587	L	DNA polymerase III, alpha subunit	988	191	0.19332
COG0187	L	DNA gyrase/topoisomerase IV, subunit B	1046	205	0.195985
COG0749	L	DNA polymerase I - 3'-5' exonuclease and polymerase domains	973	194	0.199383
COG1197	LK	Transcription-repair coupling factor (superfamily II helicase)	1023	194	0.189638
COG0773	M	UDP-N-acetylmuramate-alanine ligase	966	183	0.189441
COG0472	M	UDP-N-acetylmuramyl pentapeptide phosphotransferase	1023	195	0.190616
COG1066	O	Predicted ATP-dependent serine protease	974	180	0.184805
COG0750	OK	Membrane-associated protease RseP, regulator of RpoE activity	985	193	0.195939
COG0317	TK	(p)ppGpp synthase/hydrolase, HD superfamily	955	175	0.183246
COG0552	U	Signal recognition particle GTPase	1015	192	0.189163
